# Supplementary material for: The miRNA-targeted transcriptome of porcine alveolar macrophages upon infection with Porcine Reproductive and Respiratory Syndrome Virus
Source: Sci Rep. 2019 Feb 28;9:3160. doi: 10.1038/s41598-019-39220-3 (PMC6395673; doi:10.1038/s41598-019-39220-3)
Supplement: Supplementary file 2 — Tables S1, S2, S3, S4, S5, S6, S6, S7, S8, S9 [file 41598_2019_39220_MOESM2_ESM.xlsx]

## Sheet: Table S1 
Table S1. Differentially expressed probes in the whole cell at 7h post-infection.
GeneName	Sequence	Description	FC	adj p-value
KRT75	TTGATGCCTATGTCAATGACCTCCGGCGTCAGCTGGACAATGTCACCACTGAGAGGGGCA	ens|keratin.75.[Source:HGNC.Symbol;Acc:24431].[ENSSSCT00000000255]	5.0525	5.33e-09
TADA2A	CTTTTGAGGAGGTGGCACCGGATGTGAAATGTCTGTTATTTTTAGAATTAATGGATTAAA	NM_172562.3	0.257727	9.7e-09
CLDN6	TAGGACAGTAGGCGCTAAGTTACCAAAGAACCACCCAATCTTCAGACCTCCGGCTCCTCC	ens|Sus.scrofa.claudin.6.(CLDN6),.mRNA..[Source:RefSeq.mRNA;Acc:NM_001161645].[ENSSSCT00000027667]	5.34687	1.26e-08
HERC5	CAGATAAGGCTGTTAAAACAAAGTGACCCTGAAACATAGGGCATTAAATGAGACTGAAGT	hect.domain.and.RLD.5	3.47187	5.42e-08
HERC5	TTTGGAGGAATAGCTTCAGAAATTAACATTAACTCAGAACTTAACCAAAGAGTCTTGCTG	gb|PREDICTED:.Sus.scrofa.E3.ISG15--protein.ligase.HERC5-like.(LOC100518083),.mRNA.[XM_003129327]	2.79232	9.65e-07
BCL7A	TATTTGAGGGTGGTACTGCATCAGGAATTCGCTTTTTCCTCGGGGCTTTTCACTGTTCAA	tc|Rep:.B-cell.CLL/lymphoma.7A.isoform.a.-.Bos.Taurus,.partial.(80%).[TC544907]	3.14323	2.3e-06
IFITM1	TATACATAACAGCCTACCAGATGTTAGAGCGCGCAAAGAATAACAGAGGCTACTAGCAGC	ens|IFITM1;.Ifitm1-like.protein;.Uncharacterized.protein..[Source:UniProtKB/TrEMBL;Acc:A9QW81].[ENSSSCT00000015914]	4.46236	2.98e-06
ISG12(A)	GCAGTGAGGCACCAGTCCTGGGATGACAAGATGCCAGATGCTACACCCCCCTTGAAAACA	ref|Sus.scrofa.putative.ISG12(a).protein.(ISG12(A)),.mRNA.[NM_001198921]	4.50317	3.36e-06
OAS2	TACTGAATGGTTGTGTTCTCTCTGCTTCCAAGATGGGAGTGGATATCCCATACAGTCTTG	ref|Sus.scrofa.2'-5'-oligoadenylate.synthetase.2,.69/71kDa.(OAS2),.mRNA.[NM_001031796]	3.45162	3.87e-06
OAS2	TGTCTCTCTTCATCTGGCTGTTCACTGGTATCCTCTATAATAAAATGTGATTGTACAGAT	Unknown	4.67535	4.28e-06
KLHDC2	CAGCATCCAGATACAACAGACATTCATTTTTCTAGCTTTTGCTGCTTTTCCTTGAGATAA	gb|MI-P-E6-ahm-a-06-1-UM.s1.MI-P-E6.Sus.scrofa.cDNA.clone.MI-P-E6-ahm-a-06-1-UM.3',.mRNA.sequence.[BQ599652]	3.06797	5.41e-06
OAS2	TGTCTCTCTTCATCTGGCTGTTCACTGGTATCCTCTATAATAAAATGTGATTGTACAGAT	ref|Sus.scrofa.2'-5'-oligoadenylate.synthetase.2,.69/71kDa.(OAS2),.mRNA.[NM_001031796]	4.77769	8.88e-06
OAS2	ATGGACTGATAGTGCTGGAAGAAACCTCTAGAGGCCATCAGGCAGTTGCTTTTAAAGACT	ref|Sus.scrofa.2'-5'-oligoadenylate.synthetase.2,.69/71kDa.(OAS2),.mRNA.[NM_001031796]	4.04071	9.43e-06
CD200	ACCTGCTATACACCACAGAGAATTCTACCCATATTCTGTGATAGTCTACGTGGTAAAGAA	tc|Rep:.Endonuclease/reverse.transcriptase.-.Sus.scrofa.(Pig),.partial.(15%).[TC541818]	3.11448	1.71e-05
MX1	TAACAGAGGAGTTACAGAAGTATGGCTCCGATATTCCAGAGGATGAAAGCGGGAAGATGT	ref|Sus.scrofa.myxovirus.(influenza.virus).resistance.1,.interferon-inducible.protein.p78.(mouse).(MX1),.mRNA.[NM_214061]	2.56298	6.8e-05
OAS2	GAAAATTGCTTCCGCCATTCAGCTACAAAGGTTCAGAAGATTGTCAAGGGGGATCAACTG	ref|Sus.scrofa.2'-5'-oligoadenylate.synthetase.2,.69/71kDa.(OAS2),.mRNA.[NM_001031796]	3.49293	8.57e-05
MDM2	ACATCTACCCATCAAATACCGCCCACTTACACTTAATCTTGAAGTATTCTTAGAAATTTG	XM_003126371.1	3.36397	0.000105762
SLC8B1	TGACCTTGAGAAATTCCAGGATCAGAGTAAAAACCACTCTGAGCTCCTCAGCCAAATCTG	ref|Sus.scrofa.2'-5'-oligoadenylate.synthetase.2,.69/71kDa.(OAS2),.mRNA.[NM_001031796]	2.79729	0.000163092
CRH	CTGGATCTCACCTTCCACCTCCTCAGAGAAGTCTTGGAAATGGCCAGGGCGGAGCAGTTA	corticotropin.releasing.hormone	2.73251	0.000189523
ISG15	TGAGCACCAGCTGGGGGAGTATGACCTCAAGCCTATGTGCACCGTGTACATGAATCTGCG	Unknown	3.31884	0.000221219
XAF1	GATAAACCAGGAGAAAAACAGGCTCCAGTTCTTCCTGAGATTTCCAATCAAGCATATAGG	XIAP.associated.factor.1	3.54242	0.00027164
KIAA2018	GCAAGTAGTTGTAACCTTGCCTTCTTGTCCATCTTTACCTATGCAGCCACTGATTGCTCA	ref|Sus.scrofa.KIAA2018.ortholog.(LOC100513627),.mRNA.[NM_001244860]	2.13467	0.000285384
ISG15	ACCAGCTGGGGGAGTATGACCTCAAGCCTATGTGCACCGTGTATATGAATCTGCGCCTGC	ref|Sus.scrofa.ISG15.ubiquitin-like.modifier.(ISG15),.mRNA.[NM_001128469]	3.27666	0.000285384
CAMK2D	GACTTAAGAGACTTCAAAATCATCGTCCTCTGAATGACCGTTTGTAAGAGAAATGTAAAT	ref|Sus.scrofa.calcium/calmodulin-dependent.protein.kinase.II.delta.(CAMK2D),.mRNA.[NM_214381]	2.44094	0.000287555
ROD1	CAGCTCAAGACCAATTCTGCCTCTTTCACAAAAATAACTTTCTGGATTTGATATTCAAGT	ROD1.regulator.of.differentiation.1.(S..pombe)	2.93195	0.00032812
ISG15	TGAGCACCAGCTGGGGGAGTATGACCTCAAGCCTATGTGCACCGTGTACATGAATCTGCG	ISG15.ubiquitin-like.modifier	3.28308	0.000352676
ROD1	AACCATGACCTTGGAGAAAATCACCACCTCAGAGTTTCCTTCTCAAAATCTACAATCTGA	ref|Sus.scrofa.polypyrimidine.tract.binding.protein.3.(ROD1),.mRNA.[NM_001077215]	3.0128	0.000480149
PKR	TGCATCTGAAATACTGAAGACTTTGAAGGAGTGGAAGAACGTCACAGAGAAAAAGAAACG	ref|Sus.scrofa.double.stranded.RNA-dependent.protein.kinase.(PKR),.mRNA.[NM_214319]	3.03917	0.000492295
XAF1	ACCCTAAACCAACATCAAGGGAAATGCTGGCAGCTAGCTTCATCCAAAGGAAAACAAGTG	XIAP.associated.factor.1	3.16186	0.00068302
ROD1	CCCCTGCCAGTATGTCATCAAAGGCATGTTTTTCCTTTGTACCATAGTTGCTAAAATGAA	ens|Sus.scrofa.ROD1.regulator.of.differentiation.1.(S..pombe).(ROD1),.mRNA..[Source:RefSeq.mRNA;Acc:NM_001077215].[ENSSSCT00000006012]	2.79337	0.000798022
HEATR1	ATAGCAGAGTCTCTTACTGCCTATGTTCAATCAGGATTTTCTTGACATTGTTGAAGCAAA	ens|lectin,.galactoside-binding,.soluble,.8.[Source:HGNC.Symbol;Acc:6569].[ENSSSCT00000032728]	2.25101	0.000895723
PKR	CCTGCTTCTAATAGTTGATTTTCCTGTAACTGTCTAAAATTTGCTGGGAATTATTGATGG	Unknown	2.66853	0.00139952
DMPK	ACCCTAATCCACGTTTTGGATGCACTGAGACCCCGACATTCCTCGGTATTTATTGTCTTT	gb|Sus.scrofa.mRNA,.clone:.ADR010083F11,.expressed.in.adrenal.gland..[AK389497]	2.39625	0.00140658
MATN4	CGGGGGGAGAGGATGTGGGGGACGCGTGCTGCGCTCGGTTCTTTGTTGGATTTCTTTTTT	matrilin.4	2.51342	0.00140658
ELK4	TCGTAAGAGCAATGATGAACAAAGTTACTCCTCTGCCTTATTGGGACCTTAGGCTAGGGA	tc|Rep:.Elk4.protein.-.Mus.musculus.(Mouse),.partial.(38%).[TC538029]	2.24331	0.00142107
IRG6	GCACATAACTCAGATAATCGAACTTCTTACACCATGCAAGACCATTAACTTTCGTTAATT	ref|Sus.scrofa.radical.S-adenosyl.methionine.domain-containing.protein.2.(RSAD2),.mRNA.[NM_213817]	2.67736	0.00145355
STAT1	TGATAAAGACCATGCTTTTGGAAAGTACTACTCCAGGCCAAAGGAAGCCCCAGAACCTAT	ref|Sus.scrofa.signal.transducer.and.activator.of.transcription.1,.91kDa.(STAT1),.mRNA.[NM_213769]	2.10677	0.00161819
AQP3	AGACTCTAAATAGGGTCTTCATTCCTTTAATCCTCCACTCAATACATGTACTCTTTTGCC	aquaporin.3.(Gill.blood.group)	0.457926	0.00164936
ROD1	TCACAGAGAACTTAAGACTGACAATCTACCTAATCAAGCTAGAGCCCAAGCTGCACTGCA	ref|Sus.scrofa.polypyrimidine.tract.binding.protein.3.(ROD1),.mRNA.[NM_001077215]	2.1437	0.00176445
STAT1	GCAGTTGAACCTTACACGAAGAAAGAACTCTTGCTGTTACCTTCCCTGACATTATTCGCA	ref|Sus.scrofa.signal.transducer.and.activator.of.transcription.1,.91kDa.(STAT1),.mRNA.[NM_213769]	1.97658	0.00191804
MX1	AACAGACTAGCATCATGAGCTCCTGTTTCGCACATCCTCCTGTGGTTAGTAGACTCTAAA	ref|Sus.scrofa.myxovirus.(influenza.virus).resistance.1,.interferon-inducible.protein.p78.(mouse).(MX1),.mRNA.[NM_214061]	2.53851	0.00206927
POU2F1	CTAAAACATGTGATTGGCTTCCTCTTGCCATGTTGCAAGGGCAAGGGAGAGAAGAAAAAA	POU.class.2.homeobox.1	1.98544	0.00222598
RBMS1	AGGTTTGTAGTCTAAGCTGGAAAAGCATCTCTCAACCTAAGGACAGTCACATCAGATTCA	gb|MI-P-O3-aav-f-10-1-UM.s1.MI-P-O3.Sus.scrofa.cDNA.clone.MI-P-O3-aav-f-10-1-UM.3',.mRNA.sequence.[BF703399]	2.43283	0.00245097
CD47	GACCCGCTGATGCCTCTCAGAAAAGTAAACACACTATGAAGATAGCTCTTCTTGAAAAAA	Unknown	2.05754	0.00246053
SDSL	TCCTGAACTGCTCCCCGTGGCTTTCCCACAACTCTGGCCAATAAACCCTTTCTGAGGTGA	ens|serine.dehydratase-like.[Source:HGNC.Symbol;Acc:30404].[ENSSSCT00000010818]	0.454419	0.00276477
POU2F1	GTAATAAAACACTGTCTTTTCAGGATTGCTTCATGGATCGGAGAACTTTCTAACCAAAAA	ref|Sus.scrofa.POU.class.2.homeobox.1.(POU2F1),.mRNA.[NM_214264]	2.29744	0.00283254
GBP1	AGGTAAATGGGAAGACGATTAAGAGTATTTTCGAGCTGGAAATAAACTGTGCTTCACTGG	Unknown	2.54116	0.00297345
GBP1	AATGGGAAGACGTTAAGAGTATTTTCGAGCTGGAAATAAACTGTGCTTCACTGAGCTTTA	ref|Sus.scrofa.guanylate.binding.protein.1,.interferon-inducible.(GBP1),.mRNA.[NM_001128473]	2.4335	0.00304138
PNAS-4	ACCAGGAATCTTCACTTTTGCTACCTTGATATAGCATTGGGCTATCATGTTAACATTGAA	ref|Sus.scrofa.desumoylating.isopeptidase.2.(DESI2),.mRNA.[NM_001097419]	0.487709	0.00320073
MYCBP2	CCTGGTTCATGTGCAGTCCTTAAAAAGAAAGAGTGTGAGAAAGAGAATAAAAAGGCCAAA	Unknown	1.85001	0.00322894
PLXDC2	GGCGAAGGGAGCAATTTGTGTAACACTGCTGTCATATTTGACTACATATTAAAAACAATA	tc|Rep:.Carbonic.anhydrase.13.-.Homo.sapiens.(Human),.partial.(6%).[TC531603]	2.38544	0.00351632
DEPTOR	TCTAAATGATCAGAATAACTCTGGAATGGAGTTCCTGGTGGCCTAGTCCGATGAGGATCT	laminin,.beta.2.(laminin.S)	2.2683	0.00353786
RASA2	AAATCCTAATCCATGACTATTCAGAGCTTTCCATTTAGTTCATCTAGACTCTCCCTCTTC	tc|Rep:.PREDICTED:.RAS.p21.protein.activator.2.isoform.3.-.Pan.troglodytes,.partial.(24%).[TC551633]	2.1681	0.00396026
SNRPD1	CTGTTTCAAAGGGTGGTCAGACTTTTTTGTACAGCTTTGTTTGTTTCTGTCAGTTTTTAA	small.nuclear.ribonucleoprotein.D1.polypeptide.16kDa;.hypothetical.protein.LOC100129492	0.538975	0.00402232
RASA2	AAATCCTAATCCATGACTATTCAGAGCTTTCCATTTAGTTCATCTAGACTCTCCCTCTTC	RAS.p21.protein.activator.2	2.22062	0.00409151
ISG20	GAGGACTTCATCTCTTCAAGACAAAAACTCCCTTACTTTTGGAAAATGCATTTTTAACAG	tc|Rep:.Interferon-stimulated.gene.20.kDa.protein.(EC.3.1.13.1).(Promyelocytic.leukemia.nuclear.body-associated.protein.ISG20).(Estrogen-regulated.transcript.45.protein)..-.Canis.familiaris,.partial.(92%).[TC567770]	2.23985	0.00421825
DMPK	ACCCTAATCCACGTTTTGGATGCACTGAGACCCCGACATTCCTCGGTATTTATTGTCTTT	dystrophia.myotonica-protein.kinase	2.2272	0.00471601
DCAF13	GTGTCAGAGAAGAAGAAACACATAGTGGCAGTTGTGAAATAATATTTGGTATTCCTACTA	ens|DDB1.and.CUL4.associated.factor.13.[Source:HGNC.Symbol;Acc:24535].[ENSSSCT00000006637]	0.550004	0.00471685
MYCBP2	CCTGGTTCATGTGCAGTCCTTAAAAAGAAAGAGTGTGAGAAAGAGAATAAAAAGGCCAAA	MYC.binding.protein.2	1.81984	0.00482948
VMP1	GTTAATTCCAGCTGATTGGAGACCAGAAAATTTGTAAATGGATGGTTTGATATTACTGCA	ens|ssc-mir-21.[Source:miRBase;Acc:MI0002459].[ENSSSCT00000019232]	3.17448	0.00485849
ARID5B	CCTCCTCCAATCAAACCTCGAAAACAGGAGAACAGTTCACAGGAAAATGAGAATAAAACA	ens|AT.rich.interactive.domain.5B.(MRF1-like).[Source:HGNC.Symbol;Acc:17362].[ENSSSCT00000011185]	2.00967	0.00487574
PTRH2	CAACCCAAAACCACAAGTGTTTGACACTGTCAAAATCTAACAATAAAAGCTGAATTTCTC	peptidyl-tRNA.hydrolase.2	0.561918	0.00508714
MX1	TACAGCCACCTGTGTGGATGGATGCACATAGAAGCCTATTTCTTTTATTTGTAATAAACT	myxovirus.(influenza.virus).resistance.1,.interferon-inducible.p	2.82248	0.00516708
RASA2	CATGACTATTCAGAGCTTTCCATTTAGTTCATCTAGACTCTCCCTCTTCAAAAAAGAAAA	Unknown	2.05488	0.00524045
PNAS-4	TTATGAACCCGAAGATGATTTCTCGTGAAGTTGAATGCAAATGTACTGTCATTCATAGTG	PPPDE.peptidase.domain.containing.1	0.50275	0.00546207
SDSL	TCGTGGTCATTGTGTGCGGAGGCAACAACATCGACAGTGGAGAGTTGCAGGCTCTGAGAG	serine.dehydratase-like	0.458006	0.00550039
AQP3	GACTCTAAATAGGGTCTTCATTCCTTTAATCCTCCACTCAATACATGTACTCTTTTGCCT	aquaporin.3.(Gill.blood.group)	0.482727	0.00554691
CACNB4	ATTTGCCATAGCACTGCTAGGATCCAACCAATCATCTTGGCAAGTCAGCACAGGTATTGA	ref|Sus.scrofa.calcium.channel,.voltage-dependent,.beta.4.subunit.(CACNB4),.mRNA.[NM_213750]	2.26308	0.00560476
ISG20	GAGGACTTCATCTCTTCAAGACAAAAACTCCCTTACTTTTGGAAAATGCATTTTTAACAG	interferon.stimulated.exonuclease.gene.20kDa	2.28916	0.00560476
GEMIN6	TCTTGACTATAGACCCCCCATATGGTCCAGAAAATTGCAGTAGTTCTAATGAGATTATTT	gem.(nuclear.organelle).associated.protein.6	0.553619	0.00560688
MX2	TACAGTATTCTTAACGACTGCTACCATTCGTTGTTAAGGGATCACCTCTCCCCCTTAGAC	ens|interferon-induced.GTP-binding.protein.Mx2..[Source:RefSeq.peptide;Acc:NP_001090885].[ENSSSCT00000013209]	1.79554	0.00583094
ND4	CCCCCATCCATCAATCTAATCGGAGAATTATTTATCATTACAGCATCATTTTCATGATCA	ens|NADH-ubiquinone.oxidoreductase.chain.4..[Source:UniProtKB/Swiss-Prot;Acc:O79881].[ENSSSCT00000019682]	0.403281	0.00583094
MX1	TAGCATCATAGAAGGGTCATTCTGGTTTCTGTACAAGCCTTTCACGCCCAATGTCTTAGG	ref|Sus.scrofa.myxovirus.(influenza.virus).resistance.1,.interferon-inducible.protein.p78.(mouse).(MX1),.mRNA.[NM_214061]	2.85377	0.00590066
MX1	TGTGGATGGATGCACATAGAAGCCTATTTCTTTTATTTGTAATAAACTTGGTTCTACCAG	Unknown	2.79535	0.00603741
FAM149B1	GGAGGGATGTGCTTCTGGTAAGGCTCCTTGTGAAAACAATATAAAAAATTGTTTATGATT	tc|Rep:.MGC152225.protein..-.Bos.Taurus,.partial.(37%).[TC529065]	0.549197	0.00616169
CDK6	TAATTTGCTAGTTGTAAAGGGTTCACTATCTAGAGGCAGTTGAATACGCACGGCAAAAAA	Unknown	2.02312	0.00630739
ITSN1	CTCCAAAAACAGAAGTCCATAGAGGCTGAACGACTGAAACAGAAAGAACAAGAGCGAAAG	ens|intersectin.1.(SH3.domain.protein).[Source:HGNC.Symbol;Acc:6183].[ENSSSCT00000027819]	2.39812	0.00639718
ND4	ATCGTAGCAATCATAATTCAAACCCCCTGAAGCTTCATAGGGGCCACAGCCTCATAATTG	ens|NADH-ubiquinone.oxidoreductase.chain.4..[Source:UniProtKB/Swiss-Prot;Acc:O79881].[ENSSSCT00000019682]	0.395307	0.00646956
SLC39A14	AGGGAGGTTAGGTTTTTATCATTCAAATTTCCTTCTATGGTTCTGTAATTCCATCACAGT	SH3-domain.binding.protein.5.(BTK-associated).isoform.a	0.523388	0.00660479
GEMIN6	GGGATACACCTCCATTTTTGTTAGACAAGAAATGTATTCGGAAAAGATGGAACATGTTAA	XM_003125215.1	0.58193	0.00667781
THRB	GTGTGTAGCCTTCAAGTGTACTTTGCTCTTCAATTAGACGTGTGGTGTTTCTAGAAATAG	ens|thyroid.hormone.receptor,.beta.[Source:HGNC.Symbol;Acc:11799].[ENSSSCT00000012277]	2.26135	0.00714284
MX1	TGTGGATGGATGCACATAGAAGCCTATTTCTTTTATTTGTAATAAACTTGGTTCTACCAG	myxovirus.(influenza.virus).resistance.1,.interferon-inducible.protein.p78.(mouse)	2.76719	0.00714787
ND4	CCCCCATCCATCAATCTAATCGGAGAATTATTTATCATTACAGCATCATTTTATGATCCA	ens|NADH-ubiquinone.oxidoreductase.chain.4..[Source:UniProtKB/Swiss-Prot;Acc:O79881].[ENSSSCT00000019682]	0.410404	0.00716397
ND4	TACTAATTACTACAAACGAGGAAAATACACCCACCACATTAACAACATCAAACCCTCATT	ens|NADH-ubiquinone.oxidoreductase.chain.4..[Source:UniProtKB/Swiss-Prot;Acc:O79881].[ENSSSCT00000019682]	0.409105	0.00746781
ROD1	GAACAGAATGGATTAGGATGACAAAGGTTTGATGGGCATTTTCAGTACTGTATTTAAGAA	NM_005156.5	2.70707	0.00748213
CASP1	AAATTTTTCGAAAGGTTCGATTTTCATTTGAGCTGGCAGATGGTAGGGCGCAGATGCCCA	ref|Sus.scrofa.caspase.1,.apoptosis-related.cysteine.peptidase.(CASP1),.mRNA.[NM_214162]	1.77524	0.00766555
SDSL	AAGAGGCTCCTGAACACTCCAGGGCTGAGGTGCCTCTGTGCTCATGGATGACAGTGGAAA	ens|serine.dehydratase-like.[Source:HGNC.Symbol;Acc:30404].[ENSSSCT00000010818]	0.460134	0.00777567
MYO1E	ATAATATGTACAGAAACATGATTATCGACCGAGAGAACCAGTGTGTCATCATCAGTGGTG	ens|myosin.IE.[Source:HGNC.Symbol;Acc:7599].[ENSSSCT00000005066]	0.568111	0.00792787
POU2F1	GTAATAAAACACTGTCTTTTCAGGATTGCTTCATGGATCGGAGAACTTTCTAACCAAAAA	Unknown	2.23814	0.00872207
CD86	AGTGCTGGATAAAGCAGGAAGTGCCATGCATCAAAAACCCCACTTCTCTTCTTGAAAAAA	CD86.molecule	1.92796	0.0087278
IRAK3	CACTCCATCATTCATTTACTGTGTATGAAAGTAGACCCAGAAACTAAGCTCTATGTTAAT	gb|Sus.scrofa.mRNA,.clone:AMP010063G06,.expressed.in.alveolar.macrophage..[AK230914]	0.530332	0.00890568
PAPOLA	GGTTAGTATGTGAAGCCAGGAGTACTATTATTATTGTGTTAGCAACAGTTGCATTAACTA	ens|poly(A).polymerase.alpha.[Source:HGNC.Symbol;Acc:14981].[ENSSSCT00000027948]	2.03614	0.00890568
ETV3	AATTTAACTTCAACAAGCTGGTGATGCCCAACTACCCATTCATCAACATTCGGTCAAATG	ens|ets.variant.3.[Source:HGNC.Symbol;Acc:3492].[ENSSSCT00000031985]	0.557712	0.00913384
PDCD11	CAAGCGCTACCTGGACTACGAGAAGCAGCATGGCACCGAGAAGGATGTGCAGGCAGTAAA	programmed.cell.death.11	0.544987	0.00922974
MEF2A	CTTGCAGAAACCTAGAGGGCCCCTACTTGTTTAATTTAACTGTGCGGTGACTGTAGTTAC	ref|Sus.scrofa.myocyte.enhancer.factor.2A.(MEF2A),.transcript.variant.1,.mRNA.[NM_001097421]	2.08065	0.0098178
MYO5A	ACTGAATGTTCCAGCATCTAAGAGCATAGATAGAACTTGGGTGAGGGAGATGCCGAAAAA	ens|Uncharacterized.protein..[Source:UniProtKB/TrEMBL;Acc:F1RZD2].[ENSSSCT00000005103]	2.08661	0.0098178
STAT1	AATTCTCTCTCTTGGGAGAATTGACTTTTCGTTATGGCTTTATGCTGCTGGCTACTATCA	gb|Sus.scrofa.mRNA,.clone:.DCI010093G09,.expressed.in.dendritic.cells.(immature)..[AK391509]	1.87131	0.00984778
RB1CC1	ACATCTTTGATTGCTGAGCAACAGACCAACTTTAACACTGTTTTAACGAGAGAGAAAAAA	RB1-inducible.coiled-coil.1	2.15532	0.00999816
IFI44L	TGGAAAGTCCAGTTTTTTCAATTCAGTGAAGTCCATTTTCCGAGGCCATCTGACTCGCCA	interferon-induced.protein.44-like	2.21036	0.0100318
GCH1	AAGGTCCATATCGGTTATCTTCCTAACAAGCAAGTTCTTGGCCTCAGCAAACTTGCTAGG	gb|Sus.scrofa.mRNA,.clone:LVRM10105D04,.expressed.in.liver..[AK346219]	0.583331	0.0110567
HERC6	GACTGAAACCATTCAGAGTCACAACAATCTTAAAGCTCTTCTGAAAATGATGAAAGAAGT	tc|Rep:.PREDICTED:.hect.domain.and.RLD.6.isoform.2.-.Pan.troglodytes,.partial.(40%).[TC538083]	1.88228	0.0111197
GLOD4	GACAAAAGTGATGAATGGTTTGCCGAACGAAATAAGCCAAAGGCTTCAGGTTAAGAGAAG	glyoxalase.domain.containing.4	0.556932	0.0112291
AF10	GGTCCTTTATTTGTAGGCTGCCTCAAATCCTTTTCTGAAAAAAGTTTAGGTATAACTAAG	tc|Rep:.Protein.AF-10.-.Mus.musculus.(Mouse),.partial.(7%).[TC531458]	0.566669	0.0113909
ND4	TACATATTCTACCACTACTATACTGACCTTAAACCCTAAAATAATCCTAGGACCCCTTTA	ens|NADH-ubiquinone.oxidoreductase.chain.4..[Source:UniProtKB/Swiss-Prot;Acc:O79881].[ENSSSCT00000019682]	0.437076	0.0113909
DGKQ	TTGGTGACCCTGCCACACCTGTCTGGGCATTCGTTCTCGTGCCAGCCACACCTTGGCGTA	gb|363700.MARC.1PIG.Sus.scrofa.cDNA.5',.mRNA.sequence.[BI338965]	2.32678	0.0115033
ND4	AGGACTGCAAACACTCCTACCACTCATAGCAACATGATGACTAATAGCAAGCTCACAAAC	ens|NADH-ubiquinone.oxidoreductase.chain.4..[Source:UniProtKB/Swiss-Prot;Acc:O79881].[ENSSSCT00000019682]	0.4196	0.0115915
PABPC1	GTGGAAAATCCAAAGGTTTTGGATTTGTAAGCTTTGAAAGGCATGAAGATGCACAGAAAG	ens|poly(A).binding.protein,.cytoplasmic.1.[Source:HGNC.Symbol;Acc:8554].[ENSSSCT00000006652]	1.92309	0.0116742
CCPG1	AAATGTTACGGGAAAGACTTACTGAGCTGGAGCGCAAGCTAAACTTTGAACAGCAGCGTT	ref|Sus.scrofa.cell.cycle.progression.1.(CCPG1),.mRNA.[NM_001243301]	2.6045	0.0118136
SDSL	TGGTAACACTGCCAGATATCACCAGTGTGGCCAAGTGCCTAGGTGCCAAGACGGTGGCTA	ens|serine.dehydratase-like.[Source:HGNC.Symbol;Acc:30404].[ENSSSCT00000010818]	0.494544	0.0121006
NASP	CCTTCCTCCCAATGGAAAGTGTTTTTGTATATAATGTATTTTTTCACTTTTGGGGGATTC	NM_001038088.2	0.543671	0.012156
FOS	GTGAGGTGGTCTGAATGTTCTGACATTAACAGTTTTCCATGAAAACGTTTTATTGTGTTT	v-fos.FBJ.murine.osteosarcoma.viral.oncogene.homolog	2.19655	0.0122811
LGALS9	TCTCCAGAGGCCAGAGCTTCTTGGTGTGGATCCTCTGTGAAAGCCACTGCTTCAAGGTGG	ref|Sus.scrofa.lectin,.galactoside-binding,.soluble,.9.(LGALS9),.mRNA.[NM_213932]	2.404	0.0128307
MRPS27	TGTATTTCTACACAGCGTTGAGCTCTTTTATCAAGAACCTGTGGAAATAAATGTTCTGGG	XM_003134033.1	0.528519	0.0128935
SCAPER	TCAATTTTACTCACACTTAGTATGTCCAGAACAAGCTCCTGCTTTTTCCTCCATACTTGC	Unknown	1.86309	0.013032
CDK6	TAAATTCCCATCGCTAGCAACCTGTTTTACATACTAGCTCGAGTTAGGGACGCTTAATGA	ens|cyclin-dependent.kinase.6.[Source:HGNC.Symbol;Acc:1777].[ENSSSCT00000036613]	2.01687	0.0132186
SERPINE2	CAGGTGTGCCCGCGGCCGAGAGTCCTGGGGCCGGCGTGATTGCTGCCGCTCCATCCTAGC	tc|Rep:.plasminogen.activator.inhibitor.type.1,.member.2.-.Bos.Taurus,.partial.(5%).[TC561677]	2.04594	0.0134978
KCTD17	TCCAAGGAGCTCTACAGTTCCCCACACGGGCTGAGTTCCGAGTCCAGCCGCAAAACCAAG	ens|potassium.channel.tetramerization.domain.containing.17.[Source:HGNC.Symbol;Acc:25705].[ENSSSCT00000000141]	0.545419	0.0147514
BCL2L2	CAATAAGGAGATGGAGCCACTCGTGGGACAAGTGCAGGAGTGGATGGTGACCTACCTGGA	ens|BCL2-like.2.[Source:HGNC.Symbol;Acc:995].[ENSSSCT00000002262]	0.578609	0.0151366
SMEK2	TAAATATACAAGGTGTAGCAAAAGACACTCAGTATATCAGCTAGGAGAGTTTAGTTCTGT	ref|Sus.scrofa.SMEK.homolog.2,.suppressor.of.mek1.(Dictyostelium).(SMEK2),.mRNA.[NM_001244675]	2.5543	0.0159247
CDC42BPA	CAATGGTGTGGATTCTTTTGCACAGAAATATTTAAGGTGGGACAGTCAAAAATGTAACAA	CDC42.binding.protein.kinase.alpha.(DMPK-like)	1.692	0.0159681
GNAQ	CCTCTATCATGTTTCTAGTAGCGCTTAGTGAATATGATCAAGTTCTCGTGGAGTCAGACA	ref|Sus.scrofa.guanine.nucleotide.binding.protein.(G.protein),.q.polypeptide.(GNAQ),.mRNA.[NM_001038623]	1.687	0.0162192
METTL12	TCAGAATGCCTGAGGGTTCTAAGCCCCCAGGGGACCCTGATTCAGTTCTCAGATGAGGAC	ens|methyltransferase.like.12.[Source:HGNC.Symbol;Acc:33113].[ENSSSCT00000026736]	0.534081	0.0162192
C7H6orf47	TGTCAGCCTCCGGGATCCTAGTGGGGATGAAGTGGCCACTGACTTGGAGGGTGAGAAATT	ref|Sus.scrofa.chromosome.6.open.reading.frame.47.ortholog.(C7H6orf47),.mRNA.[NM_001244686]	0.509132	0.016299
CYHR1	GCTGGGGCAGCAGGGCTGGGAGGGGGGAGGACAGGTGGGAGGGAACCTGGTGAGAGCCAT	tc|Rep:.Cell.wall.protein.pherophorin-C22.-.Chlamydomonas.reinhardtii,.partial.(5%).[TC624446]	0.465228	0.016346
FRS2	CTCTCAATTTTAAATTTCACTTGGGTCCGTAGGTGATCTCTTTAGCAGCTGAGGGAAAAA	ref|Sus.scrofa.fibroblast.growth.factor.receptor.substrate.2.(FRS2),.mRNA.[NM_001243209]	1.96435	0.0165744
LGALS9	TTCTACATCAACTTGCGCTCGGGGAGTGACATCGCCTTCCACCTGAATCCCCGCTTCAAG	ref|Sus.scrofa.lectin,.galactoside-binding,.soluble,.9.(LGALS9),.mRNA.[NM_213932]	2.24239	0.0166283
CD47	GACCCGCTGATGCCTCTCAGAAAAGTAAACACACTATGAAGATAGCTCTTCTTGAAAAAA	ref|Sus.scrofa.CD47.molecule.(CD47),.mRNA.[NM_213982]	1.90146	0.0167653
EPB41L3	TGCCAAACCATCGCGCTGCCAAGCGTTTATGGAAAGTGTGTGTAGAACACCATACATTTT	erythrocyte.membrane.protein.band.4.1-like.3	1.84347	0.0169615
CBL	CTGTGAATATGAATAGCAGCCCATTAGCAGGTCCAGAGTGTGAGCATCCCAAAATCAAAC	ens|Cbl.proto-oncogene,.E3.ubiquitin.protein.ligase.[Source:HGNC.Symbol;Acc:1541].[ENSSSCT00000016481]	1.79737	0.0169875
FGD4	GTAGGATTTGTAATGGTTTGAAAGATATACCTCCATGTTGCCAAAATAGATCCACAGTTA	ens|FYVE,.RhoGEF.and.PH.domain.containing.4.[Source:HGNC.Symbol;Acc:19125].[ENSSSCT00000033918]	2.32543	0.0171152
SERGEF	AAAGCCAATCTGACAGACTCAGAAATGGGGGGCTTGTGACAGAGACTCTTTAATAAAAAA	secretion.regulating.guanine.nucleotide.exchange.factor	0.539884	0.0176969
TMEM59	GAGAAGGAGTCATTGTCTCTTTTTATGAGAAAACAGTTGTAAAACAAACGGAATGGATTG	gb|Sus.scrofa.mRNA,.clone:OVR010081D05,.expressed.in.ovary..[AK234544]	2.05434	0.0179418
STRN	TGGTATGTAGACCTCATTCCTATAGCTGTCTCACCTCTCTTCACATTCTCCTCTTGTTTG	ens|striatin,.calmodulin.binding.protein.[Source:HGNC.Symbol;Acc:11424].[ENSSSCT00000009301]	1.79381	0.0181704
EXOSC3	CACCCATGTTCTTGTGGGTGAAAGAAAGCAGTGTAAAAATAATGATGTAGTTTTCTGTTT	exosome.component.3	0.600875	0.0181704
CACNB4	ATTTGCCATAGCACTGCTAGGATCCAACCAATCATCTTGGCAAGTCAGCACAGGTATTGA	Unknown	2.11315	0.0183788
WDR77	GAACTCTGAAGATTTTAAATGCAGCAAGAGAGAGAGAATCGGAAATACTGGTCAGTGAAA	gb|Sus.scrofa.mRNA,.clone:THY010125H03,.expressed.in.thymus..[AK239721]	0.560124	0.0184046
CDK6	CAGTTAATTTGCTAGTTGTAAAGGGTTCACTATCTAGAGGCAGTTGAATACGCACGGCAA	cyclin-dependent.kinase.6	1.89181	0.0187973
KIF26B	AAGGCAGACATATGGTTTGCACACCATGAGAATCCTTAGTTATAGAGAAACACGATTATA	ref|Sus.scrofa.SET.and.MYND.domain.containing.3.(SMYD3),.mRNA.[NM_001160092]	0.578012	0.0192601
IFIT1	GCCACAGTGGAAACTCCTCATTTGATTTTAGGTGGATATATACTAATCATCTTTTTTGCT	Unknown	3.19914	0.0196876
CTTNBP2NL	TTAGACTGCCATATGAATGTGATTCTGCAGCAAAAACACAAAATGCATCATTTAACTGCA	ens|CTTNBP2.N-terminal.like.[Source:HGNC.Symbol;Acc:25330].[ENSSSCT00000007427]	2.0008	0.020036
IFT122	AAATCTGTTTGCAGCGCTACAGGAGCCCACGCATACCCTCAAAATAAAGTGTTTCCGATT	tc|Rep:.IFT122.protein.-.Bos.taurus.(Bovine),.partial.(14%).[TC602294]	0.575423	0.0200405
THRB	GTACTGTGATGTAGATATTTATTATCCAGGTAAGGATTTGCCCGGTGTGTATTTTTTACA	ens|thyroid.hormone.receptor,.beta.[Source:HGNC.Symbol;Acc:11799].[ENSSSCT00000012277]	1.89239	0.0202129
SOD2	AGCACACATCTCTCTATGTGAGGACAAAATTTCACAAAAGTCTTTATTTTCTCTCTACAG	superoxide.dismutase.2,.mitochondrial	0.610478	0.0205134
HYAL3	TGGCAGTTGGGCACCCCGTGGATGTAGGAAGGAAGCTGTGGTTCTTATCTAGGGTGGCTA	gb|Sus.scrofa.mRNA,.clone:PTG010002A01,.expressed.in.pituitary.gland..[AK349118]	0.555842	0.0210881
P2Y6R	CTGTGGTGGTGGCAGCGGCCTTCGCCATCAGCTTCCTGCCTTTCCACATCACCAAGACAG	ref|Sus.scrofa.pyrimidinergic.receptor.P2Y,.G-protein.coupled,.6.(P2RY6),.mRNA.[NM_001244296]	0.574822	0.0214854
DEPTOR	TGTGAGTTAGCATGGCCTGTCCATTCTACCAGTACCATTACTAAATTATAATAACCTATT	Unknown	1.8913	0.0220918
RSRC2	GAAAAACCAAGAAGATTTAGCAGAAGTTTGAGCCGAACTCCTAGTCCACCTCCCTTCAGA	ens|arginine/serine-rich.coiled-coil.2.[Source:HGNC.Symbol;Acc:30559].[ENSSSCT00000010733]	2.18016	0.022261
LRRK2	TTTTGGTAAATCTGTTGGCCCTGACCAGTATTTATCATTTCAAACAATTCCCTATGATAG	leucine-rich.repeat.kinase.2	2.04468	0.022261
FOS	TTGGTGAGGTGGTCTGAATGTTCTGACATTAACAGTTTTCCATGAAAACGTTTTATTGTG	Unknown	2.14362	0.0229146
PTPN11	TACAACAACAGGAGTGCAAGCTTCTCTATAGCCGAAAAGAGGGTCAGAGGCAAGAAAAAA	protein.tyrosine.phosphatase,.non-receptor.type.11;.similar.to.protein.tyrosine.phosphatase,.non-receptor.type.11	1.99701	0.0236067
CD86	AGTGCTGGATAAAGCAGGAAGTGCCATGCATCAAAAACCCCACTTCTCTTCTCGAAAAAA	ens|Sus.scrofa.CD86.molecule.(CD86),.mRNA..[Source:RefSeq.mRNA;Acc:NM_214222].[ENSSSCT00000012991]	1.84675	0.0236093
FGD4	GTAGGATTTGTAATGGTTTGAAAGATATACCTCCATGTTGCCAAAATAGATCCACAGTTA	ens|FYVE,.RhoGEF.and.PH.domain.containing.4.[Source:HGNC.Symbol;Acc:19125].[ENSSSCT00000033918]	2.34496	0.0236093
ZYMND11	TTACTGCTTCAGTTTCAGGCTCTGGTTCTTCTTTTTTGGGCTCCACACTTTGATTGCGTC	zinc.finger,.MYND.domain.containing.11	1.82876	0.0242244
LRRK2	GAAAACTAGCCCGTTTATTCCCATCAATTCTCAGAACTGAGAATTTCATTATATGAAGAC	ens|Sus.scrofa.leucine-rich.repeat.kinase.2.(LRRK2),.mRNA..[Source:RefSeq.mRNA;Acc:NM_001113437].[ENSSSCT00000000849]	1.91774	0.0251082
MBNL1	AATCAAAGCAGGCGATTACTCGTCCATTTTCAACTTGGCAGCTTTTCGAAGGATGTGCAA	tc|Rep:.Muscleblind-like.1.isoform.2.-.Gallus.gallus.(Chicken),.partial.(6%).[TC523141]	1.84884	0.0259702
GBP1	ACCTGCCTCGACTCTGTATCCGGAAGTTCTTCCCCAAGAAGAAATGCTTTATCTTTGATC	ref|Sus.scrofa.guanylate.binding.protein.1,.interferon-inducible.(GBP1),.mRNA.[NM_001128473]	1.8713	0.0259702
RDX	CTGATTTTGTTTTTTATGCACCTCGCCTGAGAATCAATAAGCGGATCTTGGCATTATGCA	ref|Sus.scrofa.radixin.(RDX),.mRNA.[NM_001009576]	2.15403	0.0263035
SESN3	TGAAATGTTTGTTCTCGCTTTCAATCAATTACGACTGTACCACCATGAATTCCAGAAAAA	tc|Rep:.Predicted.protein.-.Aspergillus.oryzae,.partial.(5%).[TC531009]	1.91346	0.0265818
TMED1	AGCCTCATGGAACAAAGAGCAATCTGGCCTGAGCACTGGAGTCAATAAATTATGGTCAGA	transmembrane.emp24.protein.transport.domain.containing.1	0.552274	0.026824
TMEM106B	GATGGTTCTGTAACTGCCAGAACAAGCCTAGAACAAAGCAGACTATAAATTAATAAAACT	ref|PREDICTED:.Sus.scrofa.transmembrane.protein.106B.(TMEM106B),.transcript.variant.X1,.mRNA.[XM_003130176]	2.34724	0.0270994
ANGPTL2	CAGATTATCCTTGTAATGACACAAATCTGCAATAAAAGCCATCCGTGCTGTTTGGATGTA	ens|Sus.scrofa.angiopoietin-like.2.(ANGPTL2),.mRNA..[Source:RefSeq.mRNA;Acc:NM_001109946].[ENSSSCT00000006167]	1.9047	0.0270994
EVL	GATGTGCCGCGTTTAAGAGTCTTAACCTGTGGTAAAATATTAAAATGAGGAAAAAAGTTC	XM_003128724.1	2.09496	0.0271309
PTPN11	AGAATTTGAGACACTACAACAACAGGAGTGCAAGCTTCTCTATAGCCGAAAAGAGGGTCA	ens|protein.tyrosine.phosphatase,.non-receptor.type.11.[Source:HGNC.Symbol;Acc:9644].[ENSSSCT00000030697]	2.02469	0.0272352
CAST	GGATCGTGAAAAACTTGGTGAAAAGGAAGAAACGATTCCTCCTGATTATAGATTAGAAGA	ref|Sus.scrofa.calpastatin.(CAST),.mRNA.[NM_214067]	1.66609	0.027491
ELK4	ACTTCCACACTGCTGGAAATAGACTCTTGGGATTTCTGCCGCTCCCATTAAAATGCTTTT	Unknown	1.75596	0.027491
PABPC1	GAAAAGTATTCGTTGGACGATTTAAGTCTCGTAAAGAACGAGAAGCCGAACTTGGAGCTA	ens|poly(A).binding.protein,.cytoplasmic.1.[Source:HGNC.Symbol;Acc:8554].[ENSSSCT00000006652]	1.88359	0.0275104
CCDC6	GCAATCTTGACATTTCTTGGTCAGAGTTTAGAGAGATGTAAGACTTCCAATTAATGTCTT	tc|Rep:.suppression.of.tumorigenicity.7.isoform.a.-.Danio.rerio,.partial.(4%).[TC615900]	1.74229	0.0275154
CDK6	GTTGCATTGCTGGGTCTAGGAAAGAATAATACCGAAAGTTAATAAGCCGCTATAATTACT	ens|cyclin-dependent.kinase.6.[Source:HGNC.Symbol;Acc:1777].[ENSSSCT00000036613]	2.3771	0.0277547
FAM173A	GTACCTGGAGCCCCCAGTTCTCACGCTGACTGACCGGACACAATACAGACGCAGTGGGCT	ens|family.with.sequence.similarity.173,.member.A.[Source:HGNC.Symbol;Acc:14152].[ENSSSCT00000008772]	0.524226	0.0278537
CCDC120	CACCACTTTTTAAACAAATCCACACAAGCTGTGTTTTCTATGATACCTGTCTGTGACTTT	ens|coiled-coil.domain.containing.120.[Source:HGNC.Symbol;Acc:28910].[ENSSSCT00000013437]	0.556491	0.0278537
STAT1	CATTCTGTGTTTCTAGGAAAATGAAAGAAAGGCCAGCAAATTCCTGCACCCTGTTGATAG	gb|Sus.scrofa.mRNA,.clone:.DCI010093G09,.expressed.in.dendritic.cells.(immature)..[AK391509]	1.7633	0.0278537
MBNL3	CATGTGTATAATTTCTACCTGTAGATCTGACCTTGCATAATACAACCACGTTGCTAGATT	muscleblind-like.3.(Drosophila)	1.79717	0.0282857
PDCD11	TCTGCAGCATCCTTGGGGTGATCTTGTCAAGATGAAAAAGAACTTGAGATTTCTTACAAT	ens|Uncharacterized.protein..[Source:UniProtKB/TrEMBL;Acc:F1S842].[ENSSSCT00000011593]	0.564809	0.029105
ABCD3	TCTTCACTGTGTCACACAGGAAGTCTCTTTGGAAGCACCATGAGTACTATCTGCATATGG	ref|Sus.scrofa.ATP-binding.cassette,.sub-family.D.(ALD),.member.3.(ABCD3),.mRNA.[NM_001244133]	0.609573	0.0296347
CYBRD1	AGCATCTCAGACCTTACAATCAAATGACAAAGAAGGTAATTGCACTCTTTAAGGAATACT	NM_001127383.1	1.86299	0.0296611
FOS	TTGGTGAGGTGGTCTGAATGTTCTGACATTAACAGTTTTCCATGAAAACGTTTTATTGTG	ens|Sus.scrofa.FBJ.murine.osteosarcoma.viral.oncogene.homolog.(FOS),.mRNA..[Source:RefSeq.mRNA;Acc:NM_001123113].[ENSSSCT00000002650]	2.12177	0.0296611
PRRX2	AGCCAAAAAGCTGTCGTCTTCAAGAAATAAACATCTTTTGGGAGTCCTGTTGTGGCGCAG	ens|paired.related.homeobox.2.[Source:HGNC.Symbol;Acc:21338].[ENSSSCT00000006245]	0.532822	0.0296611
GGPS1	CAGTTGGTGCTTGAGTAGAAAGAGAAGTAGGAGACTTTAATCTCTATGATTAAAGGAAAG	tc|Rep:.Predicted.protein.-.Nematostella.vectensis.(Starlet.sea.anemone),.partial.(6%).[TC567539]	1.76586	0.0296611
FUS	TCGGACTCTGTGTAATTGTAACCATACCTCTGGATCCCATTAAAAACCATCATTTTAGTT	fused.in.sarcoma	0.427322	0.0305406
TMED1	AAAGCCTGCACAAGAGCCTCATGGAACAAAGAGCAATCTGCCTGAGCACTGGAGTCAATA	gb|rfcc16b_e18.y1.fcc.Sus.scrofa.cDNA.5',.mRNA.sequence.[EW179313]	0.551689	0.0310689
LIMS1	GAGGTTACAACACTGCTTGACTGATGTACCCTTACTTAAAGCCGTATCTCAAAATAGTTG	ref|Sus.scrofa.LIM.and.senescent.cell.antigen-like.domains.1.(LIMS1),.mRNA.[NM_001243858]	1.78779	0.0313491
PFKFB1	TCATTGAGTCCATTTGTAATGACCCCGACGTCATTGCAGAAAACATCAGGCAAGTGAAGC	ref|Sus.scrofa.6-phosphofructo-2-kinase/fructose-2,6-biphosphatase.1.(PFKFB1),.mRNA.[NM_001143721]	1.93566	0.0314757
ATF7IP	CAGGCCAAGATAGCCAGGTTAACCAAACGCTTTGGAGCAGCCAAAGAAGATCTTAAAAAA	activating.transcription.factor.7.interacting.protein	1.81559	0.0317762
FOS	TGTAATGTTACTGATCATGCATTGGTGAGGTGGTCTGAAGTTCTGACATTAACAGTTTTC	ens|Sus.scrofa.FBJ.murine.osteosarcoma.viral.oncogene.homolog.(FOS),.mRNA..[Source:RefSeq.mRNA;Acc:NM_001123113].[ENSSSCT00000002650]	2.15208	0.0319395
FAM175B	CCACCTCCTCTGTTCAGATTTTGACATTCAGGAAAATATTTTTATTTTTATGCCACACCA	ens|family.with.sequence.similarity.175,.member.B.[Source:HGNC.Symbol;Acc:28975].[ENSSSCT00000011749]	1.6931	0.0319549
IFT43	CCTAAAACGAAGGAAGCTTGCCAGCAGCTTAGAATTTTTATATGGACCATTTTGTAATAA	chromosome.14.open.reading.frame.179	0.572345	0.0321681
FOS	CTGGCAATAGTGTGTTCTGATTAGCGATGACCAATATTAAACAAGCAAAGATATGACTTT	ens|Sus.scrofa.FBJ.murine.osteosarcoma.viral.oncogene.homolog.(FOS),.mRNA..[Source:RefSeq.mRNA;Acc:NM_001123113].[ENSSSCT00000002650]	2.11249	0.0324848
PPCDC	TTAGAAAGAGCCACGGCTGGTGATCCCCAGGCCTTTGGAGCTTCAGCTCTTTGGTGGGTA	ref|Sus.scrofa.phosphopantothenoylcysteine.decarboxylase.(PPCDC),.mRNA.[NM_001243368]	0.594155	0.0325612
IRG6	GAAACCGTATTTTCTTTCCTCAAAGGGAGGATAAAACAAAACACTGCATTCGAGAAAAAA	ref|Sus.scrofa.radical.S-adenosyl.methionine.domain-containing.protein.2.(RSAD2),.mRNA.[NM_213817]	2.44669	0.0325612
AQP3	TGACGAGGAGAATGTGAAGCTGTCCCAAGTAAAGCACAAGGAGTAGATGCGAATGGGCAG	ref|Sus.scrofa.aquaporin.3.(Gill.blood.group).(AQP3),.mRNA.[NM_001110172]	0.547889	0.0327561
SERGEF	AAAGCCAATCTGACAGACTCAGAAATGGGCGGCTTGTGACAGAGACTCTTTAATAAAAAA	secretion.regulating.guanine.nucleotide.exchange.factor	0.565489	0.0327561
GK	GACGCGAATTCTTTACCTATTGAAAGAATCCAGCAATTCTGTCTTTTAATGTCATGACAC	ref|Sus.scrofa.glycerol.kinase.(GK),.mRNA.[NM_001143708]	0.618527	0.0329981
MAPK9	CAGTTGTACTAGGCTTGCCTTGCTTAGATTATAAAATGAAGCAGATTATGTCTGAAGAAA	Unknown	1.81238	0.0329981
KCTD17	AGAGAAGGATTATACTGTCACACAGGTGCCACCCAAGCACGTGTACCGCGTGCTGCAGTG	potassium.channel.tetramerisation.domain.containing.17	0.559235	0.033344
TENM3	GACTCTCCGGCACCGAAGAGCCTTCCGGGAGTACCAGACTGCAATTAAAAAACAACCCCC	ens|teneurin.transmembrane.protein.3.[Source:HGNC.Symbol;Acc:29944].[ENSSSCT00000017175]	1.82931	0.033516
UXS1	TCTCTCTCAGTGGTTCAACAATCTCTTCAATCTTGCTTTCGATCCTGAGGTCGCCATTCT	UDP-glucuronate.decarboxylase.1	0.591882	0.0337835
TMEM126A	GGGTCTAGACAATATAAAGTACTTATAAAGGCTCTTCAGTTACCTGAACCTGGCCTGGAA	transmembrane.protein.126A	0.619252	0.0337835
BAG4	TGGCTTCTGGAGGAAATGCTAACCAAGGAACTTTTGGAACTGGATTCAGTTGAAACTGGG	gb|Sus.scrofa.mRNA,.clone:.OVRT10095H12,.expressed.in.ovary..[AK395972]	1.6276	0.0345113
ROD1	TTCAAGCCTTGCTTCAGTATGCTGACCCATTGAATGCACATTATGCCAAAATGGCTCTGG	ref|Sus.scrofa.polypyrimidine.tract.binding.protein.3.(ROD1),.mRNA.[NM_001077215]	1.93371	0.0345113
UTP18	TTAACCCACTGAGCAGTGAGGGATCTCCAACAAATGTTTTAATAAACCCATAACTTCTGT	UTP18,.small.subunit.(SSU).processome.component,.homolog.(yeast)	0.638444	0.0350715
SMAD2	CTGGTTTTCAAGTTAAAATTGTGAAATACTGATTTCCTTCTCTCCACCCACACCAAATAT	gb|Sus.scrofa.mRNA,.clone:LNG010003G10,.expressed.in.lung..[AK231637]	1.80425	0.0356014
U2AF1	CGTATGTCTGCTAGAAAGTGTTGTAGTTGATTGACCAAACAAGTTCATAATGGGAATTTT	NM_001080268.1	0.568901	0.0356014
RPA1	GAAGAAGATCCTTCCTTCAGGGTTTAATAGGCTGAGTCAGATGGGTCTGATATTAATCAA	replication.protein.A1,.70kDa	0.582025	0.0361304
SLA-6	TGATATAGCCAAAGAACATTCGAAGGCTTCAAGATCGAACCTGCGGGTGATCATTGGCAA	ref|Sus.scrofa.MHC.class.I.antigen.6.(SLA-6),.mRNA.[NM_001113704]	0.532616	0.0362956
IFIT1	CTGCTAGCTGCTTTCAGAAACATACTATGTAATTCACTGCAATGATGTAATTTTTGGACA	ref|Sus.scrofa.interferon-induced.protein.with.tetratricopeptide.repeats.1.(IFIT1),.mRNA.[NM_001244363]	3.05601	0.0371971
CYBRD1	TTAAAATTTACCTTCTGGCTCTGATTCCAAGGCAGAGTCTCCAAATAGCCACGGCAAAGG	ens|Sus.scrofa.cytochrome.b.reductase.1.(CYBRD1),.mRNA..[Source:RefSeq.mRNA;Acc:NM_001128452].[ENSSSCT00000032489]	1.82086	0.037218
PIAS1	CCAGATTAAATGAACTTGGCAGAAAGAAGAGAACTTTGTGCTATGTTTTACCTTATTCTG	Unknown	1.81813	0.037266
BLCAP	GTAGCTGCTTTTGCATGTTTCCTATTGATTGACTATTAAAATGTTTCCAGTGTCATTCCA	tc|Rep:.Fimbrial.protein.-.Burkholderia.pseudomallei.(strain.668),.partial.(16%).[TC544326]	0.598233	0.0373085
MITF	AGTTATAATGAAGAAATCCTGGGCTTGATGGATCCTGCCTTGCAAATGGCGAATACGTTA	ref|Sus.scrofa.microphthalmia-associated.transcription.factor.(MITF),.mRNA.[NM_001038001]	1.61238	0.0373085
C7H6orf47	GGCATTGCCCTTGAATTCACCAGCTATTAATTTTTGCTTTTACATTTCTCCCATTTCCAG	chromosome.6.open.reading.frame.47	0.5448	0.037387
RBMS1	TTATACTAATGATAGTGCTTTAGAATGAGAATGACGCCTGAGATCTGGCAAACCGAAAAA	tc|Rep:.Flagellar.biogenesis.protein.FliO.-.Xanthomonas.campestris.pv..vesicatoria.(strain.85-10),.partial.(9%).[TC552780]	2.0314	0.037387
HIPK1	TCAGCAATTTACACTGGATATCCACTGAGTCCTACCAAGATCAGCCAGTATTCGTACTTG	ens|homeodomain.interacting.protein.kinase.1.[Source:HGNC.Symbol;Acc:19006].[ENSSSCT00000007405]	1.58272	0.037387
CASP1	TTGACTAGATCTTTCTACCTCTTTCCAGGATATTAAAATAAGAAGCCAGGAGTTCTGTCA	caspase.1,.apoptosis-related.cysteine.peptidase.(interleukin.1,.beta,.convertase)	1.70823	0.0374591
DKC1	GGATGAGAGTTACCTGCGGCGAGTTGTCTACCCTTTGGAAAAGCTATTGACATCTCATAA	Unknown	0.534973	0.0382451
SCRN2	ATGATGGGCATCCTCAGGGACAAGGCGAGTGGCATCTGTATGGACTCCGGAGGCTTCCGC	secernin.2	0.587865	0.038496
FOS	AGAACGTCAGCAGCATGGAGCTGAAGGCCGAGCCCTTTGATGACTTCCTGTTCCCAGCAT	ref|Sus.scrofa.FBJ.murine.osteosarcoma.viral.oncogene.homolog.(FOS),.mRNA.[NM_001123113]	1.91704	0.038858
AMMECR1	CATTTTGGAGCAGATTAGTCTTTTAGTATGAAAACAAGTGGCTACCTGATGGACATTTTT	Alport.syndrome,.mental.retardation,.midface.hypoplasia.and.elliptocytosis.chromosomal.region.gene.1	1.7649	0.0389658
SH2D1A	AGTACACAAGGTGCTACAGGAAGAAGAGAAGATCCTGATGTCTTCCTGAAAACACCATGA	ref|Sus.scrofa.SH21A.(LOC780420),.mRNA.[NM_001078675]	0.429931	0.0401731
CDH24	GCTGCAGAGGTAATTATTTGTTTTATTTTCTTGGATGTTAACATTACACTACTCAGCCTC	ens|Proteasome.subunit.beta.type..[Source:UniProtKB/TrEMBL;Acc:F1S9C9].[ENSSSCT00000002278]	0.582947	0.0402151
MED26	GTCCATGTCTACTTGGCTAATCCAGAAAGGACTATAATGGCTATAAAGGACCAAATTAAA	gb|BX675220.Sus.Scrofa.library.(scac).Sus.scrofa.cDNA.clone.scac0030.f.03.3prim,.mRNA.sequence.[BX675220]	0.61233	0.0408646
FNDC3B	CCTGTCAAAATTGAAAAGTGCCCTAATTGAATGTGTTTGAATGTTATCCTTGCACAATTC	ens|Uncharacterized.protein..[Source:UniProtKB/TrEMBL;Acc:F1SH12].[ENSSSCT00000012863]	1.82926	0.0408646
POP5	TTTTTAACACCTTACACGTGGGAGGTACAATTAGAACATGTCAGAAGTTCCTCATTCAGT	ens|processing.of.precursor.5,.ribonuclease.P/MRP.subunit.(S..cerevisiae).[Source:HGNC.Symbol;Acc:17689].[ENSSSCT00000010862]	0.612516	0.0408646
PZP	AAGAATTCCAAGTTGATGAAACCAATCGCCTTTGCTGCAGGAGGTCACATTGCCAGAGAT	gb|Sus.scrofa.mRNA,.clone:.LVRM10144F08,.expressed.in.liver..[AK394294]	2.0172	0.0412514
ARG1	AAGGTCTGTGGGAAAAGCAAATCAACAGCTGGCTGATGTGGTGGCAGAAATCAAGAAGAA	ref|Sus.scrofa.arginase,.liver.(ARG1),.mRNA.[NM_214048]	0.605192	0.0412514
PDHB	GAGTGTCTATGATCCTCTTATCTCCATACTTCTTCCACAGGCCTCGACTAACCTTATATG	pyruvate.dehydrogenase.(lipoamide).beta	0.585398	0.0412727
GHITM	GGAGAATAAATTCAGTAGTTGTCTTCCAAATAGCACACATATTTTCAGTTCTCATGTGTG	ref|Sus.scrofa.growth.hormone.inducible.transmembrane.protein.(GHITM),.transcript.variant.1,.mRNA.[NM_001244382]	0.622839	0.0417967
THOC3	TGCTTTTGGGCATACAATGGACTTTTGTTGGGCTTGCTTCTACTTCGACAGGACCTAGTT	ens|THO.complex.3.[Source:HGNC.Symbol;Acc:19072].[ENSSSCT00000015360]	0.604708	0.042307
PTPN11	ATCATCAGAGAGAAAGGTGTTGACTGCGACATCGACGTTCCCAAAACTATTCAGATGGTG	protein.tyrosine.phosphatase,.non-receptor.type.11;.similar.to.protein.tyrosine.phosphatase,.non-receptor.type.11	1.74228	0.0423425
FAM199X	GCTTTGCTGAGGTCTGTGGTATGATTGTAACATTTCGAAGACTACTAAATTCATACTTTA	NM_207318.2	1.83963	0.0424362
HNRNPUL2	TGCTGATACGGAATGCCACACCTAGGTCTTCTCCATTCTTGGAAAAGGAAAGTTCTACTT	gb|931766.MARC.4PIG.Sus.scrofa.cDNA.3',.mRNA.sequence.[CK461394]	0.5859	0.0424362
EXOSC3	AGATCTTCTCCAGATTGGCAGAAAGTTGATCTATGTGGATCAGCTGAGCCAAGAGACTGT	ens|exosome.component.3.[Source:HGNC.Symbol;Acc:17944].[ENSSSCT00000005895]	0.622728	0.0424362
PAPOLA	TTTTAATTCTAGTTTTCATAACCTGAGATCAGACTGTTGCTTTCGCATGATGTACGTAGT	ens|poly(A).polymerase.alpha.[Source:HGNC.Symbol;Acc:14981].[ENSSSCT00000027948]	1.764	0.042521
C4orf27	CATATAATCTGCTGAAGAGGAATCTCTTTGCAGAAATTATCGAGGGTCACCTGGCAGACA	chromosome.4.open.reading.frame.27	0.643501	0.042521
ATM	CACACCCTCACACCATGCACAAAATTCAAAATGGCTTAAAGACTTAAACATAGTACATGA	gb|AJ964273.KN404_2.Sus.scrofa.cDNA.clone.C0007754o02.5',.mRNA.sequence.[AJ964273]	2.02664	0.0433286
CD86	AAGAAGGGACCAGTTCTGTAGCCTTTACTAGCTGGGCTGTTGCTAATATTGAGAAGGATC	CD86.molecule	1.73457	0.0440209
TRA2B	TATAGTCGTGGAGGTTACAGATCACGTTCCAGATCTCGATCATACTCACCTCGTCGTTAT	ref|Sus.scrofa.transformer.2.beta.homolog.(Drosophila).(TRA2B),.mRNA.[NM_001077221]	0.629206	0.0444624
RRNAD1	AGCTTCAAATTTTCTTTGAAAGGAAGCTGGCACTCTTTGATCAAAATTTTTCACTGCTGG	tc|Rep:.UPF0431.protein.C1orf66.-.Homo.sapiens.(Human),.partial.(24%).[TC600032]	0.598046	0.0444624
GHITM	TGCTTCAGGTCTGCTTTTTCTTCTGGAGAATAAATTCAGTAGTTGTCTTCCAAATAGCAA	ref|Sus.scrofa.growth.hormone.inducible.transmembrane.protein.(GHITM),.transcript.variant.1,.mRNA.[NM_001244382]	0.616375	0.0444624
LIMS1	GCTATGAGAAGTTTCCGTTGGAGCTGAAGAAAAGACTTAAGAAGCTAGCTGAGACCTTAG	Unknown	1.74378	0.0447492
PTPN11	AGAATTTGAGACACTACAACAACAGGAGTGCAAGCTTCTCTATAGCCGAAAAGAGGGTCA	Unknown	1.96848	0.0447492
STAU2	AACTTCCACCTCTTCCTGTGGTGAAAAGCCAAAACTATTTTTTAAAAAACGCCCTAAAAA	staufen,.RNA.binding.protein,.homolog.2.(Drosophila)	1.65254	0.0461959
PTTG1	CCACCTGTTTGCTATGACTTACATATTTAACTTTCTTAGCACTTTATGGTCTGTGGGTAT	ens|Securin..[Source:UniProtKB/Swiss-Prot;Acc:Q9BDP6].[ENSSSCT00000018544]	0.598037	0.0470265
NOP14	CCCTAGAGACGGGACGTGTTTTTAACCGCAAATGAATGAACTGTAAGACTTGTTGATGGT	gb|rill316b_p3.y1.ill.Sus.scrofa.cDNA.5',.mRNA.sequence.[EW262869]	0.574789	0.047148
PSMC1	ATCTGTACAGAAGCTGGTCTGATGGCCTTGAGAGAACGTAGGATGAAAGTAACAATGAAG	proteasome.(prosome,.macropain).26S.subunit,.ATPase,.1	0.63596	0.0477476
PDHB	CTTTCACTAAAAGGATAAGGTATGAATGTGGCAGAGTCCTGATGAAAGATATATCCAAAA	ref|Sus.scrofa.pyruvate.dehydrogenase.(lipoamide).beta.(PDHB),.mRNA.[NM_001244398]	0.627823	0.0477476
TXNRD1	ACAGCTAAGGCCACTAACAGTGACGAAACCATCGAAGGAGAGTATAATACGGTATTGCTG	ref|Sus.scrofa.thioredoxin.reductase.1.(TXNRD1),.mRNA.[NM_214154]	0.599428	0.0477476
IFT43	CCTAAAACGAAGGAAGCTTGCCAGCAGCTTAGAATTTTTATATGGACCATTTTGTAATAA	tc|Rep:.Uncharacterized.protein.C14orf179..-.Canis.familiaris,.partial.(53%).[TC565249]	0.574334	0.0480012
EPHA7	TTTAGCACTCGATACATATATCTGAAAGTGGCACATCTTCGGTTCGGATCTGCTGTGGCT	gb|Sus.scrofa.mRNA,.clone:OVRM10046C01,.expressed.in.ovary..[AK235063]	1.87204	0.0480012
RBM8A	ATGGGGCTGGTGCAGCACTGTTTATATTTAATCTCTTACCTTGCCTGCTTAGTATTTTTT	ens|RNA.binding.motif.protein.8A.[Source:HGNC.Symbol;Acc:9905].[ENSSSCT00000022923]	0.629621	0.0490494
ADI1	TAATTTTCTGCTTGCGGCTTGGGGTTGCCCTGTATGTACTACAGCACATTAAAATCACCC	ref|Sus.scrofa.acireductone.dioxygenase.1.(ADI1),.mRNA.[NM_001243698]	0.549119	0.0492599
TMEM126A	AGAAAGGAAACATCTTACATTACTGGATGAGGATTACTAAGCCTGTCTTTAGAAAGATGT	transmembrane.protein.126A	0.625428	0.049497
ND4	AATAGGCGAAAACAGCCTTAATTTTTCCTTAACATTCTTCTCCGACTCACTATCAGCACC	ens|NADH-ubiquinone.oxidoreductase.chain.4..[Source:UniProtKB/Swiss-Prot;Acc:O79881].[ENSSSCT00000019682]	0.454219	0.0495056
SND1	GAGTGATCTGCTGAACAATTGCAGTTGTAGAATTATGTTGTATGTAATGTACATATGGAG	NM_001145354.1	1.68857	0.0496208

## Sheet: Table S2
Table S2. Differentially expressed probes in the whole cell at 10h post-infection.
GeneName	Sequence	Description	FC	adj p-value
KRT75	TTGATGCCTATGTCAATGACCTCCGGCGTCAGCTGGACAATGTCACCACTGAGAGGGGCA	ens|keratin 75 [Source:HGNC Symbol;Acc:24431] [ENSSSCT00000000255]	15.2587	1.01045e-14
CLDN6	TAGGACAGTAGGCGCTAAGTTACCAAAGAACCACCCAATCTTCAGACCTCCGGCTCCTCC	ens|Sus scrofa claudin 6 (CLDN6), mRNA. [Source:RefSeq mRNA;Acc:NM_001161645] [ENSSSCT00000027667]	16.3667	3.43579e-14
TADA2A	CTTTTGAGGAGGTGGCACCGGATGTGAAATGTCTGTTATTTTTAGAATTAATGGATTAAA	NM_172562.3	0.207107	2.53415e-10
RBMS1	AGGTTTGTAGTCTAAGCTGGAAAAGCATCTCTCAACCTAAGGACAGTCACATCAGATTCA	gb|MI-P-O3-aav-f-10-1-UM.s1 MI-P-O3 Sus scrofa cDNA clone MI-P-O3-aav-f-10-1-UM 3', mRNA sequence [BF703399]	7.24316	3.11236e-10
PZP	AAGAATTCCAAGTTGATGAAACCAATCGCCTTTGCTGCAGGAGGTCACATTGCCAGAGAT	gb|Sus scrofa mRNA, clone: LVRM10144F08, expressed in liver. [AK394294]	7.33687	6.99916e-10
ND4	CCCCCATCCATCAATCTAATCGGAGAATTATTTATCATTACAGCATCATTTTATGATCCA	ens|NADH-ubiquinone oxidoreductase chain 4 [Source:UniProtKB/Swiss-Prot;Acc:O79881] [ENSSSCT00000019682]	0.130406	1.4284e-09
ND4	CCCCCATCCATCAATCTAATCGGAGAATTATTTATCATTACAGCATCATTTTCATGATCA	ens|NADH-ubiquinone oxidoreductase chain 4 [Source:UniProtKB/Swiss-Prot;Acc:O79881] [ENSSSCT00000019682]	0.132947	1.821e-09
CRH	CTGGATCTCACCTTCCACCTCCTCAGAGAAGTCTTGGAAATGGCCAGGGCGGAGCAGTTA	corticotropin releasing hormone	5.49471	3.69135e-09
TENM3	GACTCTCCGGCACCGAAGAGCCTTCCGGGAGTACCAGACTGCAATTAAAAAACAACCCCC	ens|teneurin transmembrane protein 3 [Source:HGNC Symbol;Acc:29944] [ENSSSCT00000017175]	4.71355	4.08201e-09
ND4	TACATATTCTACCACTACTATACTGACCTTAAACCCTAAAATAATCCTAGGACCCCTTTA	ens|NADH-ubiquinone oxidoreductase chain 4 [Source:UniProtKB/Swiss-Prot;Acc:O79881] [ENSSSCT00000019682]	0.151625	4.24843e-09
ANGPTL2	CAGATTATCCTTGTAATGACACAAATCTGCAATAAAAGCCATCCGTGCTGTTTGGATGTA	ens|Sus scrofa angiopoietin-like 2 (ANGPTL2), mRNA. [Source:RefSeq mRNA;Acc:NM_001109946] [ENSSSCT00000006167]	4.97471	4.24925e-09
ISG12(A)	GCAGTGAGGCACCAGTCCTGGGATGACAAGATGCCAGATGCTACACCCCCCTTGAAAACA	ref|Sus scrofa putative ISG12(a) protein (ISG12(A)), mRNA [NM_001198921]	7.62718	4.46296e-09
ND4	ATCGTAGCAATCATAATTCAAACCCCCTGAAGCTTCATAGGGGCCACAGCCTCATAATTG	ens|NADH-ubiquinone oxidoreductase chain 4 [Source:UniProtKB/Swiss-Prot;Acc:O79881] [ENSSSCT00000019682]	0.136382	4.94741e-09
ND4	TACTAATTACTACAAACGAGGAAAATACACCCACCACATTAACAACATCAAACCCTCATT	ens|NADH-ubiquinone oxidoreductase chain 4 [Source:UniProtKB/Swiss-Prot;Acc:O79881] [ENSSSCT00000019682]	0.145668	6.0474e-09
BCL7A	TATTTGAGGGTGGTACTGCATCAGGAATTCGCTTTTTCCTCGGGGCTTTTCACTGTTCAA	tc|Rep: B-cell CLL/lymphoma 7A isoform a - Bos Taurus, partial (80%) [TC544907]	4.39783	7.52218e-09
ND4	AGGACTGCAAACACTCCTACCACTCATAGCAACATGATGACTAATAGCAAGCTCACAAAC	ens|NADH-ubiquinone oxidoreductase chain 4 [Source:UniProtKB/Swiss-Prot;Acc:O79881] [ENSSSCT00000019682]	0.146784	8.87989e-09
ND4	AATAGGCGAAAACAGCCTTAATTTTTCCTTAACATTCTTCTCCGACTCACTATCAGCACC	ens|NADH-ubiquinone oxidoreductase chain 4 [Source:UniProtKB/Swiss-Prot;Acc:O79881] [ENSSSCT00000019682]	0.13009	1.06488e-08
SERPINE2	CAGGTGTGCCCGCGGCCGAGAGTCCTGGGGCCGGCGTGATTGCTGCCGCTCCATCCTAGC	tc|Rep: plasminogen activator inhibitor type 1, member 2 - Bos Taurus, partial (5%) [TC561677]	4.83071	1.33712e-08
KLHDC2	CAGCATCCAGATACAACAGACATTCATTTTTCTAGCTTTTGCTGCTTTTCCTTGAGATAA	gb|MI-P-E6-ahm-a-06-1-UM.s1 MI-P-E6 Sus scrofa cDNA clone MI-P-E6-ahm-a-06-1-UM 3', mRNA sequence [BQ599652]	4.34679	1.49345e-08
DMPK	ACCCTAATCCACGTTTTGGATGCACTGAGACCCCGACATTCCTCGGTATTTATTGTCTTT	gb|Sus scrofa mRNA, clone: ADR010083F11, expressed in adrenal gland. [AK389497]	4.52784	4.29423e-08
PFAS	AACCTGGTGTTTGCTCTGGTCACCGACCTCCGGGATGTGAAATGCAGTGGGAACTGGATG	phosphoribosylformylglycinamidine synthase	3.71315	7.544e-08
FAIM2	CACTGGGATGCTGTCCAGTTACTACAACACCACATCCGTGCTGCTGTGTCTGGGTATCAC	ens|Fas apoptotic inhibitory molecule 2 [Source:HGNC Symbol;Acc:17067] [ENSSSCT00000000219]	4.86319	8.90684e-08
CHRNB1	AGTCATCCTTAGCGTCGTAGTCCTCAACCTGCACCATCGCTCACCCCACACCCACCAAAT	cholinergic receptor, nicotinic, beta 1 (muscle)	3.34617	9.5713e-08
OAS2	TACTGAATGGTTGTGTTCTCTCTGCTTCCAAGATGGGAGTGGATATCCCATACAGTCTTG	ref|Sus scrofa 2'-5'-oligoadenylate synthetase 2, 69/71kDa (OAS2), mRNA [NM_001031796]	4.31395	1.0309e-07
E.	ATCAAGAATGTGCCTCTGATTCTTAAACGCATGAAGTTGTCCCACACCAAAGTCAGTGAC	Unknown	4.66438	1.2077e-07
IRG6	GCACATAACTCAGATAATCGAACTTCTTACACCATGCAAGACCATTAACTTTCGTTAATT	ref|Sus scrofa radical S-adenosyl methionine domain-containing protein 2 (RSAD2), mRNA [NM_213817]	5.06969	1.24441e-07
ISG15	TGAGCACCAGCTGGGGGAGTATGACCTCAAGCCTATGTGCACCGTGTACATGAATCTGCG	Unknown	5.74546	1.24441e-07
PNLIP	TAGCTTTTAAACTTTAATTTGCTATTTGCACATCCGCCAGTCATCAGATTATGAAGGAGA	Unknown	6.47764	1.41143e-07
ISG15	ACCAGCTGGGGGAGTATGACCTCAAGCCTATGTGCACCGTGTATATGAATCTGCGCCTGC	ref|Sus scrofa ISG15 ubiquitin-like modifier (ISG15), mRNA [NM_001128469]	5.6422	1.71349e-07
SCAPER	TCAATTTTACTCACACTTAGTATGTCCAGAACAAGCTCCTGCTTTTTCCTCCATACTTGC	Unknown	3.31456	2.23395e-07
ISG15	TGAGCACCAGCTGGGGGAGTATGACCTCAAGCCTATGTGCACCGTGTACATGAATCTGCG	ISG15 ubiquitin-like modifier	5.64179	2.35799e-07
DMPK	ACCCTAATCCACGTTTTGGATGCACTGAGACCCCGACATTCCTCGGTATTTATTGTCTTT	dystrophia myotonica-protein kinase	3.99194	2.88802e-07
MYOT	TTCCAGCTCCAAGCAGTTACGTGTCCGACCAACTTTCAGCAAATATTTAGCACTTAACGG	ref|Sus scrofa myotilin (MYOT), mRNA [NM_001099941]	4.85104	3.11682e-07
IFITM1	TATACATAACAGCCTACCAGATGTTAGAGCGCGCAAAGAATAACAGAGGCTACTAGCAGC	ens|IFITM1; Ifitm1-like protein; Uncharacterized protein [Source:UniProtKB/TrEMBL;Acc:A9QW81] [ENSSSCT00000015914]	5.16001	3.46866e-07
B4GALNT2	AAGAGTTGGCTTCGACCCCCGGCTGCAGCGAGTGGCTCACTCAGAGTTCTTTATTGATGG	beta-1,4-N-acetyl-galactosaminyl transferase 2	3.12796	3.62936e-07
MATN4	CGGGGGGAGAGGATGTGGGGGACGCGTGCTGCGCTCGGTTCTTTGTTGGATTTCTTTTTT	matrilin 4	4.15426	4.45185e-07
CYTB	TACTAATCCTACTAATCCTTGTACTATTCTCACAGACCTACTAGGAGACCCAGACAACTA	ens|cytochrome b [Source:RefSeq peptide;Acc:NP_008646] [ENSSSCT00000019689]	0.267068	5.25236e-07
CYTB	CTACCGGAATCTCATCAGACATAGACAAAATTCCATTTCACCCATATACACTATTAAAGA	ens|cytochrome b [Source:RefSeq peptide;Acc:NP_008646] [ENSSSCT00000019689]	0.26987	6.68987e-07
ZFP30	TGATGTTGAGTAAGCTGTGAAAACAGTCTGAAGGCTGTCCCACATTCCTTACAATCATAG	Unknown	3.62114	8.89511e-07
CYTB	CATAGACAAAATCCATTTCACCCATACTACACTATTAAAGACATTCTAGGGGCCTTATTT	ens|cytochrome b [Source:RefSeq peptide;Acc:NP_008646] [ENSSSCT00000019689]	0.259331	9.56331e-07
ND4	AGGATCCCTACCACTGCTAGTAGCACTAGTTTATATCCAAAATACCACAGGCTCACTAAA	ens|NADH-ubiquinone oxidoreductase chain 4 [Source:UniProtKB/Swiss-Prot;Acc:O79881] [ENSSSCT00000019682]	0.217023	9.79668e-07
ND5	CTAGAGCTAAACAACACAACCTACTACCTGAAATTTAAATACCCCTCACAAACATACAAA	ens|NADH-ubiquinone oxidoreductase chain 5 [Source:UniProtKB/Swiss-Prot;Acc:Q9TDR1] [ENSSSCT00000019686]	0.147786	1.10096e-06
RAB37	AGGCTGCTCCGGGCCTTTAGCATTTGTGTATTCCAGAATTAAACTACAGTATTTTGGAAA	RAB37, member RAS oncogene family	3.05952	1.35691e-06
MT-ND6	TAATCCTACTAATCCTTGGACTATTCTCACCAGACCTACTAGGAGAGCCAGACAACTACA	similar to cytochrome b	0.285026	1.55438e-06
CYTB	TTATTCGCCTACGCTATTCTACGTTCAATTCCTAATAAACTAGGTGGAGTGTTGGCCTAG	ens|cytochrome b [Source:RefSeq peptide;Acc:NP_008646] [ENSSSCT00000019689]	0.290515	1.62259e-06
CYTB	GACATAGACAAAATTCCATTTCACCCATACTACACATTAAAGACATTCTAGGAGCCTTAT	ens|cytochrome b [Source:RefSeq peptide;Acc:NP_008646] [ENSSSCT00000019689]	0.272346	1.67683e-06
ARL8A	CTGACTGGCCCCTGCAGCATCAAATGGTTGATTTTAGTCTTTGCTTAAATTAAAAAATTA	tc|Rep: AGAP005545-PA - Anopheles gambiae str. PEST, partial (3%) [TC542273]	2.98648	1.74797e-06
PIK3R6	ATTCTGCTCAGAGAACTGGAGAAGGCAGAAAGGGAGGACACCCGGCATGTCATCCTTCCC	phosphoinositide-3-kinase, regulatory subunit 6	3.51568	1.87728e-06
CYTB	GGAATCTCTCAGACATAGACAAAATTCCATTTCACCCATACTACACTATTAAAGACATTC	ens|cytochrome b [Source:RefSeq peptide;Acc:NP_008646] [ENSSSCT00000019689]	0.274978	1.98072e-06
RPAP2	ATGGTGAGCGATTTTGACCCACCTTTCCCATCTCTCTTAGGAACTTACGGAATGAGCAAA	Unknown	3.79696	2.20806e-06
CYTB	TAATACTAATCCTACTAATCCTTGTACTATTCTCACCAGACCTACTAGGGACCCAGACAA	ens|cytochrome b [Source:RefSeq peptide;Acc:NP_008646] [ENSSSCT00000019689]	0.283298	2.42611e-06
ND4	TTCCTAATTATAACCTTCACCGCCACCGAACTAATCTATTCTATATCCTATTCGAAGCAA	ens|NADH-ubiquinone oxidoreductase chain 4 [Source:UniProtKB/Swiss-Prot;Acc:O79881] [ENSSSCT00000019682]	0.263322	2.55946e-06
INA	TAGCACTAGTGGATTAAGTATTTCAGGGCTGAATCCACCTCCCAATCCAAGTTACCTGCT	ens|internexin neuronal intermediate filament protein, alpha [Source:HGNC Symbol;Acc:6057] [ENSSSCT00000011589]	3.90815	2.73344e-06
NRCAM	TTAAAACTTTCTACCCGGTTGCCATCCTTCTTACCGAAGATGACTTATTTTAATAGGAAC	Unknown	4.06746	2.98607e-06
NAV2	AATCATCGACTGGATTCCCAAGGTCTGGCATCACCTCAACCGCTTCCTGGAGGCTCACAG	neuron navigator 2	4.17474	3.15706e-06
INHA	CTTTGTTGACCCACCCAGTCCTGGTGCTGCTGCTGCGCTGTCCTCTCTGTTCCTGCTCAG	inhibin, alpha	2.85485	3.20552e-06
ZFYVE26	AAGAGTCACCAAACATCAGGAGATCTTGTTTCCAGCTCCTGCGTCTTTCACAGTAAGACA	Unknown	2.95186	3.27071e-06
ND5	GTAAATATATCCTCACAAACGCCTGAGCCCTACTAATAACATTAATTGCCACATCCCTAA	ens|NADH-ubiquinone oxidoreductase chain 5 [Source:UniProtKB/Swiss-Prot;Acc:Q9TDR1] [ENSSSCT00000019686]	0.255136	3.29962e-06
PFKFB1	TCATTGAGTCCATTTGTAATGACCCCGACGTCATTGCAGAAAACATCAGGCAAGTGAAGC	ref|Sus scrofa 6-phosphofructo-2-kinase/fructose-2,6-biphosphatase 1 (PFKFB1), mRNA [NM_001143721]	3.35107	3.78301e-06
CYTB	TACTATCAGCATCCCTTATATCGGAACAGACCTCGTAGAATGAATCTGAGGGGGCTTTTC	ens|cytochrome b [Source:RefSeq peptide;Acc:NP_008646] [ENSSSCT00000019689]	0.323704	3.81754e-06
SLC8B1	TGACCTTGAGAAATTCCAGGATCAGAGTAAAAACCACTCTGAGCTCCTCAGCCAAATCTG	ref|Sus scrofa 2'-5'-oligoadenylate synthetase 2, 69/71kDa (OAS2), mRNA [NM_001031796]	3.42945	4.06003e-06
ND4L	ATAGTATCCAACACATACGGTACCGATTACGTCCAAAACTTAAACCTTTTACAATGCTAA	ens|NADH dehydrogenase subunit 4L [Source:RefSeq peptide;Acc:NP_008642] [ENSSSCT00000019681]	0.203126	4.17984e-06
CYTB	TATCCCTTATATCGGAACAGACTCGTAGAATGAATCTGAGGGGGCTTTTCCGTCGACAAA	ens|cytochrome b [Source:RefSeq peptide;Acc:NP_008646] [ENSSSCT00000019689]	0.323578	4.24574e-06
CCL17	TGGAGGCCCTACCAGGACAAAGAGGCCCCTCGCTCCCTTTTCTGATTAAAGTCTTTCCCC	Unknown	3.88293	5.21762e-06
CCL17	TGGAGGCCCTACCAGGACAAAGAGGCCCCTCGCTCCCTTTTCTGATTAAAGTCTTTCCCC	ens|Uncharacterized protein [Source:UniProtKB/TrEMBL;Acc:I3L8X8] [ENSSSCT00000023793]	3.87243	5.92148e-06
SERPINA6	CTTATTCTTGATATACTCATTAATTTGTCTGCTGGCTCCTGCCCAATCCTGGAAATCGGC	Unknown	3.37474	6.02508e-06
CDH22	TCATCAAATACAACGATGAGGGTGGCGGGGAGCAAGACACCGAGGCCTATGACATGTCGG	ens|cadherin 22, type 2 [Source:HGNC Symbol;Acc:13251] [ENSSSCT00000008143]	3.19345	6.41029e-06
CYTB	ACATGAAACATTGAGTAGTCCTACTATTTACCGTTATAGCAACAGCCTTCATAGGCTACG	ens|cytochrome b [Source:RefSeq peptide;Acc:NP_008646] [ENSSSCT00000019689]	0.315892	6.94044e-06
XAF1	GATAAACCAGGAGAAAAACAGGCTCCAGTTCTTCCTGAGATTTCCAATCAAGCATATAGG	XIAP associated factor 1	4.55033	7.04515e-06
OAS2	GAAAATTGCTTCCGCCATTCAGCTACAAAGGTTCAGAAGATTGTCAAGGGGGATCAACTG	ref|Sus scrofa 2'-5'-oligoadenylate synthetase 2, 69/71kDa (OAS2), mRNA [NM_001031796]	4.05506	7.05743e-06
CDT1	TTTTACTTGCAGTCTCCACCTCCTCGTGGCGTTAACTCTGTAATCACTTACTTTGTCCTT	gb|rnbm34b_n6.y1 nbm Sus scrofa cDNA 5', mRNA sequence [EW419933]	3.14726	7.10351e-06
MX1	TAACAGAGGAGTTACAGAAGTATGGCTCCGATATTCCAGAGGATGAAAGCGGGAAGATGT	ref|Sus scrofa myxovirus (influenza virus) resistance 1, interferon-inducible protein p78 (mouse) (MX1), mRNA [NM_214061]	2.81548	7.60585e-06
OAS2	ATGGACTGATAGTGCTGGAAGAAACCTCTAGAGGCCATCAGGCAGTTGCTTTTAAAGACT	ref|Sus scrofa 2'-5'-oligoadenylate synthetase 2, 69/71kDa (OAS2), mRNA [NM_001031796]	3.93195	8.94446e-06
CYTB	TATTTCGACCACTAAGTCAATGCTATTCTGAATACTAGTAGCAGACCTCATTACACTAAC	ens|cytochrome b [Source:RefSeq peptide;Acc:NP_008646] [ENSSSCT00000019689]	0.353855	1.00115e-05
ND5	CAGACGCCAACACAGCTGCACTACAAGCAATCCTATACAACCGCATCGGAGACATTGGAT	NADH-ubiquinone oxidoreductase chain 5	0.287649	1.01416e-05
HERC5	CAGATAAGGCTGTTAAAACAAAGTGACCCTGAAACATAGGGCATTAAATGAGACTGAAGT	hect domain and RLD 5	2.56717	1.02398e-05
IRG6	GAAACCGTATTTTCTTTCCTCAAAGGGAGGATAAAACAAAACACTGCATTCGAGAAAAAA	ref|Sus scrofa radical S-adenosyl methionine domain-containing protein 2 (RSAD2), mRNA [NM_213817]	4.69409	1.12719e-05
RARG	TCCTCATGAAGATTACCGACCTCCGGGGCATCAGCACCAAGGGAGCAGAAAGGGCCATTA	ens|retinoic acid receptor, gamma [Source:HGNC Symbol;Acc:9866] [ENSSSCT00000000277]	3.24535	1.1384e-05
CYTB	TTCGACCACTAAGTCAATGCCTATCTGAATACTAGTAGCAGACCTCATTACACTAACATG	ens|cytochrome b [Source:RefSeq peptide;Acc:NP_008646] [ENSSSCT00000019689]	0.352139	1.15607e-05
CYP21A2	GGACTGAGGCCGAGTCCCGAGCTGTCCCTTGACATCCAATAAACCACCTCCTCGAGATAA	Unknown	2.98259	1.21598e-05
LHFPL1	AATGTCTCCAATCAATTTCAGTTAGGTACCTGTAGGCTTGGCTGGGCCTATTACTGTGCT	ens|lipoma HMGIC fusion partner-like 1 [Source:HGNC Symbol;Acc:6587] [ENSSSCT00000013769]	2.86725	1.34123e-05
OAS2	TGTCTCTCTTCATCTGGCTGTTCACTGGTATCCTCTATAATAAAATGTGATTGTACAGAT	Unknown	4.09619	1.46867e-05
XAF1	ACCCTAAACCAACATCAAGGGAAATGCTGGCAGCTAGCTTCATCCAAAGGAAAACAAGTG	XIAP associated factor 1	4.04677	1.50991e-05
CMPK2	CTAAGGATTACATGTGAAGTCAGCATGTAATGGGGATCTTTTTGGCTAGAAAGAAAAATA	ens|cytidine monophosphate (UMP-CMP) kinase 2, mitochondrial [Source:HGNC Symbol;Acc:27015] [ENSSSCT00000030553]	3.16663	1.52722e-05
CYTB	GCCTCCATCTATATTTCCTAATCATTCTAGTATTGATACCAATCACTAGCATCATCGAAA	ens|cytochrome b [Source:RefSeq peptide;Acc:NP_008646] [ENSSSCT00000019689]	0.384722	1.59639e-05
VASN	AAACTCAGAGACAAGGACTTCGGTTTTTGTAAGACAAACGATGATATGAAGGTCTTTTTT	tc|Rep: Vasorin precursor (Protein Slit-like 2). - Canis familiaris, partial (6%) [TC534968]	3.40384	1.88992e-05
CYTB	TATCTACATGCAAACGGAGCATCCATATTCTTTTTTGCCTATTCATCCACGTAGGCCGAG	ens|cytochrome b [Source:RefSeq peptide;Acc:NP_008646] [ENSSSCT00000019689]	0.325882	1.90989e-05
CYP21A2	GGACTGAGGCCGAGTCCCGAGCTGTCCCTTGACATCCAATAAACCACCTCCTCGAGATAA	Unknown	2.88706	1.96024e-05
ND2	AAACACTCATAGCAATAACAGCACTGCTAAACCTCTATTTCTACATACGACTAGCCTACT	ens|mitochondrially encoded NADH dehydrogenase 2 [Source:HGNC Symbol;Acc:7456] [ENSSSCT00000019664]	0.228106	2.26082e-05
DLGAP1	CAGCTGGAAACTCCTGGAGCCTAAGGAGGAGAAGAAGGTCCCTCCGCCGATACCAAAGAA	discs, large (Drosophila) homolog-associated protein 3	2.93388	2.43787e-05
ATP6	GTATAGCAATCCCCCTATGATCAGCAACCGTATTCACAGGATTCCGCCATAAAACCAAAA	ens|ATP synthase subunit a [Source:UniProtKB/Swiss-Prot;Acc:Q35915] [ENSSSCT00000019676]	0.31533	2.63021e-05
ATP6	GTATTCACAGGATTCCGCTATAAAACCAAAACATCACTAGCCCACTTTCTACCACAAGGA	ens|ATP synthase subunit a [Source:UniProtKB/Swiss-Prot;Acc:Q35915] [ENSSSCT00000019676]	0.299179	2.65965e-05
CYTB	CTAGCCTCCATCTTATACTTCCTAATCATTCTAGTATTAATACCAATCACTAGCATCATC	ens|cytochrome b [Source:RefSeq peptide;Acc:NP_008646] [ENSSSCT00000019689]	0.384827	2.6876e-05
PGA	TACTGAGTACTTCGGCACCATCGGCATGGAACCCCCGCTCAGGACTTCACCGTCATCTTT	ref|Sus scrofa pepsinogen A (PGA), mRNA [NM_213873]	2.71685	2.68831e-05
KIAA1549	TTAAAAAAGGCTGTATCAAAAGTAGTGGCAGATGGAGAGGGTCTGACTTGGAGAGACCTG	KIAA1549	2.76824	2.68831e-05
DHX58	AATGGTCCTGCGTGCCCTTTCCGGTGCCTGACTTCGATTACACGCAGTATTGCACCGAGA	ref|Sus scrofa DEXH (Asp-Glu-X-His) box polypeptide 58 (DHX58), mRNA [NM_001199132]	2.94708	2.72063e-05
DCAF13	GTGTCAGAGAAGAAGAAACACATAGTGGCAGTTGTGAAATAATATTTGGTATTCCTACTA	ens|DDB1 and CUL4 associated factor 13 [Source:HGNC Symbol;Acc:24535] [ENSSSCT00000006637]	0.447331	2.90475e-05
CYTB	AGACCTCATACACTAACATGAATTGGAGGACAACCCGTAGAACACCCGTTCATCATCATC	ens|cytochrome b [Source:RefSeq peptide;Acc:NP_008646] [ENSSSCT00000019689]	0.386838	3.01105e-05
OAS2	TGTCTCTCTTCATCTGGCTGTTCACTGGTATCCTCTATAATAAAATGTGATTGTACAGAT	ref|Sus scrofa 2'-5'-oligoadenylate synthetase 2, 69/71kDa (OAS2), mRNA [NM_001031796]	4.1372	3.11814e-05
ISG20	GAGGACTTCATCTCTTCAAGACAAAAACTCCCTTACTTTTGGAAAATGCATTTTTAACAG	tc|Rep: Interferon-stimulated gene 20 kDa protein (EC 3.1.13.1) (Promyelocytic leukemia nuclear body-associated protein ISG20) (Estrogen-regulated transcript 45 protein). - Canis familiaris, partial (92%) [TC567770]	2.91602	3.11814e-05
IRG6	GAAACCGTATTTTCTTTCCTCAAAGGGAGGATAAAACAAAACACTGCATTCGAGAAAAAA	Unknown	4.41967	3.41824e-05
C7orf61	AACTCACAGATGACTTCCAGCTGCACATCCGCCAGCCAGACTGTAGGGCTGAGACCATGA	chromosome 7 open reading frame 61	2.64124	3.97621e-05
CYTB	GGTCTATACTACGATCCTATATATTCCTAGAAACATGAAACATTGGAGTAGTCCTACTAT	ens|cytochrome b [Source:RefSeq peptide;Acc:NP_008646] [ENSSSCT00000019689]	0.325188	4.00153e-05
IFNB1	CAAGTGGAAATCCTCAGGAACTTTTCTTTCCTTAACAGACTTACAGATTACCTCCGGAAC	Unknown	4.23491	4.05825e-05
CYTB	CTAGCCTCCATCTTATATTTCCTAATCATTCTAGTATTGATACCAATACTAGCATCATCG	ens|cytochrome b [Source:RefSeq peptide;Acc:NP_008646] [ENSSSCT00000019689]	0.412434	4.32933e-05
ND2	AAGCATCATCATGCCAACACTCATAGCATAACAGCACTGCTAAACCTCTATTTCTACATA	ens|mitochondrially encoded NADH dehydrogenase 2 [Source:HGNC Symbol;Acc:7456] [ENSSSCT00000019664]	0.226749	4.58392e-05
NCR3	TGAGTGATTCTAGACCCCAGTGACCCCGACGTTTCTCAAAAGACCTCAATAAATTCCTCT	gb|Sus scrofa natural cytotoxicity triggering receptor 3 (NCR3) mRNA, complete cds. [EU282355]	2.94298	5.00366e-05
IFNB1	CAAGTGGAAATCCTCAGGAACTTTTCTTTCCTTAACAGACTTACAGATTACCTCCGGAAC	ref|Sus scrofa interferon, beta 1, fibroblast (IFNB1), mRNA [NM_001003923]	4.28936	5.00366e-05
ACAT1	AAGCCTTTAGTGTGGTTGTTTTAGCAAACATTAAAATGCTAGAGATTGATCCCCAAAAAG	NM_001046075.1	0.409136	5.45284e-05
ND2	ATCATGCCAACACTCATAGCAATAACAGCCTGCTAAACCTCTATTTCTACATACGACTAG	ens|mitochondrially encoded NADH dehydrogenase 2 [Source:HGNC Symbol;Acc:7456] [ENSSSCT00000019664]	0.23758	5.51884e-05
IFIT2	AAGTGCTCCATCTGCGATACGGCAACTTTCAGTTGTATAATATGAAGTGTGAAGAAAAGG	interferon-induced protein with tetratricopeptide repeats 2	3.91342	5.85432e-05
CYTB	TACACTAACATGAATTGGAGGACAACCGTAGAACACCCGTTCATCATCATCGGCCAACTA	ens|cytochrome b [Source:RefSeq peptide;Acc:NP_008646] [ENSSSCT00000019689]	0.408761	6.05603e-05
IFIT2	GAATCCTGACAACCAATATGTCAAAGTCCTCTTGGCTATGAAACTTCGAAAGATGAATGA	ens|interferon-induced protein with tetratricopeptide repeats 2 [Source:HGNC Symbol;Acc:5409] [ENSSSCT00000035268]	3.16574	6.6039e-05
ATP6	CCACTTTCTACCACAAGGAACACCGCCCTATTAATTCCTATGCTCGTAATTATTGAAACT	ens|ATP synthase subunit a [Source:UniProtKB/Swiss-Prot;Acc:Q35915] [ENSSSCT00000019676]	0.314719	6.94754e-05
CYTB	GCTCCATCTTATACTTCCTAATCATTCTAGTATTGATACCAATCACTAGCATCATCGAAA	ens|cytochrome b [Source:RefSeq peptide;Acc:NP_008646] [ENSSSCT00000019689]	0.416967	7.09012e-05
COL18A1	TGTTCTCTGCATCGAGAACAGCTTCATGACCTCCGCCTCCAAGTAGGATCTCGGCTGCCT	Unknown	3.29075	7.13131e-05
ND2	TATTCATACTATTAATCCAAGCTCAGCAACCACAACTTTATCCCTATCCCATACATGAAA	ens|mitochondrially encoded NADH dehydrogenase 2 [Source:HGNC Symbol;Acc:7456] [ENSSSCT00000019664]	0.245471	7.20261e-05
ATP6	CAAGGAACACCGCCCTATTAATTCCTATGCTCGTAATTATTGAAACTATTAGCCTATTTA	ens|ATP synthase subunit a [Source:UniProtKB/Swiss-Prot;Acc:Q35915] [ENSSSCT00000019676]	0.320041	7.78006e-05
ATP6	CCCGCCCTATTAATTCCTATGCTCGTAATTATTGAAATATTAGCCTATTTATTCAACCAG	ens|ATP synthase subunit a [Source:UniProtKB/Swiss-Prot;Acc:Q35915] [ENSSSCT00000019676]	0.331033	8.12326e-05
CYTB	ATCATCATCGGCCAACAGCCTCCATCTTATACTTCCTAATCATTCTAGTATTGATACCAA	ens|cytochrome b [Source:RefSeq peptide;Acc:NP_008646] [ENSSSCT00000019689]	0.438501	8.58418e-05
ND2	CTGACTATGTTCCCATCCACCAACACATAAAAATAAAATGACAATTCGAACACACAAAAC	ens|mitochondrially encoded NADH dehydrogenase 2 [Source:HGNC Symbol;Acc:7456] [ENSSSCT00000019664]	0.234359	8.59476e-05
ATP6	GCCCACTTTTACCACAAGGAACACCCGCCCTATTAATTCCTATGCTCGTAATTATTGAAA	ens|ATP synthase subunit a [Source:UniProtKB/Swiss-Prot;Acc:Q35915] [ENSSSCT00000019676]	0.33672	9.28713e-05
ND2	TAACACTAGCAATATTCATACTATTAATCCACAGCTCAGCAACCACAATTTATCCCTATC	ens|mitochondrially encoded NADH dehydrogenase 2 [Source:HGNC Symbol;Acc:7456] [ENSSSCT00000019664]	0.244691	0.00010096
HERC5	TTTGGAGGAATAGCTTCAGAAATTAACATTAACTCAGAACTTAACCAAAGAGTCTTGCTG	gb|PREDICTED: Sus scrofa E3 ISG15--protein ligase HERC5-like (LOC100518083), mRNA [XM_003129327]	2.17239	0.000101516
ND3	CAATAAAATTTTTCCTAGTAGCCATTACATTTCTCCTTTTTGATCTAGAAATCGCCCTCC	ens|NADH-ubiquinone oxidoreductase chain 3 [Source:UniProtKB/Swiss-Prot;Acc:O79880] [ENSSSCT00000019679]	0.400823	0.000103141
IFNB1	CAAGTGGAAATCCTCAGGAACTTTTCTTTCCTTAACAGACTTACAGATTACCTCCGGAAC	interferon, beta 1, fibroblast	3.87552	0.000112531
YIPF5	GAGCTTTTACCTCTTTCTTAAAAAGTTTACAGTATCCACCTCCCAACACAAAGAGAATCA	Unknown	2.90515	0.000117422
ISG20	GAGGACTTCATCTCTTCAAGACAAAAACTCCCTTACTTTTGGAAAATGCATTTTTAACAG	interferon stimulated exonuclease gene 20kDa	2.82332	0.000121758
ND2	CATAGGATGAATGACAGCAGTATTACCATACAACACAACCATAACAATCTTAAACCTACT	ens|mitochondrially encoded NADH dehydrogenase 2 [Source:HGNC Symbol;Acc:7456] [ENSSSCT00000019664]	0.256823	0.000122519
LCA5L	TGAAAAATAAAGCCTTTACTCGGCAGTTGGCCTCTGAGAACCAGAAGACTTTAGAAGCTC	ens|Leber congenital amaurosis 5-like [Source:HGNC Symbol;Acc:1255] [ENSSSCT00000031287]	2.95463	0.00012594
UQCRB	GCGAGATGATACAATATATGAGGATGACGATGTAAAAGAAGCCATAAGAAGGCTTCCTGA	similar to ubiquinol-cytochrome c reductase binding protein; ubiquinol-cytochrome c reductase binding protein pseudogene; ubiquinol-cytochrome c reductase binding protein	0.443163	0.000126739
LGALS9	TTCTACATCAACTTGCGCTCGGGGAGTGACATCGCCTTCCACCTGAATCCCCGCTTCAAG	ref|Sus scrofa lectin, galactoside-binding, soluble, 9 (LGALS9), mRNA [NM_213932]	3.05823	0.000127785
HELZ	TTCTCTGATTAAATCTTGAAACCTCGAGTCTGTTGTTTCCGCTTCCTCTTCGGCACTGCT	helicase with zinc finger	2.11896	0.000134608
CAV3	TTTGCCGCCCTGGGTCAGGTCTGCAGCAACATCAAGGTGATGCTGCGGAAAGAAGTGTAA	ref|Sus scrofa caveolin 3 (CAV3), mRNA [NM_001037149]	2.45987	0.000138296
ATP8	TCAAACTACTCATACCCAGCAAGCCCAGAATCAATTGAACTCAAAACTCAAAAACATAGC	ens|ATP synthase protein 8 [Source:UniProtKB/Swiss-Prot;Acc:Q35914] [ENSSSCT00000019675]	0.298519	0.000150954
CYCS	GTGAATTCTTACAAGGTCAGGCTGTTAGATGCAGGATTGTCTTTTAAATAGGTAGTCAGA	ref|Sus scrofa cytochrome c, somatic (CYCS), mRNA [NM_001129970]	0.45974	0.000159997
NUDCD2	GGTGCCTTCAGGGAAAATTAAGTTTTTCTTTCAGTAAGTGTGATGCAAGAATAATACTCA	NudC domain containing 2	0.429704	0.000168337
BCAS2	GCAAACAAAGAAAACATACGGCAAGACTTCTGAAAAAGATTAATTTGGCGGGTAGGAAGG	ref|Sus scrofa breast carcinoma amplified sequence 2 (BCAS2), mRNA [NM_001244424]	0.4157	0.000169116
ATP6	ATTAGCCTATTTATTCAACCAGTAGCCCTAGCGTACGACTGACAGCCAACATTACAGCAG	ens|ATP synthase subunit a [Source:UniProtKB/Swiss-Prot;Acc:Q35915] [ENSSSCT00000019676]	0.391099	0.000182709
GLOD4	GTCCATTAGACTCATTATTTAAAGTGGTGGCCATCGACAGAATAATTTAAATCAACCATG	glyoxalase domain containing 4	0.465122	0.000188498
ABCD3	TCTTCACTGTGTCACACAGGAAGTCTCTTTGGAAGCACCATGAGTACTATCTGCATATGG	ref|Sus scrofa ATP-binding cassette, sub-family D (ALD), member 3 (ABCD3), mRNA [NM_001244133]	0.492071	0.000199643
FAM175B	CCACCTCCTCTGTTCAGATTTTGACATTCAGGAAAATATTTTTATTTTTATGCCACACCA	ens|family with sequence similarity 175, member B [Source:HGNC Symbol;Acc:28975] [ENSSSCT00000011749]	2.14083	0.000200572
IRF7	CCGAGACTGCGACACCCCCATCTTCGACTTCGGCACCTTCTTCCAAGAGTTGATGGAGTT	ref|Sus scrofa interferon regulatory factor 7 (IRF7), mRNA [NM_001097428]	2.72709	0.000204396
BCAS2	TTCAATGAAGCAGCAACATGGAGAGGCAAACAAAGAAAACATACGGCAAGACTTCTGAAA	ref|Sus scrofa breast carcinoma amplified sequence 2 (BCAS2), mRNA [NM_001244424]	0.393872	0.000205275
DHX58	AATCTACAAGTCCGTGAAGCTGCCAGTGCTCAAAGTCCGCAGTGTGCTTCTGGAGACGCC	DEXH (Asp-Glu-X-His) box polypeptide 58	3.31422	0.00020797
IRF7	CCGAGACTGCGACACCCCCATCTTCGACTTCGGCACCTTCTTCCAAGAGTTGATGGAGTT	Unknown	2.59832	0.000210884
ELMO1	AGCGGGAATCTCATGAATTATTTCTAAGCCACATTTCCCTTATTCTGTAGAAGTATTCAT	gb|DB803084 full-length enriched swine cDNA library, adult skin Sus scrofa cDNA clone SKNB10052H10 5', mRNA sequence [DB803084]	2.86625	0.000221628
MX2	TACAGTATTCTTAACGACTGCTACCATTCGTTGTTAAGGGATCACCTCTCCCCCTTAGAC	ens|interferon-induced GTP-binding protein Mx2 [Source:RefSeq peptide;Acc:NP_001090885] [ENSSSCT00000013209]	2.02786	0.000222092
ND2	TAAAATTACTTCCCACAATAATTGTATTATCAACACTAGTCCTACCTATAACACCAGCCC	ens|mitochondrially encoded NADH dehydrogenase 2 [Source:HGNC Symbol;Acc:7456] [ENSSSCT00000019664]	0.280222	0.000229421
ZNF445	TTTGGAAGCTAGTGGCAGAGAATACTGAGGATTCAAAAACTCGAGGCATTCCCATCCTTC	gb|Sus scrofa mRNA, clone: DCI010036H12, expressed in dendritic cells (immature). [AK391313]	2.56762	0.000247682
DHX58	ACAAAGACACCGTCTACAACATCATCCTGAGCCAGTACCTGAAGCATAAATTCCAGAGGA	Unknown	2.26852	0.000249013
PNAS-4	TTATGAACCCGAAGATGATTTCTCGTGAAGTTGAATGCAAATGTACTGTCATTCATAGTG	PPPDE peptidase domain containing 1	0.441211	0.000251302
CYCS	TAAATAGGTAGTCAGAAACACAACTGTAGAACTACCGATGTGTGTGATTGATAATGGTGC	ref|Sus scrofa cytochrome c, somatic (CYCS), mRNA [NM_001129970]	0.493826	0.000251302
MSLNL	ACGTCTCCATGGACATCGACACCTTCACCAACCTGAACCCCCGGGTGCTGCAGAGCCTGA	mesothelin-like	2.26633	0.000251969
ECHDC1	TTGGGGTGGACCTGCCAATTTTAGAGGCTGTTGCTAGGAGAGGAAAGTTTTAAGAAATAG	enoyl CoA hydratase domain containing 1	0.504459	0.000267167
LGALS9	TCTCCAGAGGCCAGAGCTTCTTGGTGTGGATCCTCTGTGAAAGCCACTGCTTCAAGGTGG	ref|Sus scrofa lectin, galactoside-binding, soluble, 9 (LGALS9), mRNA [NM_213932]	3.07208	0.000284672
BCAS2	AGGACTATTGTACAATTAGAAAATGAACTCTTTAAATGAAGCAGCAACATGGAGAGGCAA	ref|Sus scrofa breast carcinoma amplified sequence 2 (BCAS2), mRNA [NM_001244424]	0.442071	0.000301521
LINGO4	AAACATCATATGACTTTTGACTTTGTGGCACCTCGTACCTCTGGGGATAAGAACTCTGGG	Unknown	2.52506	0.000306994
BCAS2	GGTTAAATGTGGAAACCGTAGAATGTGGGCTGTTATATGTCATTTGTACATTAAGCAAAA	ref|Sus scrofa breast carcinoma amplified sequence 2 (BCAS2), mRNA [NM_001244424]	0.371388	0.000310738
ATG3	GATGAAGAAGATTATTGAGACTGTTGCAGAAGGAGGGGGAGAACTTGGTGTCCATATGTA	ATG3 autophagy related 3 homolog (S. cerevisiae)	0.445079	0.00031368
FLRT3	TTATTGCAATGATCGCTTTCTGACATCCATTCCGACGGGAATACCAGAGGATGCTACAAC	ens|fibronectin leucine rich transmembrane protein 3 [Source:HGNC Symbol;Acc:3762] [ENSSSCT00000007750]	2.44373	0.000315884
KATNBL1	AACTCCAGTGATTCTAGTTCGTCACAGACAGAAAGCCCATCATCAAAATATAGTGGGTTT	ref|Sus scrofa chromosome 15 open reading frame 29 (C7H15orf29), mRNA [NM_001190181]	3.16027	0.000321714
BCAS2	CAGGTTAAATGTGGAAACCGTAGAATGTGGACTGTTATATGTCATTTGTACATTTAAGCA	ref|Sus scrofa breast carcinoma amplified sequence 2 (BCAS2), mRNA [NM_001244424]	0.380026	0.00032553
PDHB	CTTTCACTAAAAGGATAAGGTATGAATGTGGCAGAGTCCTGATGAAAGATATATCCAAAA	ref|Sus scrofa pyruvate dehydrogenase (lipoamide) beta (PDHB), mRNA [NM_001244398]	0.504076	0.000333957
SLC52A3	TACTGCATCACTTCCGGCCTGGCTGCCTTTCTGAAGTGCCCATCATCTTCACTGTGCTGG	ens|solute carrier family 52 (riboflavin transporter), member 3 [Source:HGNC Symbol;Acc:16187] [ENSSSCT00000007878]	2.38714	0.000334675
BCAS2	ACATGGAGAGGCAAACAAAGAAAACATACGGCAAGACTCTGAAAAAGATTAATTTGGCGG	ref|Sus scrofa breast carcinoma amplified sequence 2 (BCAS2), mRNA [NM_001244424]	0.417021	0.00035173
IRF7	GATGGAGGTGGAGCAGCCGGCCTAGGGTGGACCCTGGACCCCTCCCAATCCAATAAAAAA	interferon regulatory factor 7	2.59845	0.00035173
TAF7	GCTGTAGCTATCTTTCTGCTCTTCAAAGCAGTTAATCATATGTAGCATTGCAAATCATTT	RAN binding protein 3-like	0.479552	0.000365102
TRA2B	GGCTATTTCTTAAAGCTGTTACAAGGGGATAATGTATTTCAACTAAGTTATCAGCAAGTG	ens|transformer 2 beta homolog (Drosophila) [Source:HGNC Symbol;Acc:10781] [ENSSSCT00000025696]	0.464692	0.000371379
ND2	AGGAGGGCTAAATCAAACCCAACTCGAAAAATCATAGCATACTCATCAATCGCACACATA	ens|mitochondrially encoded NADH dehydrogenase 2 [Source:HGNC Symbol;Acc:7456] [ENSSSCT00000019664]	0.278203	0.000377453
RWDD1	GAGGAAGCTGAAAAGCAATTATTCCATGGCACTCCTGTGACAATTGAGAATTTCTTAAGT	ens|RWD domain containing 1 [Source:HGNC Symbol;Acc:20993] [ENSSSCT00000004911]	0.441658	0.000384506
OAS1	TGTCAAGCACTGGTACCAGACGTGTAAGAAGACTCATGGAAATAAACTGCCCCACAGTAT	ref|Sus scrofa 2'-5'-oligoadenylate synthetase 1, 40/46kDa (OAS1), mRNA [NM_214303]	2.56078	0.000384506
ARY1	ACCCTCACCTATAGGAGATTTAATTATAAGGACAATATGGACTTGGTAGAGTTTAAGACA	ens|Uncharacterized protein [Source:UniProtKB/TrEMBL;Acc:F1SE16] [ENSSSCT00000007705]	0.496081	0.000393441
MRPL3	GGCGATTTGCATATTAGCAAGTTCTTTGTAATTTGGGGGCTTTGTTGTTTCTTTTTTAAC	ens|mitochondrial ribosomal protein L3 [Source:HGNC Symbol;Acc:10379] [ENSSSCT00000012242]	0.503917	0.000407865
P2RY4	CAACGTGGTCTACAAAGTGACTCGACCTCTGGCCAGTGCCAATAGCTGCCTGGATCCTGT	ref|Sus scrofa pyrimidinergic receptor P2Y, G-protein coupled, 4 (P2RY4), mRNA [NM_001244168]	2.53343	0.000420879
IFIT1	GCCACAGTGGAAACTCCTCATTTGATTTTAGGTGGATATATACTAATCATCTTTTTTGCT	Unknown	4.49245	0.00045611
CC2D1A	TTAAAGGCAAAGGTCCCCTGCCCATGGAGGCCATTGAGAAGATGGCCAGCCTGTGCATGA	ref|Sus scrofa coiled-coil and C2 domain containing 1A (CC2D1A), mRNA [NM_001243031]	2.59497	0.000459306
TAF7	GCTGTAGCTATCTTTCTGCTCTTCAAAGCAGTTAATCATATGTAGCATTGCAAATCATTT	RAN binding protein 3-like	0.484857	0.000484609
TRA2B	CTTCAGAGCTTGAGAAAGAGAAGGGAACACTACACCTGTGTTGTGTATGAACTGAAGACT	ens|transformer 2 beta homolog (Drosophila) [Source:HGNC Symbol;Acc:10781] [ENSSSCT00000025696]	0.490288	0.000493241
SH2D5	AAACCACCTGGGCCGCTACTGCGTGGAGCACCTGCCTGCAGAGTTCCCCAGCCTGGAGGC	SH2 domain containing 5	2.14777	0.000502459
EIF4A2	CATACCTGCCTTTATTGTGTTTGTCAGTGCCTGAATTAGAAAGGCCTTTAAAATTGATTT	ref|Sus scrofa eukaryotic translation initiation factor 4A2 (EIF4A2), mRNA [NM_001100195]	0.47839	0.000518159
EIF4A2	CATACCTGCCTTTATTGTGTTTGTCAGTAGCCTGAATTAGAAAGGCCTTTAAATTGATTT	ref|Sus scrofa eukaryotic translation initiation factor 4A2 (EIF4A2), mRNA [NM_001100195]	0.474506	0.000518571
HERC6	GACTGAAACCATTCAGAGTCACAACAATCTTAAAGCTCTTCTGAAAATGATGAAAGAAGT	tc|Rep: PREDICTED: hect domain and RLD 6 isoform 2 - Pan troglodytes, partial (40%) [TC538083]	2.14508	0.000524605
EIF4A2	GTTAGACTGTTGGGTTGGGTATAAAAAAGATGGGGTCTGTAAAATCTTACTTTCTTAGAA	ref|Sus scrofa eukaryotic translation initiation factor 4A2 (EIF4A2), mRNA [NM_001100195]	0.489003	0.000524605
ND2	CTCACTGACTATATTCCCATCCACCAACAACATAAAAATAAAATGACAATTCGAACACAC	ens|mitochondrially encoded NADH dehydrogenase 2 [Source:HGNC Symbol;Acc:7456] [ENSSSCT00000019664]	0.251006	0.000574862
NKX2-2	GGGCCCAACTCCTTTCTTTGTGGTTTGTTTTGGTTTGCTTATATTTGGTCATCCTTGCTT	NK2 homeobox 2	2.06945	0.000575979
IFIT1	CTGCTAGCTGCTTTCAGAAACATACTATGTAATTCACTGCAATGATGTAATTTTTGGACA	ref|Sus scrofa interferon-induced protein with tetratricopeptide repeats 1 (IFIT1), mRNA [NM_001244363]	4.60639	0.000580972
MRC2	AAACTCCGGCACTGCTACAAGGTGTTCAGCTCATAGCGGCTGCAGGACAAGAAGAGCTGG	Unknown	2.31388	0.000595239
IRS1	TGACTACATGACCATGCAGATGGGTTGTCCCCGTCAGAGCTACGTGGACATCTCGCCAGT	insulin receptor substrate 1	2.27145	0.000608197
ECHDC1	GGCTTAAAAATGATCAATTCCCAAATTCCCGTAATAGTTCTTAAGCTATAACCAAAGACC	ens|Uncharacterized protein [Source:UniProtKB/TrEMBL;Acc:F1S2X3] [ENSSSCT00000004659]	0.506427	0.000614072
ATG3	GAATACGACTACACAAGACACTTCACAATGTAATGAAGAGCACATAGAATCTATCCTAAT	ATG3 autophagy related 3 homolog (S. cerevisiae)	0.440931	0.000632021
EIF4A2	ATGTTAAACTAGCATACCTGCCTTTATTGTGTTTGTCAGTAGCCGAATTAGAAAGGCCTT	ref|Sus scrofa eukaryotic translation initiation factor 4A2 (EIF4A2), mRNA [NM_001100195]	0.491076	0.000649942
TMCO1	CCATGGAACTTGGCTTTTCGAGAGCATTTAGAGATCTGGAAGAAAAATTTAGTTTATGTA	ens|Sus scrofa transmembrane and coiled-coil domains 1 (TMCO1), mRNA. [Source:RefSeq mRNA;Acc:NM_001167585] [ENSSSCT00000006931]	0.507757	0.000652035
EIF4A2	ACAGCCAATTATGTTAAACTAGCATACCTGCCTTTATTGTGTTTGTCAGTAGCCTGAATT	ref|Sus scrofa eukaryotic translation initiation factor 4A2 (EIF4A2), mRNA [NM_001100195]	0.486158	0.000669375
UQCRB	CAAACTATTTTTTGAACTTGGTTAAACCCGAAATGTACAATGTAGACCTATCTGAGCTGT	ref|Sus scrofa ubiquinol-cytochrome c reductase binding protein (UQCRB), mRNA [NM_001185172]	0.455062	0.000679712
SLMAP	AGGACCTTTCTGGCCGCAACGAACCGACCCTTCCTTCATGCTGCAGTGCTGCAACATTTC	gb|Sus scrofa mRNA, clone: LVRM10017A10, expressed in liver. [AK394103]	2.03979	0.000682637
MSMO1	GTTTGAGGTGATTCTCTTTCTTCGAGGAGTCTTTTTGCAATATACTACTGTTATCTGTAA	sterol-C4-methyl oxidase-like	0.499908	0.000684943
PSMC6	AGTTGGACTACAAGCCTGTGTAATTTACTGTAAGGTTTTTGATGGCTGCATGACAGATAC	ens|proteasome (prosome, macropain) 26S subunit, ATPase, 6 [Source:HGNC Symbol;Acc:9553] [ENSSSCT00000005554]	0.445623	0.000694356
PPP2CB	GTCATGACAGTGCTTGCATTCTATTTGGTGTATTGAGCAAATAAACTTTCCACTTTAAAC	ens|Serine/threonine-protein phosphatase [Source:UniProtKB/TrEMBL;Acc:F1RX68] [ENSSSCT00000017250]	0.45737	0.00070404
AP1G1	TTAGAGGCGAGTGAGGAATAAAATGGATGTAAACATTTACATGGGATGCATTAGAATTCT	adaptor-related protein complex 1, gamma 1 subunit	0.523681	0.000706745
PCYOX1	CTCCTTTTTAATATCCATCAGCAGTGTTTTGCAAACTTGTCTGATCATAAGAATCATCTG	ens|prenylcysteine oxidase 1 [Source:HGNC Symbol;Acc:20588] [ENSSSCT00000022340]	0.494031	0.000725152
RPAP1	TCTAAAAGAGACCTTGAAGTTGCTGCCCACACCTGAGATGTGGAGTGCGCTGGGCCCAGT	RNA polymerase II associated protein 1	2.08265	0.000737412
LMO2	ATAAGCCAGGACTTGACATCTAAATTGAGTGTTGACCTCTGGCACCAAAATCGGTGCCTT	Unknown	2.30179	0.000738372
IFIH1	TACATTTCTGACAGTTCTGAGACAAACAGGAAATGATGCACTTGCCCGCGAATTAACAGG	interferon induced with helicase C domain 1	2.24803	0.00074173
ETFA	GCTGAAAACATAAGAAATTCATGGCTAATATAACAATCATTGGAAAGCATGGAGAGCTGT	electron-transfer-flavoprotein, alpha polypeptide	0.485353	0.000741843
IFIT2	AGTGCTTGCTTTTGGTCACTTCTTAGGCTGTATCTATGAGATCTCTGTATGTATGAAATT	Unknown	3.02819	0.000743149
FAM131B	TCCTACCTTGGCCCTGCATTTGATGACTCACAGCCCAGCTTGCATGAAATGGGGCCTTCC	family with sequence similarity 131, member B	2.36446	0.000746912
CYP21A2	GGACTGAGGCCGAGTCCCGAGCTGTCCCTTGACATCCAATAAACCACCTCCTCGAGATAA	Unknown	2.72368	0.000753883
CD101	GAATCCAAGCCACAGTTGTGACGTATGTGACAGTTGTAGGAATTCTGGATCCTCTAACCT	tc|Rep: Polynucleotidyl transferase, Ribonuclease H fold - Medicago truncatula (Barrel medic), partial (13%) [TC529147]	2.28954	0.000761706
TMEM98	CTGGAGGGTGTGAGGAAGATTTTGACTTTGTCTTATATCACCTATCACCATTCTGTATTT	phosphatidylinositol glycan anchor biosynthesis, class W	0.507966	0.000773344
TAF11	TTATGGGCACTATGTTCCAAAGCCAGTCCCTGACTACCTTAACCGCTGATCTTTGTTCTT	gb|Sus scrofa mRNA, clone: PBL010058F06, expressed in peripheral blood lymphocytes. [AK399093]	2.28403	0.000773344
CDC14A	TGACTATCTCCTCAGATATGGACAATGAAATTTAAGAGTTGGCGAATATGTATGATAGCT	RNA terminal phosphate cyclase domain 1	0.502322	0.000774914
RWDD1	GTGACAATTGAGAATTTCTTAATTGGAAGGCCAAGTTTGATGCAGAACTCTTGGAAATTA	ens|RWD domain containing 1 [Source:HGNC Symbol;Acc:20993] [ENSSSCT00000004911]	0.451213	0.000802788
EIF4EBP2	CAAGTGTTTGGAAACTAGGGGAAAAAATTAAATTCTCACCAATGGTTGCTGTTACAGTTA	gb|PREDICTED: Sus scrofa eukaryotic translation initiation factor 4E-binding protein 2-like (LOC100523927), mRNA [XM_003133058]	0.47802	0.000810281
STIM2	TATATAGTCACTTAAATAAGCAGACAGTAGACAGCCGCCCTTGAGGACATCCCACTAAGG	stromal interaction molecule 2	2.30553	0.000829557
CXCL10	GATCATTCCACTTTGGGACTTAATCGAAGTTCTTAGAATCTCAAATAACCAAGAGGTATT	ref|Sus scrofa chemokine (C-X-C motif) ligand 10 (CXCL10), mRNA [NM_001008691]	3.64607	0.000830708
UQCRB	CGTCAAACTATTTTTATGAACTTGGTTAAACCGAAATGTACAATGTAGACCTATCTGAGC	ref|Sus scrofa ubiquinol-cytochrome c reductase binding protein (UQCRB), mRNA [NM_001185172]	0.460433	0.000847932
C21orf59	GCTTTTCTTTAGGCAAATAGCAGTAATAATAAATAGTAACAAGAGGACATCCGCAATCCT	chromosome 21 open reading frame 59	0.503597	0.000854564
CXCL10	CTGAGTGGGTGCTCTTCAAAATAAAACTAATGTTCTCTCCTAGAAACATTAAGAAAGACT	ref|Sus scrofa chemokine (C-X-C motif) ligand 10 (CXCL10), mRNA [NM_001008691]	3.47104	0.000877708
MRPL3	CTTAGTTACCAACTTATCTTTTGTCAAGGGCATAAATATATCATTCATCCCCCAAGTGGA	ens|mitochondrial ribosomal protein L3 [Source:HGNC Symbol;Acc:10379] [ENSSSCT00000035743]	0.521416	0.00089544
PSMC6	GCCTGTGTAATTTACTGTAAGGTTTTTGATGGCTGATGACAGATACTAGCTTAATGTAAA	ens|proteasome (prosome, macropain) 26S subunit, ATPase, 6 [Source:HGNC Symbol;Acc:9553] [ENSSSCT00000005554]	0.461821	0.000897691
TMCO1	GATTCACATGAGAATGGCACCCAACAAACATATAGTGCTTTTGGTCACAGATTAATATTT	ens|Sus scrofa transmembrane and coiled-coil domains 1 (TMCO1), mRNA. [Source:RefSeq mRNA;Acc:NM_001167585] [ENSSSCT00000006931]	0.512326	0.000919378
UQCRB	GGCAAAGAAATAATCGTATAGTCTAAATCTGTGGATGCAGCAGTCGTCAAACTATTTTTA	ref|Sus scrofa ubiquinol-cytochrome c reductase binding protein (UQCRB), mRNA [NM_001185172]	0.471234	0.000933166
UQCRB	GAACTTGGTTAAACCCGAAATGTACAATGTAGACCTATCTGAGCTGTAAATGTATTACTT	ref|Sus scrofa ubiquinol-cytochrome c reductase binding protein (UQCRB), mRNA [NM_001185172]	0.455892	0.000960941
SII	GATATTAAAATCTGGCCCCTGCTTTCTTTCTGTTAGCGTTTTCTGATGTATCTTTGACTT	transcription elongation factor A (SII)-like 8	2.29249	0.000964655
COPS5	GTTACCAAAAATACGATTAGAAGAATAAGGTGCTCTGAAGTGTCCTGAATATTAACATCC	COP9 constitutive photomorphogenic homolog subunit 5 (Arabidopsis)	0.528994	0.000969515
RMDN1	AACAAAAGCCAAGGACTATCCAGCACACACAGAGGAGGATAAACAGGTACAACAGAAGCT	ens|regulator of microtubule dynamics 1 [Source:HGNC Symbol;Acc:24285] [ENSSSCT00000006729]	0.510952	0.000971295
PTPRR	TAGATTAGAAATCCTCTAAAAGGAAGGACTCATGGCTCTTCCTGATCTCCACCCTACACC	gb|AJ955807 KN404_2 Sus scrofa cDNA clone C0007754h09 3', mRNA sequence [AJ955807]	2.02251	0.000976387
ZFYVE27	ATAAATAAATAATTCCAAAAGGCAGAGCAGCTCCTGGGGAAGAAAAGGGTGCCTGAGCCT	zinc finger, FYVE domain containing 27	1.96111	0.000994799
UQCRB	CAAACTATTTTTATGAACTTGGTTAAACCCGAAATGTACAATGTAGACCTATCTGAGCTG	ref|Sus scrofa ubiquinol-cytochrome c reductase binding protein (UQCRB), mRNA [NM_001185172]	0.459817	0.00101436
RMDN1	TAACAAAAGCCAAGGACTATCCAGCACACACAGAGGAGGATAAACAGGTACAGACAGAAG	ens|regulator of microtubule dynamics 1 [Source:HGNC Symbol;Acc:24285] [ENSSSCT00000006729]	0.523187	0.00102594
BCAS2	CTTTCACAGAAGATCAGGCATCTGAGCTATGAGGAACAATAACATCCATGAAAATCATCC	ref|Sus scrofa breast carcinoma amplified sequence 2 (BCAS2), mRNA [NM_001244424]	0.411358	0.00103589
TULP1	ATTTCCAGATTGTCCACGCAGATGACCCCGACTACATCGTGCTGCAGTTTGGTCGCGTGG	Unknown	2.27232	0.00107043
CMAS	CTTTTAATGATGGTGAAACTTTATTTATTTGGGGACAGTTTGTTTGGTAAGACATGCCCT	cytidine monophosphate N-acetylneuraminic acid synthetase	0.55068	0.00107043
ANKH	TCAAGAAGTTCACGTTTGTCTGCATGGCCTTGTCGCTAACGCTCTGTTTTGTGATGTTCT	ankylosis, progressive homolog (mouse)	2.14732	0.00108642
KRT8	ATCGACAACATGTTCGAGAGCTATATCAACAACCTCCGGCGGCAGCTGGAAACCCTGGCC	ref|Sus scrofa keratin 8 (KRT8), mRNA [NM_001159615]	2.07951	0.0011032
ZYMND11	TTACTGCTTCAGTTTCAGGCTCTGGTTCTTCTTTTTTGGGCTCCACACTTTGATTGCGTC	zinc finger, MYND domain containing 11	2.10277	0.00114694
ERGIC2	TTCTTCTTCTTCTTTCATATAGTCATGCTTGTGTTACGGTCCCAGCCGACCGCCATGTTT	ERGIC and golgi 2	2.21813	0.00115586
CTSS	AACTTCCTTTCGCCGATGAATATTCCTTAAAAGAAGCTGTGGCCAATAAGGGACCTGTGT	ens|cathepsin S [Source:HGNC Symbol;Acc:2545] [ENSSSCT00000007284]	0.493874	0.00116405
SBNO1	TAAATGGGGCTTTTTACAACTCCCTCCTCTTAGTCATAAAGTTCAACCTCTTCTAAAAAA	gb|rp18608 Normalized porcine adipose tissues cDNA library Sus scrofa cDNA, mRNA sequence [DR066561]	2.23068	0.00116405
BCAS2	CCTATGAAAATCATCCAGGTTAAATGTGAAACCGTAGAATGTGGACTGTTATATGTCATT	ref|Sus scrofa breast carcinoma amplified sequence 2 (BCAS2), mRNA [NM_001244424]	0.417531	0.00116843
UTP3	TCAGAGAACTCAGCTGCTGCTGTTACAGACCTTTCTGATGATTCTGATTTTGATGAAGAA	ref|Sus scrofa UTP3, small subunit (SSU) processome component, homolog (S. cerevisiae) (UTP3), mRNA [NM_001142835]	0.451618	0.00116843
GNG10	TAAAACTGGGGGAAGAATAGGCTTTGTTAATCACATGATGTCTTGGTTTTTCTAAATGAG	DnaJ (Hsp40) homolog, subfamily C , member 25; guanine nucleotide binding protein (G protein), gamma 10; DNAJC25-GNG10 readthrough transcript	0.485156	0.00116843
GBP1	ACCTGCCTCGACTCTGTATCCGGAAGTTCTTCCCCAAGAAGAAATGCTTTATCTTTGATC	ref|Sus scrofa guanylate binding protein 1, interferon-inducible (GBP1), mRNA [NM_001128473]	2.17022	0.00116843
RWDD1	CAATTATTCCATGGCACTCCTGTGACAATTGAGAATTTCTTAAGTTGGAAGGCCAAGTTT	ens|RWD domain containing 1 [Source:HGNC Symbol;Acc:20993] [ENSSSCT00000004911]	0.474492	0.00117476
TMCO1	ACACAAATATTCTGTGGGACTGACTTTCAGGTATGTGCTGTGTGCCATGTACCATGGAAC	ens|Sus scrofa transmembrane and coiled-coil domains 1 (TMCO1), mRNA. [Source:RefSeq mRNA;Acc:NM_001167585] [ENSSSCT00000006931]	0.514728	0.00118259
RBM4B	TATTACAACGATGCATATGGAGCGCTCGACTACTATAAGCGTTACCGAGTCCGCTCTTAT	ref|Sus scrofa RNA binding motif protein 4B (RBM4B), mRNA [NM_001123188]	1.93458	0.00118259
CD200	ACCTGCTATACACCACAGAGAATTCTACCCATATTCTGTGATAGTCTACGTGGTAAAGAA	tc|Rep: Endonuclease/reverse transcriptase - Sus scrofa (Pig), partial (15%) [TC541818]	2.30231	0.00118259
PDIA3	AACCAGTTTATGTTTGTGGTTTTGGGAAAAATTATTTGTGTTGGGGGAAATGTTGTGGGG	protein disulfide isomerase family A, member 3	0.419225	0.00118982
PSMD14	GTCAGGGTCTTTGCAGATTCCAAAGTTGTATAAGAATACATCAAAGTGGACAAATTTTGT	ens|proteasome (prosome, macropain) 26S subunit, non-ATPase, 14 [Source:HGNC Symbol;Acc:16889] [ENSSSCT00000017304]	0.469566	0.00119686
MRPS31	GCATACAGCTCAATTGAAGACCATAGAAATTTTTACTACAGGCTATTGGAGATTCATGTT	ens|mitochondrial ribosomal protein S31 [Source:HGNC Symbol;Acc:16632] [ENSSSCT00000010269]	0.508291	0.00127598
UQCRB	CTTGGTTAGACGCGAAATGTACAATGTAGACCTATCTGAGCTGTAAATGTATTACTTTAA	ref|Sus scrofa ubiquinol-cytochrome c reductase binding protein (UQCRB), mRNA [NM_001185172]	0.467176	0.00130344
COPS5	TATACCACCGGTCAGGTCTTTGATTTGTCTGAGAAATTAGACAATCAGAAGCCCAGCTGG	ref|Sus scrofa COP9 constitutive photomorphogenic homolog subunit 5 (Arabidopsis) (COPS5), mRNA [NM_001105300]	0.527029	0.00130682
MX1	AACAGACTAGCATCATGAGCTCCTGTTTCGCACATCCTCCTGTGGTTAGTAGACTCTAAA	ref|Sus scrofa myxovirus (influenza virus) resistance 1, interferon-inducible protein p78 (mouse) (MX1), mRNA [NM_214061]	2.47647	0.00132441
ATP6AP2	TGTAGTATTGACGTGGGTTGATTTGTGTGAGATAGATTCCATAATATGCTCAATACTATG	ATPase, H+ transporting, lysosomal accessory protein 2	0.524497	0.00136274
PML	AGCTTAAGTGTGACATTGGCATGGAGATCCAGCAGCGGCAGGAGGAGCTGGACACCATGA	Unknown	2.03767	0.00137394
AP1G1	GAGTGAGGAATAAAATGGATGTAAACATTTACATGGGATGCATTAGAATTCTGCTGTGTA	ens|Uncharacterized protein [Source:UniProtKB/TrEMBL;Acc:F1S3C7] [ENSSSCT00000003036]	0.541434	0.00137817
RAB2A	CTTGTCTGTTTCGAAGGGGATATGACAATAAATCTACCAGATGGAAAATCCTGTTAAAAG	XM_001926704.2	0.518695	0.00137817
TGFB1	ATCATCTCACTTATTTCACACTGTCATCCTGCAGTCAGTCCTTGCCTTACAGGGGAGAAT	tc|Rep: IAP-antagonist michelob_x - Aedes aegypti (Yellowfever mosquito), partial (16%) [TC533467]	2.22126	0.00140078
PIK3AP1	TCAACCAGAAGAAGCGGTCTGAATCTTTTCGCTTCCAGCAGGAAAATTTTAAACGGCTAA	ref|Sus scrofa phosphoinositide-3-kinase adaptor protein 1 (PIK3AP1), mRNA [NM_001244503]	1.86134	0.00140222
SSB	GTGGACCTAATTCGGTTTTCTTTCTTAAAGCCTTCAGACAAAAGCAGCTTAAAATCTAAT	tc|Rep: Methyltransferase-like protein 5 - Homo sapiens (Human), complete [TC520265]	0.54074	0.00142556
PDCD5	GGCAGCAGTTAAGATCTGACGGGAAGTTTACTTTGTTTATTGTCCATATACCTTTTAAAA	programmed cell death 5	0.413588	0.00143665
ECHDC1	ATTAATGACTACCGAGAGTGAAATCAGATTTGTCCACAGGGAGATGGGCATAATACCAAG	ens|Uncharacterized protein [Source:UniProtKB/TrEMBL;Acc:F1S2X3] [ENSSSCT00000004659]	0.535384	0.00144373
TRA2B	CAAAGGAGGCCCTATTTCACTCAAATGTTTTGAGAACTGTGTTTAAATAAACTCAAGTGA	ens|transformer 2 beta homolog (Drosophila) [Source:HGNC Symbol;Acc:10781] [ENSSSCT00000025696]	0.521721	0.00151184
SUMO1	GTACTTTTTGCCTGGGATATGGGTTTTAAATGGACGTTGTCTGTACCAGCTTCATTAAAA	gb|Sus scrofa clone Clu_3804.scr.msk.p1.Contig2, mRNA sequence. [AY609886]	0.52276	0.00154378
PSMC6	AGCTTTCAGATGGCTTTATGGAGCAGACCTGAGAAATGTTTGTACTGAAGCAGGTATGTT	proteasome (prosome, macropain) 26S subunit, ATPase, 6	0.470963	0.00157236
ATP6	GGGCCACATTAGCACTACTCACATCAACACTATAACAGCTTTTATCACATTTACTATCCT	ens|ATP synthase subunit a [Source:UniProtKB/Swiss-Prot;Acc:Q35915] [ENSSSCT00000019676]	0.45443	0.00158454
ACAA2	AATTAGCGATGGTGCTGGAGCTGTTATCATAGCTAGTGAAGATGCTGTTAAAAAACATAA	acetyl-CoA acyltransferase 2	0.50229	0.00161583
MRPL3	GGCGATTTGCATATTAGCAAGTTCTTTGTAATTTGGGGGCTTTGTTGTTTCTTTTTTAAC	ens|mitochondrial ribosomal protein L3 [Source:HGNC Symbol;Acc:10379] [ENSSSCT00000035743]	0.535416	0.00162442
PSMC6	AATGGAGCAGACCTGAGAAATGTTTGTACTGAAGCAGGTATGTTTGCATTCGTGCTGATC	ens|proteasome (prosome, macropain) 26S subunit, ATPase, 6 [Source:HGNC Symbol;Acc:9553] [ENSSSCT00000005554]	0.464634	0.00167103
C11orf54	TCCTCCTTTGTTTGGATTGTCAACTGGAAGCAATTTGTACCTCCTTGGTTATTTGCAGAA	chromosome 11 open reading frame 54	0.476888	0.00167103
EIF2D	TTGAATGGCTGCAAGGGATGGTAGGGCCTGAGAAGCCTAAAATAATTACTAGCTGACTTT	tc|Rep: Related to transcription factor atf1+ - Neurospora crassa, partial (3%) [TC593274]	2.28486	0.00170942
USP18	ACCGACTCTCCAGGAGATGGTGTGCTGGCCACAATGAGGAATAAAATTCTTTCTCTCAAA	Unknown	2.19128	0.00173485
TTC13	CTCACAGCGAAAACAGCGGACTTGAAAAACCGAAAGTGAGTAATTAAAAGGAACAAAACC	ens|tetratricopeptide repeat domain 13 [Source:HGNC Symbol;Acc:26204] [ENSSSCT00000011146]	0.563935	0.00175035
TRA2B	TATAGTCGTGGAGGTTACAGATCACGTTCCAGATCTCGATCATACTCACCTCGTCGTTAT	ref|Sus scrofa transformer 2 beta homolog (Drosophila) (TRA2B), mRNA [NM_001077221]	0.551944	0.00176736
RTN4	CTGTATTGAACTAAATCTGTGGAATGCTTGTGAACTGTAAAAGCAAAGTACCAATAAAGC	ref|Sus scrofa reticulon 4 (RTN4), mRNA [NM_001129963]	0.488381	0.0017755
RNF213	ACTGAAAAGGCAGTCTAAGGGAGACGTGCCTCTAAAAATCATTCGATTGATCGACCCTCA	ring finger protein 213	2.08588	0.00179332
RWDD1	AGCAGAGGAAGCTGAAAAGCAATTATTCCATGGCACTCCTGTGACAATTGAGAATTTCTA	ens|RWD domain containing 1 [Source:HGNC Symbol;Acc:20993] [ENSSSCT00000004911]	0.49887	0.00180543
FKBP3	GGGCTTATGGAAAGAAAGGACAGCCTGATGCCAAAATTCCACCAAATGCAAAACTTATTT	ref|Sus scrofa FK506 binding protein 3, 25kDa (FKBP3), mRNA [NM_001244157]	0.437498	0.00180543
HIGD1A	GCACCTGTGAAATTCTCTTGTCTAACCTGAATTTACATTCCATGGTGATAACATGGTAAA	XM_003132139.1	0.518441	0.00180543
GLT8D1	CAACACTGCTGCCTGGTTTTGATTTTGTAACCTGTGGCTTAACATAAAATAAAAACTACA	glycosyltransferase 8 domain containing 1	0.557203	0.00180543
TMCO1	ATTCACATGAGAATGGCACCCAACAAACATGATAGTGCTTTTGGTCACAGATTAATATTT	ens|Sus scrofa transmembrane and coiled-coil domains 1 (TMCO1), mRNA. [Source:RefSeq mRNA;Acc:NM_001167585] [ENSSSCT00000006931]	0.539702	0.00185117
GRK3	GTGTGTTTCCCAGCAAAGTCCTCCATGTCATCAGACTAAAAATAATAACAGTAATTTTCA	gb|rhlv24b_m12.y1 hlv Sus scrofa cDNA 5', mRNA sequence [EW242051]	0.506882	0.00185117
TMEM85	TTGGAGATACTTGTGGAAGATGTGAGAAACTAATGCTGGATTCAGATTATACATGATGAA	transmembrane protein 85	0.565843	0.00186978
TMCO1	GTTGCTTACACAAATATTCTGGGGACTGACTTTCAGGTATGTGCTGTGTGCCATGTACCA	ens|Sus scrofa transmembrane and coiled-coil domains 1 (TMCO1), mRNA. [Source:RefSeq mRNA;Acc:NM_001167585] [ENSSSCT00000006931]	0.50917	0.00189034
ZBP1	AGAACTCTGAAAACATCCAGATTGGACATGGCAATGTCATCATGAGACACGAGTCCTCTG	ref|Sus scrofa Z-DNA binding protein 1 (ZBP1), mRNA [NM_001123216]	1.94213	0.00189034
THOC7	AAACAGTTTCACGTTCTTCTGAGTACTATCCATGAACTTCAGCAAACACTGGAAAATGAT	THO complex 7 homolog (Drosophila)	0.524203	0.00193151
IFI44	GAAAAGCTTGGACTACCTCAGTGTTGTATGTCCTTTAAGGAATGTGAAGTTTTTCGATGT	ref|Sus scrofa interferon-induced protein 44 (IFI44), mRNA [NM_001246205]	2.43716	0.00194148
COA6	ACACCAGTGCTTGTTCCATCTATACAGCTCTTAATTAAAGTGATCAAGTAACAAGATTCC	chromosome 1 open reading frame 31	0.559821	0.00202429
FAM205A	TATAGCTCCTGGGAGTGCATAATTCCTGGGCACCCTAAAAAGACTTCCTTCACTTGTATC	ens|family with sequence similarity 205, member A [Source:HGNC Symbol;Acc:41911] [ENSSSCT00000023662]	2.21329	0.00203089
DHRS7	CAGATACAACTTTGCTTTCAACATGTAATAAGTAACAAAAGACCATCAGAGCCTTGCAAT	ref|Sus scrofa dehydrogenase/reductase (SDR family) member 7 (DHRS7), mRNA [NM_001244160]	0.52792	0.0020471
ZAP70	TGAAACTGAAGGCCGATGGGCTCATATACTGCCTGAAGGAAGCCTGTCCCAACACCAGCG	Unknown	2.72996	0.0020566
NUDT9	GAAGAACGGATGCTCTTTGCAGAATCAGAATCTGAATAAAGATAAATTTTTGTTCAGCCA	nudix (nucleoside diphosphate linked moiety X)-type motif 9	0.496325	0.00205674
CCT2	GTGGCTATTATATCCTTAAGTTTGAACATTTAACTGACCTCCTGTTTTAACATGGGTCTA	chaperonin containing TCP1, subunit 2 (beta)	0.537803	0.00207096
MRPS30	GGAAAACTAAGAACAAACATTAGATTCAGGACTTTGGGAGTACTTAAATTTCACTGAAGG	mitochondrial ribosomal protein S30	0.523031	0.00208874
PTPN2	GAGAGACTACTTTGTATTGTACTGCCATTCCTACTGTATTTTTATACTTTTTGGCAGCAT	protein tyrosine phosphatase, non-receptor type 2	0.522787	0.00210724
CXCL10	CTGAGTGGGTGCTCTTCAAAATAAAACTAATGTTCTCTCCTAGAAACATTAAGAAAGACT	Unknown	3.61685	0.00210724
2001-09-01	TAATTCCCATGTATTAGCACCTCCGTGCCATGCCTAGAGTTTGATAAAGAGATGGAACAC	tc|Rep: Predicted protein - Monosiga brevicollis MX1, partial (3%) [TC545690]	0.479529	0.00213436
FBLN5	ATTCTCACTGGCCCCTGACCTGAGATCGACGGTGATTTTGCAAGGCCTTCCGTTTATTTC	ens|fibulin 5 [Source:HGNC Symbol;Acc:3602] [ENSSSCT00000002714]	2.00553	0.00213672
PSMD14	GTCAGGGTCTTTGCAGATTCCAAAGTTGTATAAGAATACATCAAAGTGGACAAATTTTGT	Unknown	0.485006	0.00214708
FAM227B	AAGTGCTCTATTGTGCCTTGTTTTCTCTTTTGAATCACGTCCTCCTGAGACTGTGGCTGA	Unknown	2.02938	0.00216353
EIF4A2	CATACCTGCCTTTATTGTGTTTGTCAGTAGCCTGAATTAGAAAGGCCTTTATAATTGATT	eukaryotic translation initiation factor 4A2	0.48594	0.00218918
GLT8D1	TTGTGCGACTAAGCATTTCTCAGGAAATCCTGGCAGGCAGTACATGTTGTGACGTGATTT	ens|glycosyltransferase 8 domain containing 1 [Source:HGNC Symbol;Acc:24870] [ENSSSCT00000029054]	0.570422	0.00221338
CDK8	TTTTAAAACTTGTTCGCACGGTGTTTAGGGTGCCCTTACTTCAGCCAAGGAGAAGGAGTA	cyclin-dependent kinase 8	0.540187	0.00224758
RTN4	GTTTAAGCTGTATTGAACTAAATCTGTGGAATGCATTGTGAACTGTAAAAGCAAAGTACC	Unknown	0.497813	0.00227253
PSMD14	TGGATGTACTTATGACTTCAAATATTGTCCAGTGTTTAGCAGCTATGTTGGATACTGTTG	ens|proteasome (prosome, macropain) 26S subunit, non-ATPase, 14 [Source:HGNC Symbol;Acc:16889] [ENSSSCT00000017304]	0.489901	0.00230467
TENC1	TCAGCAGCTCTGAGCTGCAGCCCCCGGCCAACACCAGCCATTGTCCACTTCAAGGTCTCA	ens|Uncharacterized protein [Source:UniProtKB/TrEMBL;Acc:F1SFS5] [ENSSSCT00000000282]	1.92926	0.00236082
UQCRB	GCAGCAGTCGTCAAACTATTTTTATGAACTTGGTTAAACCCGAAATGTACAATGTAGACC	ref|Sus scrofa ubiquinol-cytochrome c reductase binding protein (UQCRB), mRNA [NM_001185172]	0.485272	0.00238144
HSD17B4	CGGCACGTGATTATCCTTCTGTTCTTAGATCTATGTCTTCATAATAATTTTTCACTCAAG	ref|Sus scrofa hydroxysteroid (17-beta) dehydrogenase 4 (HSD17B4), mRNA [NM_214306]	0.512376	0.00239017
ND3	TTATCCTACTAGCAGCAAGCCTAGCATACGAATGAACCCAAAAAGGCCTAGAATGAGCAG	ens|NADH-ubiquinone oxidoreductase chain 3 [Source:UniProtKB/Swiss-Prot;Acc:O79880] [ENSSSCT00000019679]	0.476153	0.00239017
ECHDC1	GAAAAAATCCATTTCTTCAGGCAGAGAGCTTTGTTTAGAGGAGGCATGCAGATGGAAAGA	ens|Uncharacterized protein [Source:UniProtKB/TrEMBL;Acc:F1S2X3] [ENSSSCT00000004659]	0.569034	0.00242833
RAB2A	CCACGTTTAGACGGCACATTATGAGGACTTTAATCTTTCCTTAAACACATAATGTTTTCT	ens|Uncharacterized protein [Source:UniProtKB/TrEMBL;Acc:F1RT87] [ENSSSCT00000006829]	0.543808	0.00249323
OSTF1	CTTTACCTCAAGGATTGAGTTATTTTGAATGGAGTTTTCAAGGGAGGGAATGCTTATTAT	osteoclast stimulating factor 1	0.53829	0.00257335
FKBP3	GACCTTGAGAAAATTTATGTATCTTATTACAGCTGGTTACTATAAGGAAGAGTCAACTGG	ref|Sus scrofa FK506 binding protein 3, 25kDa (FKBP3), mRNA [NM_001244157]	0.458303	0.00257708
FKBP3	GAGAACCGGTTTTCCTTTTACCCCGTATGGTAAACTAAAAGGCTCAATAAAAATTTATTC	ref|Sus scrofa FK506 binding protein 3, 25kDa (FKBP3), mRNA [NM_001244157]	0.460496	0.00264747
IDH1	GCTGGCCTGTTCTGTTTCCTTTCTATAAATGTGATTTATCAGAAGTTGATTGTAAACACT	ens|isocitrate dehydrogenase 1 (NADP+), soluble [Source:HGNC Symbol;Acc:5382] [ENSSSCT00000026412]	0.562678	0.00264991
EIF3E	CTAAATTAGGTCATGTGGTTATGGGTAACAATGCAGTCTCACCCTATCAGCAGTGATTGA	gb|Sus scrofa mRNA, clone: DCI010046F11, expressed in dendritic cells (immature). [AK391338]	0.50402	0.00267397
USP18	CATGTGACTGTACTGGCATGTCCTGGTTGTATTTCACTTCTGTTTGTAATTTGAAAAATT	ref|Sus scrofa ubiquitin specific peptidase 18 (USP18), mRNA [NM_213826]	2.10254	0.00267397
RNF7	CGACTCTTACCCTTAATCTGTTCCTAATATTTATTTTTGGCAGGAAGGAAATGATTCATG	ring finger protein 7	0.562518	0.00267696
PNCK	GAATTTCGCCCGAAACCACTGGAAGCGAGCATTCAATGCCACCTCCTTCGTGCGCCACAT	pregnancy up-regulated non-ubiquitously expressed CaM kinase	1.89095	0.00269062
RTN4	GGTTTAAGCTTATTGAACTAAATCTGTGGAATGCATTGTGAACTGTAAAAGCAAAGTACC	ref|Sus scrofa reticulon 4 (RTN4), mRNA [NM_001129963]	0.493548	0.00269823
RTN4	ACAGACTTAACTGTAGTTAACTTTGTCACAAACTCTGGACTGAATCTAATGTTCCGAAAA	ref|Sus scrofa reticulon 4 (RTN4), mRNA [NM_001129963]	0.515937	0.00269983
ECHDC1	AGATTTATGAGACTTCCTTTAATAAGTGTTGCACTGGTTCAAGGTCGGGCACTGGGTGGA	enoyl Coenzyme A hydratase domain containing 1	0.55386	0.00273611
CTSS	CTGCTGTAACTAGAAGAAACAAGTGTGTCATGATCAATGTATATCTACCATACTAACAGA	Unknown	0.498171	0.00274808
HSDL2	TTAAAGGAAACATGGCCTTAGCAATCAAATTGGAGAAGCTAATGAATCAGATGAACGCCA	hydroxysteroid dehydrogenase like 2	0.539946	0.0028197
USP18	TTACTGTCTCCAGAAGTACAATATACCAATGTTTGTCCAGCACGATGCTGCCCAGCTCTA	ref|Sus scrofa ubiquitin specific peptidase 18 (USP18), mRNA [NM_213826]	2.05018	0.0028197
IDH3A	CCTGGGAAAGTTTCCATCAAAACAGTAAATACGGTATATTTCTTAGTGACATGGAAAGTA	ens|isocitrate dehydrogenase 3 (NAD+) alpha [Source:HGNC Symbol;Acc:5384] [ENSSSCT00000001968]	0.518886	0.0028197
RTN4	CTGGACTGAATCTAATGCTTCCGAAAATGTTGTTTGCAAATACAAACATTGTTATGCAAG	ref|Sus scrofa reticulon 4 (RTN4), mRNA [NM_001129963]	0.500863	0.00285178
FKBP3	CCGGTTTTCCTTTTACCCCGTATGGTAAACAAAAGGCTCAATAAAAATTTATTCAATCTC	ref|Sus scrofa FK506 binding protein 3, 25kDa (FKBP3), mRNA [NM_001244157]	0.44341	0.00287149
COPS5	GTTACCAAAAATACGATTAGAAGAATAAGGTGCTCTGAAGTGCCTGAATATTAACATCCT	ens|Sus scrofa COP9 constitutive photomorphogenic homolog subunit 5 (Arabidopsis) (COPS5), mRNA. [Source:RefSeq mRNA;Acc:NM_001105300] [ENSSSCT00000006798]	0.530705	0.00287149
MRPS31	CTTTCCAAAAACCCATATCTGAGTGTTAAACAGAAAGTTGAACACATAGAGTGGTTTAGA	mitochondrial ribosomal protein S31	0.522657	0.00287149
MRPS31	CAGTCACTGAACGGCCCTTTCAAATGGTTTTGAAGAGATGATTCAGTGGACAAAAGAGGG	ens|mitochondrial ribosomal protein S31 [Source:HGNC Symbol;Acc:16632] [ENSSSCT00000010269]	0.523726	0.00287149
TMEM167A	CTCATCCTCTAAATAAGACTAAGACCACATACTTAGAGTTCAAAAGAGCTAAACAGAACA	XM_003123759.1	0.543683	0.00287149
MX2	AGTTGGCAAAATTTGTACTAGGTTAAAAATGCACAGTGTAGGGGTTCTCCTGTGGCACAG	ref|Sus scrofa myxovirus (influenza virus) resistance 2 (mouse) (MX2), mRNA [NM_001097416]	2.42066	0.00287149
CBL	CTGTGAATATGAATAGCAGCCCATTAGCAGGTCCAGAGTGTGAGCATCCCAAAATCAAAC	ens|Cbl proto-oncogene, E3 ubiquitin protein ligase [Source:HGNC Symbol;Acc:1541] [ENSSSCT00000016481]	1.90329	0.00287149
NIPSNAP3A	GGTACTTGGTCATCTGTTTGTTTTCATGAGTTATTTTTTGATATGGACATGTTTGCCCTA	gb|Sus scrofa mRNA, clone:AMP010056F05, expressed in alveolar macrophage. [AK230863]	0.535818	0.00291585
FRZB	CTGAATCCTGAAATCCAGAAAATCCTCCCTGGACTTCCTATTAAGACTTGCATTGCTGGA	ref|Sus scrofa frizzled-related protein (FRZB), mRNA [NM_001243330]	1.87379	0.00291585
TMEM177	TTGGTGTTCCCTCAGGCCACCACTTCGAGGCCTTTACCACCTTCACCTTCCAGCCCGTGA	transmembrane protein 177	1.93081	0.00292405
ROD1	TCACAGAGAACTTAAGACTGACAATCTACCTAATCAAGCTAGAGCCCAAGCTGCACTGCA	ref|Sus scrofa polypyrimidine tract binding protein 3 (ROD1), mRNA [NM_001077215]	1.98417	0.0029559
CTSS	AACCTTAATGGGAAAGACTACTGGCTTGTGAAAAACAGCTGGGGACTCAATTTGGTGACG	ens|cathepsin S [Source:HGNC Symbol;Acc:2545] [ENSSSCT00000007284]	0.530431	0.00295925
DNAJC19	CCCTAGCCAATTCAAAGTGAAATTTAGCCACAACTTTAACCTAAGAAATTGATCTAGGTA	ref|Sus scrofa DnaJ (Hsp40) homolog, subfamily C, member 19 (DNAJC19), mRNA [NM_001190204]	0.532844	0.00296108
PSMD7	GGGCTTGGGATCCAGCTCAATATATTGTTTACCTTCAAAGACACAATTAAATGGCTTGGT	proteasome (prosome, macropain) 26S subunit, non-ATPase, 7	0.574537	0.00296108
C15orf40	CCTCTGCTAATAGAAGAGCTGATTTGCAGTTGGGTGCTTTGTCTAAAGTAAAAATATTAT	XM_001929182.2	0.513451	0.00297308
RTN4	AAACGACGCCATGCAAATAGAACTCTCAACATAGACTTCATCGCACAGACTTAACTGTAG	ref|Sus scrofa reticulon 4 (RTN4), mRNA [NM_001129963]	0.506245	0.00297308
DHRS7	GGAAGAAAAAACATGACTGAGGAGTATTTGCATTTTTCAAGCTACTGAACAAAGAAATGG	ref|Sus scrofa dehydrogenase/reductase (SDR family) member 7 (DHRS7), mRNA [NM_001244160]	0.508238	0.00297526
FKBP3	TACAGCTGTGTAAAATATTGCCTAAAGAGAACCGGTTTTCCTTTACCCCGTATGGTAAAC	ref|Sus scrofa FK506 binding protein 3, 25kDa (FKBP3), mRNA [NM_001244157]	0.44865	0.0029813
DHRS7	GATGCAGATTCCTCTATTTTAAGATCTGGAAGAAAAAACATGACTGAAGGAGTATTTGCA	ref|Sus scrofa dehydrogenase/reductase (SDR family) member 7 (DHRS7), mRNA [NM_001244160]	0.512117	0.00301199
PDHB	GAGTGTCTATGATCCTCTTATCTCCATACTTCTTCCACAGGCCTCGACTAACCTTATATG	pyruvate dehydrogenase (lipoamide) beta	0.523285	0.0030187
CACNG1	AGCCGTAATAGTAGTCGATCCAGACGGTGTCCTCGCTGTCGATCATGCGCTTCACCGACT	calcium channel, voltage-dependent, gamma subunit 1	2.13796	0.0030187
CFAP126	TGGTTCTTTACATCATACTCTGTGTAGTCACTGGCACCTAACTCCTTTCAACCTTAAGTT	tc|Rep: Uncharacterized protein C1orf192 homolog - Bos taurus (Bovine), partial (11%) [TC539176]	2.06641	0.00302427
RTN4	TTAAACATGAAACGACGCCATCAAATAGAACTCCTCAACATAGACTTCATCGCACAGACT	ref|Sus scrofa reticulon 4 (RTN4), mRNA [NM_001129963]	0.509095	0.00304758
SRGN	GAATGTACAGAGTGGGTATTTTACATGTTCACTGTGTGAAGTTAATTGCTATAGTACTAC	ens|serglycin [Source:HGNC Symbol;Acc:9361] [ENSSSCT00000025862]	0.553293	0.00304758
RAB3IP	GTAACTCGTCCAGGACTGTCCCCTCTGACTCTGTTGATACTTATTAATTCTCATCACTGA	Unknown	1.87567	0.00305278
ETFA	GGAATAGTCGCAGATTTATTCAAGGTAGTTCCTGAAATGACTGAGCTATTGAAGAAAAAA	ref|Sus scrofa electron-transfer-flavoprotein, alpha polypeptide (ETFA), mRNA [NM_001244403]	0.542669	0.00305856
POLR3GL	GGTACAGAGAGTAACTCCTCCCTACTATTTGGTTTTGTGAATAATCAAATCATTTGATCA	ens|polymerase (RNA) III (DNA directed) polypeptide G (32kD)-like [Source:HGNC Symbol;Acc:28466] [ENSSSCT00000007320]	0.538685	0.00307188
AMMECR1L	CTTGGTTGCCTCTTGGCTATATAACTTCTGAGTGCAAATCATTGAACTCTTTAACAAAAG	ens|AMMECR1-like [Source:HGNC Symbol;Acc:28658] [ENSSSCT00000023863]	0.579787	0.00307765
NRBF2	CAAGGGAAATATCCTTTTGTTTTTAATGATGCATGAGTGGAAGTAATGCTAGTTGGCAGT	ens|nuclear receptor binding factor 2 [Source:HGNC Symbol;Acc:19692] [ENSSSCT00000026901]	0.555917	0.00309726
CYP51	AAGCCCAGTAAACTCTTTGGAAGTCTTAGGTTATTTATTCATTTACTGGGTAATGTTGTG	ref|Sus scrofa cytochrome P450, family 51, subfamily A, polypeptide 1 (CYP51), mRNA [NM_214432]	0.473764	0.00309726
EFNB2	ATGGAGACAGTGAATTTTCAAAGGATTTTCTGGACCCTGTATCCAGACAGCTGCTGCTTG	gb|999196 MARC 4PIG Sus scrofa cDNA 3', mRNA sequence [CN167092]	2.2141	0.0031043
CYP51	ATCTGCCTGGTAATCGCTCCACATGGTTGCATCCATGTGCAAGTCCAAAATAAAGTCCTT	ref|Sus scrofa cytochrome P450, family 51, subfamily A, polypeptide 1 (CYP51), mRNA [NM_214432]	0.485739	0.0031061
KIDINS220	CAGGTGCGTAGATTTAGCTTCATATCGTTGTAGTATGTTCTTTATTCTCTTTGTGAAGTT	XR_082860.1	0.547826	0.00310628
IK	CACTGCTTGCTTTCTACAATTCCAAAAAACAGTTGAAAGATTTTTGTGTGTGTGTGTGTG	IK cytokine, down-regulator of HLA II	0.428576	0.00310756
IMPAD1	CCTCTAATTCAGATGGAAAGCACAAGAAGCTACAAATTCATTAATATGCAACAATTGCTC	inositol monophosphatase domain containing 1	0.533394	0.00312067
PGA	TGACGTCTTCATCCGCCAGTACTACACCGTCTTTGACAGGGCCAACAACAAGGTCGGCCT	ref|Sus scrofa pepsinogen A (PGA), mRNA [NM_213873]	2.07926	0.00313575
LAMA1	TAAAATCTCGGAAGTTCTCCGGCACAAGTCTCACCACGTTCAGGTATTCTTCATAAGGCT	laminin, alpha 1	2.02641	0.00315523
ZNF114	GCTGCCATTGTAGTCTCCTTCAGCTGAAATGGAAACTCATTATTTTCCTGTTTTTCTTTT	ens|zinc finger protein 114 [Source:HGNC Symbol;Acc:12894] [ENSSSCT00000028953]	0.560757	0.00319266
PIH1D3	GGACATACTTATTTTTATGAATTATGCCAATGTACCCTACCTCCTCTGTATTGTATTGCA	ens|PIH1 domain containing 3 [Source:HGNC Symbol;Acc:28570] [ENSSSCT00000033177]	1.91801	0.0032197
ECHDC1	CTACAGCAGTTTATCAAAGGGCCACCAGAAGTAATTAGAGCTCTGAAAAAATCCATTTCT	ens|Uncharacterized protein [Source:UniProtKB/TrEMBL;Acc:F1S2X3] [ENSSSCT00000004659]	0.575007	0.00323933
UBE2V2	GTATGGGTGCTGACTACTAGTAGTATCAAAAATATGTTCAGGATTGTTTTGATACCTGTA	NM_001034042.1	0.482671	0.00329404
SLC16A10	GGTTTGCAGTGTGTTCTATTCAAGTAACCAGAAACACCCCAAATTTCTGAATTTGTTTAA	solute carrier family 16, member 10 (aromatic amino acid transpo	0.553281	0.00329404
GNG10	TCCTAAGATTTTTATACCAAAACAAAAATTTGTTCTTTTCTCATGAATTTACAATTTCTC	DnaJ (Hsp40) homolog, subfamily C , member 25; guanine nucleotide binding protein (G protein), gamma 10; DNAJC25-GNG10 readthrough transcript	0.509756	0.00329404
MRPS31	CTTTCCAAAAACCCATATCTGAGTGTTAAACAGAAAGTTGAACACATAGAGTGGTTTAGA	ens|mitochondrial ribosomal protein S31 [Source:HGNC Symbol;Acc:16632] [ENSSSCT00000010269]	0.521572	0.00337868
RIOK2	TTCAAGATCTTGACTATTTTTCATTCAGCTACTCTGATCCCTTCTTAAGCCACCTTCAGT	ens|RIO kinase 2 [Source:HGNC Symbol;Acc:18999] [ENSSSCT00000015487]	0.567207	0.00337984
ITM2B	GTGGTGTCTTTTATCTTGAATTAGTAGTTGTATGAAGTCAAGGTAATAGTACACTTCACC	ref|Sus scrofa integral membrane protein 2B (ITM2B), mRNA [NM_001042375]	0.483932	0.00344293
RABGGTB	TCCTTCGATGCAAAGGTCACTTGTAGTTTTGCCATCTTAATATTTGGTATTTGAAGTGCT	ref|Sus scrofa rab geranylgeranyltransferase, beta subunit (LOC733698), mRNA [NM_001044620]	0.542527	0.00344913
ACACA	GTAATCTCTAAGTGCACTTATGACATTATGAAAATAACTTAGTGCCCATTCATCTTGGGT	Unknown	2.00793	0.00346436
ATP6	CTCTGATCCAAGCTTATGTGTTTACACTGCTAGTAAGCTTATACCTACACGACAATACAT	Cytochrome c oxidase subunit 3; ATP synthase subunit a; ATP synthase protein 8	0.508623	0.00346706
ETFA	AAGTGGCAGATTATGGAATAGTCGCAGATTTATTCAAGGTAGTTCCTAAATGACTGAGCT	ref|Sus scrofa electron-transfer-flavoprotein, alpha polypeptide (ETFA), mRNA [NM_001244403]	0.528299	0.00346706
IMPAD1	CTCTCTTCATCAAGAAGTTAAGATTGCTTTTGCCATGGTTACTTTAACCGTAAATAATGG	gb|rspc015_a5.y1 spc Sus scrofa cDNA 5', mRNA sequence [EW572411]	0.531782	0.00347747
ABCB7	GGCTGTGGAAACTGTTCCTGCTAAGTCATATGAAACATTTTTCTATTCTTCCTTTTCCAT	Unknown	0.595006	0.00347747
COPS5	GCCTTAGAAGTCTCATATTTTAAGTCTCTTTGGATCGAAAATTGCTTGAGCTTTTGTGGA	ref|Sus scrofa COP9 constitutive photomorphogenic homolog subunit 5 (Arabidopsis) (COPS5), mRNA [NM_001105300]	0.536192	0.00351296
PFDN4	GCGAAATTTGGGAGTAACATAAACCTTGAAGCTGACGAGAGCTAAACATTTTATAATACT	ref|Sus scrofa prefoldin subunit 4 (PFDN4), mRNA [NM_001123160]	0.456275	0.00353457
PFDN4	GCATAACACTTATATCAAGTGTAGGGGCTTTATGTCATGTTATTAAAATCAGTTACGCAC	prefoldin subunit 4	0.450158	0.00362473
COPS5	CAGCTGTAAAACTACCATAGAAGCTATCCATGGATTATGTCTCAGGTTATTAAGGATAAA	ref|Sus scrofa COP9 constitutive photomorphogenic homolog subunit 5 (Arabidopsis) (COPS5), mRNA [NM_001105300]	0.564024	0.00364975
PSMC6	CGTATTTGCTGTGTATTTTGTAAAACCTTGAAATGGTTTGAGATAGTAGTACAGAGAGCA	ens|proteasome (prosome, macropain) 26S subunit, ATPase, 6 [Source:HGNC Symbol;Acc:9553] [ENSSSCT00000005554]	0.457224	0.00369398
CDC26	GCTTTTTAACTGTGTAGCTGGAGTCAAGAAGTGTTTGTTTAATGAATGACCTATCCATTT	cell division cycle 26 homolog (S. cerevisiae); cell division cycle 26 homolog (S. cerevisiae) pseudogene	0.560122	0.00373158
COL15A1	TTTCTTACAAAGTCAGTGTTTAGAAATGTACCCCTTTCTAAGTTATGTACAGACGGAGTG	ens|Uncharacterized protein [Source:UniProtKB/TrEMBL;Acc:F1SSE7] [ENSSSCT00000005921]	0.573333	0.00373253
EIF2S1	GGGGCATCCAAAGCAGATAGTCCCAACCTTTCTATATAAAATGTATCAAACAAACATTAA	ens|eukaryotic translation initiation factor 2, subunit 1 alpha, 35kDa [Source:HGNC Symbol;Acc:3265] [ENSSSCT00000030998]	0.559921	0.00373382
CLDN15	TGGGAAAAACGCTTACGTATAGGAGGCCTGGCCCGTGGACCACATTCGCTTCCTACTGCT	ref|Sus scrofa claudin 15 (CLDN15), mRNA [NM_001161643]	1.93384	0.00373382
CACNB3	TGTGATCTACAGAGCATGCTCCACGAGACCCTGCCCCACCTCACTGTCATCACTAATAAA	calcium channel, voltage-dependent, beta 3 subunit	2.1216	0.00378484
NDUFAF2	CAAGCACCGCAATCAGTGAATGCACTGTGGTAAAATCATTTCATTTATATGTATGTAACT	ens|NADH dehydrogenase (ubiquinone) complex I, assembly factor 2 [Source:HGNC Symbol;Acc:28086] [ENSSSCT00000025662]	0.525774	0.00379418
DDX55	TCATTCTGGGAAAGAAAACTCTTACGCCTTCTGCTGAATAAACTGTATTTCCTCCTCATT	ens|DEAD (Asp-Glu-Ala-Asp) box polypeptide 55 [Source:HGNC Symbol;Acc:20085] [ENSSSCT00000010713]	0.517216	0.00379529
TRA2B	TTAAAAAGTGAACAGTGCCTAGTGAGTTAGGTGACTTTTACACCTTTTATGATGACTACT	NM_001034776.1	0.575396	0.00379529
PAPOLA	AGTAGCAAGAACTTGCCAGCTTTATCCAAATGCAATAGCATCAACTCTTGTACATAAATT	ens|poly(A) polymerase alpha [Source:HGNC Symbol;Acc:14981] [ENSSSCT00000002783]	0.556743	0.00380308
SRGN	GAAATTGACAGGCACTATTTCATATCTAAGTCTTCAGGAACATGATTCTGATGTGAAATC	ens|serglycin [Source:HGNC Symbol;Acc:9361] [ENSSSCT00000025862]	0.541379	0.00384302
AIMP1	TATGGCCAACAGTGGAATAAAATAAAATGCTTCGGTTACTGAAACACATTGGAGAATACT	NM_001114283.1	0.483355	0.00384603
RAB13	AAATCCTTTGAGAACATTCAGAACTGGATGAAGAGCATCAAAGAGAATGCCTCCGCTGGG	ens|RAB13, member RAS oncogene family [Source:HGNC Symbol;Acc:9762] [ENSSSCT00000007191]	0.526548	0.00389814
RARS	GTGTGTTTTTACCAAAGTGGCCATTGGCATTGTTTGCTTTTTTACAATCATGTGGATATA	ref|Sus scrofa arginyl-tRNA synthetase (RARS), mRNA [NM_001244260]	0.545078	0.00393231
FKBP3	AGTGGAATTAGTGGATATTGACTGAGACAGTAAAGAACAGCAACAATAAAACTGACCTTG	ref|Sus scrofa FK506 binding protein 3, 25kDa (FKBP3), mRNA [NM_001244157]	0.468091	0.00404105
RTN4	GTAGTTCCAAAGCACATAAGCTAGAAAAGGACATATATTTCCAGGAGCAGTACCATCTGT	ref|Sus scrofa reticulon 4 (RTN4), mRNA [NM_001129963]	0.500912	0.00404105
CTSS	CTGCTGTAACTAGAAGAAACAAGTGTGTCATGATCAATGTATATCTACCATACTAACAGA	ens|cathepsin S [Source:HGNC Symbol;Acc:2545] [ENSSSCT00000007284]	0.499578	0.00404105
PAPOLA	GAACTTGCCAGCTTTATCCAAATGCAATAGCATCAACTCTTGTACATAAATTTTTCTTGG	ens|poly(A) polymerase alpha [Source:HGNC Symbol;Acc:14981] [ENSSSCT00000002783]	0.564509	0.00404105
DNAJB11	ACTAGTGAATGAAGAACGAACTCTGGAGGTAGAAATTGAACCTGGGGTGAGAGATGGCAT	ref|Sus scrofa DnaJ (Hsp40) homolog, subfamily B, member 11 (DNAJB11), mRNA [NM_001244346]	0.516301	0.00404105
MX1	TACAGCCACCTGTGTGGATGGATGCACATAGAAGCCTATTTCTTTTATTTGTAATAAACT	myxovirus (influenza virus) resistance 1, interferon-inducible p	2.66979	0.00404105
GLT8D1	CAACACTGCTGCCTGGTTTTGATTTTGTAACCTGTGGCTTAACATAAAATAAAAACTACA	ens|glycosyltransferase 8 domain containing 1 [Source:HGNC Symbol;Acc:24870] [ENSSSCT00000012528]	0.575663	0.00413751
SUMO1	CCTGGGATATGGGTTTTAAATGGACGTTGTCTGTACCAGCTTCATTAAAATAAACAAAAT	gb|Sus scrofa clone Clu_3804.scr.msk.p1.Contig2, mRNA sequence. [AY609886]	0.546444	0.00413884
TENM3	AACCAAACTTTTTCAGCAATGACCTCCGTTTATGCCAGACACCTCACTTCTACATGATTG	gb|AJ961542 KN404_2 Sus scrofa cDNA clone C0007751k22 3', mRNA sequence [AJ961542]	2.09479	0.00419065
COPS5	CTGTAAAACTACCATAGAAGCTATCCATGGATTGATGTCTCAGGTTATTAAGGATAAACT	ref|Sus scrofa COP9 constitutive photomorphogenic homolog subunit 5 (Arabidopsis) (COPS5), mRNA [NM_001105300]	0.562998	0.00422346
CTSS	ATGCGAAGCATTCTTCTTTCTTCTTCTAAGGAGTGGTGTCTACTATGACCCCTCCTGTAC	ens|cathepsin S [Source:HGNC Symbol;Acc:2545] [ENSSSCT00000007284]	0.529091	0.00423738
REXO2	CCGAAAATTATTTTTCTCCTAACATGCTGTTTTCATTTATGACACAGCAGCTCCTTTGTA	REX2, RNA exonuclease 2 homolog (S. cerevisiae)	0.577839	0.00425146
STMN2	AACAAAATCAAAAGCACTGCGGACTTTCACTTAAGCTGGTCTTTCTTCCCCAGTGTGAGG	ens|stathmin-like 2 [Source:HGNC Symbol;Acc:10577] [ENSSSCT00000033041]	1.95607	0.00425459
PSMD1	AGATTTTACAGCCTTGTATTGGAAATGCCTGTGAGGAAATTCGTGCTGAACCTGCTATTC	gb|Sus scrofa mRNA, clone:OVRM10067C10, expressed in ovary. [AK235306]	0.541322	0.00428316
TMEM251	ACTGTATTATTCCCATATGCTTGGCCGTTATATGCAATCGCCACCAGGCATTTGTCAAGG	ref|Sus scrofa transmembrane protein 251 (TMEM251), mRNA [NM_001001629]	0.574981	0.00431825
NUDT9	AATCACCCACCCCGTTTCTGGGAAAAACATCTTACAGTTTGTTGCAATAAAAAGAAAAGA	nudix (nucleoside diphosphate linked moiety X)-type motif 9	0.591818	0.00433661
DDX58	GCATAAATAGGCATAATAGTCACATATGCTTGTGTTCTCTACGTAACAATATGTGGCATA	ens|Sus scrofa DEAD (Asp-Glu-Ala-Asp) box polypeptide 58 (DDX58), mRNA. [Source:RefSeq mRNA;Acc:NM_213804] [ENSSSCT00000026775]	2.03805	0.00442834
FKBP3	CCTAAAGAGAACCGGTTTTCCTTTTACCCTGTATGGTAAACTAAAAGGCTCAATAAAAAT	ref|Sus scrofa FK506 binding protein 3, 25kDa (FKBP3), mRNA [NM_001244157]	0.475528	0.00447502
PON2	ACTGACAGATGTTGTGATGCTTTGGACTTACATCTTTGTTTACTATAAAGAGTTGGAGTT	ens|Sus scrofa paraoxonase 2 (PON2), mRNA. [Source:RefSeq mRNA;Acc:NM_001123223] [ENSSSCT00000028528]	0.52404	0.00447502
DLD	GGAGTTTAGAGGTAGAATTTGTGTTTAGATTTTTTAAGGTTCCATTGAGTCTACAGTCTG	ref|Sus scrofa dihydrolipoamide dehydrogenase (DLD), mRNA [NM_214062]	0.510478	0.00448062
PSMC6	CGTATTTGCTGTGTATTTTGTAAAACCTTGAAAATGGTTTGAGATAGTAGTACAGAGAGC	Unknown	0.464321	0.00449073
RAB2A	AAGCATCTTGTCTGTTTCGAAGGGGATATGACAATAATCTACCAGATGGAAAATCCTGTT	ens|Uncharacterized protein [Source:UniProtKB/TrEMBL;Acc:F1RT87] [ENSSSCT00000006829]	0.555736	0.00454107
ETFA	CGCATGTCAGAATGCTTTTTTATGGGGTTATTATGTTTCTTCTAATTATCTGTGGTTCCA	ref|Sus scrofa electron-transfer-flavoprotein, alpha polypeptide (ETFA), mRNA [NM_001244403]	0.494361	0.00459367
PON2	GACAGATGTTGTGATGCTTTGGACTTACATCTTTGTTTACTATAAAGAGTTGGAGTTGTA	paraoxonase 2	0.535986	0.00459367
MSMO1	TCTTGGCTGCAAAGTGATCAAAAGAACATTACAACCTTTCATTATCTTCCTGGTGGGAAC	ref|Sus scrofa methylsterol monooxygenase 1 (MSMO1), mRNA [NM_213752]	0.524459	0.0046308
NMT1	TTGCCATTGTCGGGGTCTGAATTTCATGATGCTGTATTGTGGATTTTTGTGGTGGTGGTG	ens|N-myristoyltransferase 1 [Source:HGNC Symbol;Acc:7857] [ENSSSCT00000018875]	1.74163	0.00463686
RTN4	GATGCAGATTTTCTGAAATGAAATGTTTAGACGAGATCAACCACCAAAGCAGGTATGAAA	ref|Sus scrofa reticulon 4 (RTN4), mRNA [NM_001129963]	0.492938	0.00472048
FUCA2	GAAAGCTATTCAGATCTTCCCTAAGAACGAAGCAAAATAATGAAGCCAAAATCATACTGA	ens|fucosidase, alpha-L- 2, plasma [Source:HGNC Symbol;Acc:4008] [ENSSSCT00000004568]	0.528311	0.00473032
C4H8orf59	GCTCAGTTGTAATACACTGGCGATGCATCAAATTCCCCCAAAAGACCAATAAATTAAATG	chromosome 8 open reading frame 59	0.538716	0.00474451
IFI44	GAAAAATACAGAAGATATGTCGTTAAGGATGGGAAGGATGGCGACCCCCTGCCATTTATT	interferon-induced protein 44	1.80785	0.00477504
COA6	CCAGTGCTTGTTCCATCTATACAGCTCTTAATTAAAGTGATCAAGTAACAAGATTCCATT	ens|cytochrome c oxidase assembly factor 6 homolog (S. cerevisiae) [Source:HGNC Symbol;Acc:18025] [ENSSSCT00000011126]	0.58679	0.00477689
CDH13	TTCTTCAAAATCTGAACAAAGCCAACTACCACCTGCCCATCATGGTGACAGATTCAGGGA	ref|Sus scrofa cadherin 13, H-cadherin (heart) (CDH13), mRNA [NM_001109945]	2.06225	0.00477824
MPLKIP	GTTGAACCCTAACTTGGTGACTTTGAGTAATTAGTTGTGTCTTCTTTCATCATATCAAGT	chromosome 7 open reading frame 11	0.510564	0.00477973
COPS5	ACCATTCGTAGCAGTGGTAATTGACCAACAAGAACAATATCTGCAGGGAAAGTGAATCTT	ref|Sus scrofa COP9 constitutive photomorphogenic homolog subunit 5 (Arabidopsis) (COPS5), mRNA [NM_001105300]	0.572048	0.00477973
RP11-508N12.4	GTGAGAAAATGTTTCATCTTTTGTTCAAACTGGCCCCATTCACGTCGCGTTTTGTGCTGA	Unknown	1.9606	0.00487194
FKBP3	CCACCAAATGCAAAACTTATTTTTGAAGTGGAATTAGTGGATATTGACTGAGCAGTAAAG	ref|Sus scrofa FK506 binding protein 3, 25kDa (FKBP3), mRNA [NM_001244157]	0.53856	0.00490382
RTN4	TTCACAGTTTGTGCACTGGTATGGTCTGTGTAGATTGATGCAGATTTTCTGAAATGAAAT	ref|Sus scrofa reticulon 4 (RTN4), mRNA [NM_001129963]	0.498192	0.00491026
SUMO1	CCTGGGATATGGGTTTTAAATGGACGTTGTCTGTACCAGCTTCATTAAAATAAACAAATA	gb|Sus scrofa clone Clu_3804.scr.msk.p1.Contig2, mRNA sequence. [AY609886]	0.549306	0.00491987
DHRS7	TTCATGGGTATTATAGCTGCACCCCTTTCTGGTGGATATTGTGCCAGCAAACATGCTCTT	ref|Sus scrofa dehydrogenase/reductase (SDR family) member 7 (DHRS7), mRNA [NM_001244160]	0.588956	0.00495105
KCNN1	TGGGTGTGGAGCAGCCAGGAGAGGGGTCCTTGCCAGTTCCAAATAAAGCAGGACCCACCC	gb|Sus scrofa mRNA, clone: BFLT10039G01, expressed in brain (frontal lobe). [AK390219]	2.03452	0.00495429
SNRNP27	GAAGCTGTATATGTTCTCTTCTTGGATGCTCCTTAGGACTTTTTAAAACACATGAAAGTA	XM_003125060.1	0.555425	0.00495701
NPM1	CTGTAGAAGACATTAAAGCAAAAATGCAAGCAAGTATAGAAAAAGGTGGTTCTCTTCCCA	nucleophosmin 1 (nucleolar phosphoprotein B23, numatrin) pseudogene 21; hypothetical LOC100131044; similar to nucleophosmin 1; nucleophosmin (nucleolar phosphoprotein B23, numatrin)	0.483129	0.00497547
RTN4	GCAGATTTTTGAAATGAAATGTTTAGACGAGATCATACCACCAAAGCAGGTATGAAAGAG	ref|Sus scrofa reticulon 4 (RTN4), mRNA [NM_001129963]	0.491025	0.00501694
PLEKHD1	AATGACGTGAAGCCGTCCCAGTCCTTCATGACCTCCCAGCTGGAAGCCAACAACATGGAG	ref|Sus scrofa UPF0639 protein (UPF0639), mRNA [NM_001174165]	2.0177	0.00501694
CTSS	GTGGGATTGCTAATTATCCCTCTTACCCAGAAATCTAGAGGATATCTTCATTTTATAACA	cathepsin S	0.561772	0.00501704
POLR3GL	CCTCTGATTGTGGCCAGGGAGAAATCTGCAAGAAACAAAAATAAAAGACACTGAAAAATT	ens|polymerase (RNA) III (DNA directed) polypeptide G (32kD)-like [Source:HGNC Symbol;Acc:28466] [ENSSSCT00000007320]	0.592366	0.00502455
C5orf15	TAAAACTATGCCCGAACGAAGTTGTTTGTATACCTAAAGGATATATGTGTGCACTGACTC	ens|chromosome 5 open reading frame 15 [Source:HGNC Symbol;Acc:20656] [ENSSSCT00000015618]	0.552396	0.00502455
ALDH2	AACTCAGTTTAAGAAGATTCTTGGCTACATCAAGTCTGGGAAGGAGGAAGGGGCGAAACT	ref|Sus scrofa aldehyde dehydrogenase 2 family (mitochondrial) (ALDH2), mRNA [NM_001044611]	0.532973	0.00502455
FEZ2	TGAAACACTTTTGCCAGTTCCAATCAAGTCAACCCCATTTAATAAATGTTGGGGAAAAAA	XM_003125246.1	0.563427	0.00503325
CYCS	AGAGATGGTTAAACTGAATGTGGAGTGTTAAACTTTTCAGGAAAATGGTGAATACCTTCT	ref|Sus scrofa cytochrome c, somatic (CYCS), mRNA [NM_001129970]	0.545927	0.00503325
MUC20	GGTGTCTTCCCTGTCCCAGGATGTCCTTGGACTTCCCCTGGCATGTGTGTTGTGTTTCAG	ref|Sus scrofa mucin 20, cell surface associated (MUC20), mRNA [NM_001113440]	1.77364	0.00504658
IFIT2	CCCACATGATATGCTACACCTGTTTGTCCTTGAATTGTACTCATTAGATTTAAACTAAAG	ens|interferon-induced protein with tetratricopeptide repeats 2 [Source:HGNC Symbol;Acc:5409] [ENSSSCT00000035898]	2.67661	0.00505561
SQLE	ATTCAGTATCTGAGACAAGTCATTGTGGGATCTGCAAATAAAATGAAGAATCAACTCTCA	ref|Sus scrofa squalene epoxidase (SQLE), mRNA [NM_001101026]	0.568899	0.00506169
ETFA	ACAGACAGGAAAAATAGTAGCACCTGAACTTTATATTGCTGTAGGAATATCTGGAGCCAC	ref|Sus scrofa electron-transfer-flavoprotein, alpha polypeptide (ETFA), mRNA [NM_001244403]	0.57003	0.00507157
EIF3E	GAAGCTGAAAGGTGGATTGTAAATTTGATTAGAAACGCAAGACTAGATGCCAAGATTGAT	gb|Sus scrofa mRNA, clone: CLNT10149H11, expressed in colon. [AK400473]	0.511405	0.00511794
PVRL3	TACAGTTCAGTGGCATCCCTCAACTGCTGACTTCGAGGATCTAGCAACAGAACCAAAAAA	Unknown	2.0642	0.00512119
PSMC6	GACGTACCGAAGAAATTTGTATGTTTGTTAATGTTGCATTTATTGCAGCAGTTATAAGGG	ens|proteasome (prosome, macropain) 26S subunit, ATPase, 6 [Source:HGNC Symbol;Acc:9553] [ENSSSCT00000005554]	0.475892	0.00518105
TRA2A	ACTTTGCTGTTTGAAATTTTGGTATTGGGACAGTGGTTAAGCAGGCTGTTGTATAGCGTT	ens|Sus scrofa transformer 2 alpha homolog (Drosophila) (TRA2A), mRNA. [Source:RefSeq mRNA;Acc:NM_001077223] [ENSSSCT00000016762]	0.519455	0.00518105
EXT1	TTTTTCTTCTTAGTGATCCCAGCCTATTGTCTGAGAAAAGTTGGCCATCCAAATAGGACC	tc|Rep: Agouti-signaling protein precursor - Gorilla gorilla gorilla (Lowland gorilla), partial (9%) [TC604159]	2.14029	0.00518105
TTC13	TCCCGAGACTTTTCTTTGTGTGCATTTTGTGGTCAGGCATCTCGTTCTCAACTCACGTAA	ens|tetratricopeptide repeat domain 13 [Source:HGNC Symbol;Acc:26204] [ENSSSCT00000011146]	0.577833	0.00522727
CWC15	AGAGGGTTTCCACTCTGAATGTTTTCCATACGAATCCTTTCTTCTTCAGCCTTCTGTTAT	Unknown	0.602124	0.00532894
RCBTB2	GCTCAGTGTCTCCTATTGTGTATTGCACAGTATGATACCATGTAAATAAAACGCTTTTAA	ens|regulator of chromosome condensation (RCC1) and BTB (POZ) domain containing protein 2 [Source:HGNC Symbol;Acc:1914] [ENSSSCT00000010299]	0.586264	0.00538281
ACVR1	GGGGAAAAATGCATTTTCTTCGGAATTATCCATTATGTGCATTTAAACTCTGCCAGAAAA	gb|Sus scrofa mRNA, clone: BKFL10059D10, expressed in backfat. [AK390724]	0.590142	0.00539967
ANXA7	TCAGTCAGATGTATCAGAAGACCCTGGGCACATGATTGCAAGTGACACAAGTGGAGATTA	ens|annexin A7 [Source:HGNC Symbol;Acc:545] [ENSSSCT00000027928]	0.577279	0.00541243
BHLHE41	CTGAAAAGTTGCACTTTTGTTACAATGCTTATGCTTGGTACAAGCTTATGCTGTCTTAAA	ens|basic helix-loop-helix family, member e41 [Source:HGNC Symbol;Acc:16617] [ENSSSCT00000030248]	0.569565	0.00542281
GAREM	TAGCCACCTCCTCCACACTGTTGAAATATTGCACTGGCTCCTTTATATCTCGGTCTTGTT	hypothetical protein LOC100130616; family with sequence similarity 59, member A	1.86078	0.00545411
EIF3E	CTAACTGGGCAACTCAGGACTCTGGCTTTTATTGAAGATCTGTAAAGAAAAATGAAAAAA	eukaryotic translation initiation factor 3, subunit E	0.526492	0.00546077
KIAA1143	TAGGCTAAACCACCACTAACATTTTGGTTACTTCTCATGTGTGGGATGTGTGTATATATA	ens|KIAA1143 [Source:HGNC Symbol;Acc:29198] [ENSSSCT00000012379]	0.481689	0.00547869
AIMP1	ATCACCACTGCCAGAAAACACCCTGATGCAGATTCTTTGTATGTAGAAGAAGTTGATGTT	ref|Sus scrofa aminoacyl tRNA synthetase complex-interacting multifunctional protein 1 (AIMP1), mRNA [NM_001114283]	0.481065	0.00551051
ALDH2	TGGGGCAAAAGGTACATGGAAAGCCTTTTAACTACAACAATGCTACTAGCTTTCGGGCTG	ref|Sus scrofa aldehyde dehydrogenase 2 family (mitochondrial) (ALDH2), mRNA [NM_001044611]	0.511087	0.00551051
OAT	CTCCCCCGTTTCAGGGCTTTTTAAAACACATATTTTTTAGTTCATACATAATAGAATGCC	ens|ornithine aminotransferase [Source:HGNC Symbol;Acc:8091] [ENSSSCT00000011746]	0.546778	0.00551051
CTSS	GTGGGATTGCTAATTATCCCTCTTACCCAGAAATCTAGAGGATATCTTCATTTTATACAT	ens|cathepsin S [Source:HGNC Symbol;Acc:2545] [ENSSSCT00000007284]	0.563191	0.00551051
EIF3E	CTAACTGGGCAACTCAGGACTCTGGCTTTTATTGAAGATCTGTAAAGAAAAATGAAAAAA	gb|Sus scrofa mRNA, clone: DCI010046F11, expressed in dendritic cells (immature). [AK391338]	0.517322	0.00551789
EIF3E	ATGTGAATCAGTGCTAGTGAATGATTTCTTTTTGTGGCTTGTCTTGAGGATTTCATTGAA	gb|Sus scrofa mRNA, clone: CLNT10149H11, expressed in colon. [AK400473]	0.489357	0.00554336
DDX1	CTCTTGCATGTCAAGAAACATCAGTCTTAGGAATTCTTCATAAAATGGCAACCTAATGAA	DEAD (Asp-Glu-Ala-Asp) box polypeptide 1	0.541795	0.00554336
ANPEP	TACAGTGAGATTAATGCCATCAGCACTGCCTGCTCCAATGGATTGCCTCAATGTGAGAAT	ref|Sus scrofa alanyl (membrane) aminopeptidase (ANPEP), mRNA [NM_214277]	1.69259	0.00554336
TMEM30A	GCGGGATTACAATATGTATGAGAATAATGACTTGCTAACTTTCAGGATTCAAGAGTTACA	transmembrane protein 30A	0.569504	0.00559089
EVI2B	AATAAAAGATCAAGCAAATGGTACATCGGAGGATAGCGCTGATGGATCGACGATTGGCAC	ecotropic viral integration site 2B	0.469064	0.00564157
TNFSF10	GGTTCGTTAATCACTCAGCCACAACAGGAACTCCGTGTGAGTCAACTATAATTTAAAAAA	ens|tumor necrosis factor (ligand) superfamily, member 10 [Source:HGNC Symbol;Acc:11925] [ENSSSCT00000025711]	1.91592	0.00571845
DHRS7	TAACTGAAGAAGTCACAAAGACTCTAGGCAGTATGCAGACCAATCCCACAAGATGGCAAC	ref|Sus scrofa dehydrogenase/reductase (SDR family) member 7 (DHRS7), mRNA [NM_001244160]	0.587571	0.0057226
NPM1	CATAGTAGTAGTGGTGGTCAGACAAATGGAAATGGTGGGGAGACAAAAATATACATGTGA	Unknown	0.512234	0.00572503
HNRNPH2	GGTCGTGTCGTTTGTATAAAATCCTGAGGCTTTGATTTAAATCTTTCCTTGTATTGTGAT	ribosomal protein L36a pseudogene 51; ribosomal protein L36a pseudogene 37; ribosomal protein L36a pseudogene 49; heterogeneous nuclear ribonucleoprotein H2 (H'); ribosomal protein L36a	0.550021	0.00573273
CTNNB1	TTGTAACCTGCTGTGATACAATGCTTCAAGAGAAAATGCGGTTATAAAAATGGTTCAGAA	catenin (cadherin-associated protein), beta 1, 88kDa	0.601791	0.00573273
BCR	TCTTTCTTTCCAGAAGGATCTATGTAGAAATGGGTCTTCCTGCTCTGTCCTGTTGCTTTG	ens|breakpoint cluster region [Source:HGNC Symbol;Acc:1014] [ENSSSCT00000011013]	1.7578	0.00573273
PTPN2	TAGAGAGACTACTTTGTATTGTACTGCCATTCCTACTGTATTTTTATACTTTTTGGCAGC	Unknown	0.540364	0.00579715
POLR3GL	GGTACAGAGAGTAACTCCTCCCTACTATTTGGTTTAGTGAATAATCAAATCATTTGATCA	polymerase (RNA) III (DNA directed) polypeptide G (32kD)-like	0.572917	0.00581012
CTSS	TGAATATGCCTTAAAAGAAGCTGTGGCCAATAAGGGACCTGTGTCCGTTGCTATAGATGC	cathepsin S	0.538324	0.00585861
ALDH2	CAAGAAAGTTCCAGAATTTTAATCAATAAATAGGGTGGGTGTGGGGCAAAAGGTACATGG	ref|Sus scrofa aldehyde dehydrogenase 2 family (mitochondrial) (ALDH2), mRNA [NM_001044611]	0.518076	0.00585927
COL15A1	CAGACGGAGTGCTTTATTCTTTAATATACATCCATTGTTTGCAACTGCTATCATAAAGAG	ens|Uncharacterized protein [Source:UniProtKB/TrEMBL;Acc:F1SSE7] [ENSSSCT00000005921]	0.59842	0.00585927
PSMD14	GTCAGGGTCTTTGCAGATTCCAAAGTTGTATAAGAATACATCAAAGTGGACAAATTTTGT	proteasome (prosome, macropain) 26S subunit, non-ATPase, 14	0.528068	0.00586744
DNAJC9	CTTGACATATCTGGGAGAAACGGGTTATTCACATTACTTCAAGCATCTTTGTAAGACTTA	ens|Uncharacterized protein [Source:UniProtKB/TrEMBL;Acc:F1SU72] [ENSSSCT00000022959]	0.571773	0.00587892
PAFAH1B1	TGGCATTGGTCACACCAGGCCTAAGAAGGCAGAAGTTGAAATAAATTGAAATAGGGCACT	Unknown	0.598958	0.00588026
GLT8D1	AGGCTCCAATGCCTATCGTAGGAACTCATGGAAAAAGGGACATTTCAGCTGGGTAAAAAA	ens|glycosyltransferase 8 domain containing 1 [Source:HGNC Symbol;Acc:24870] [ENSSSCT00000029054]	0.604539	0.00588026
CDK7	CAGAGAACACTGGACAATATTCTACTACTGAAGGAAATAGTGGAAAAGGCAAATTAGTAG	cyclin-dependent kinase 7	0.554749	0.00589238
PARP14	TGATTGAGGAGATAAATGATGAAGCGAGACGCTGTCACTGTGAACTAACATGGTGTCAGC	ens|poly (ADP-ribose) polymerase family, member 14 [Source:HGNC Symbol;Acc:29232] [ENSSSCT00000012988]	1.93921	0.00589938
CTSS	TTCTTCTTCTACAGGAGTGGTGTCTACTATGACCCCCCTGTACTCAGAATGTGAATCATG	ens|cathepsin S [Source:HGNC Symbol;Acc:2545] [ENSSSCT00000007284]	0.535376	0.00596941
EIF2S1	AGTGCCTCCATGAAATTTACCGGGGCATCCAAAGCAGATAGTCCCAACCTTTCTATATAA	ens|eukaryotic translation initiation factor 2, subunit 1 alpha, 35kDa [Source:HGNC Symbol;Acc:3265] [ENSSSCT00000030998]	0.569226	0.0059776
FKBP3	GGAAAGAGTCAATGGAAAATTCAAGAAGTTACAGCTTGTTTACTTGATGCTCAACCTTTA	ref|Sus scrofa FK506 binding protein 3, 25kDa (FKBP3), mRNA [NM_001244157]	0.490483	0.00600262
GNAS	ATTTTGCGAAACCCCCTTTACCCTTCCGCTTGCTTAAATATTCCAATTTAGAAAGCTTAA	ref|Sus scrofa GNAS complex locus (GNAS), transcript variant 4, mRNA [NM_001130215]	0.534382	0.00601064
NTS	ATGCAGAAGGCAGCAGTAGTAAAATAGGACCCTCTTCAAAGACTGATTAATGAATTATTG	neurotensin	2.05223	0.00602461
GNAS	CCCCTTTACCCTTCCGCTTGCTTAAATATTCCAAATTTAGAAGCTTAAGGCGGCCTACAG	ref|Sus scrofa GNAS complex locus (GNAS), transcript variant 4, mRNA [NM_001130215]	0.542339	0.00603179
CTNNB1	AGTTGTTGTAACCTGCTGTGATACAATGCTTCAAGAGAAAATGCGGTTATAAAAATGGTT	Unknown	0.595208	0.00608678
UCHL3	ACCATTTCCAATTAACCATGGGGAAACTATGATGAAACTTTATTAGAGGATGCCATAGAA	ref|Sus scrofa ubiquitin carboxyl-terminal esterase L3 (ubiquitin thiolesterase) (UCHL3), mRNA [NM_001077227]	0.567876	0.00611248
KCTD19	ACTTGGCAAACTGTTTTTACCATCTGAATTTAAGGAATGGCCCCTTCTCTGCCAGGAGGT	potassium channel tetramerisation domain containing 19	1.87062	0.00615116
RIDA	TGGGTGTGGGAAAAAGACACACGTATGACACAGTTGCTCAGAAAATGAAAGTAAAGGGAA	ens|heat-responsive protein 12 [Source:HGNC Symbol;Acc:16897] [ENSSSCT00000006670]	0.551319	0.00617773
HSP90AA1	AATGGGTTACATGGCAGCAAAGAAGCACCTGGAGATAAATCCAGACCATTCCATCATCGA	ref|Sus scrofa heat shock protein 90kDa alpha (cytosolic), class A member 1 (HSP90AA1), mRNA [NM_213973]	0.524476	0.00617773
DLAT	CCCAAGAATTTCTAGACACTCCCAGGTCACACTGGTTCATTCTTATGAAGATATAAATAT	ref|Sus scrofa dihydrolipoamide S-acetyltransferase (DLAT), mRNA [NM_213994]	0.582815	0.00617773
GNG10	CTCAAGCAACTGTAAAACTGGGGGAAGAATAGGCTTTGTTAATCAGATGATGTCTTGGTT	XM_003122079.1	0.540404	0.00618926
HMGN1	TATTGAATGTGGGAGGCTTTGAATGTCTTGGGTGTCAGCTTAACATTCCATAGATGGGGA	high-mobility group nucleosome binding domain 1	0.517128	0.0061939
ALDH2	AAACTCAGTTTAAGAAGATTCTTGGCTACATCAAGTCTGGGAAGGAGGAAGGGGCGAAAC	aldehyde dehydrogenase 2 family (mitochondrial) nuclear gene encoding mitochondrial protein	0.529007	0.0061939
antisens_NFKBIL1	TTAAGATAAAGGGTCCGTCTGAAACCGGAAGACTCCTCACCCCATTCTCAATCCTTCTAT	Unknown	1.89865	0.00626192
DLD	CGGCATGTGAACAGCTGTGTTTGAAGCAAAGTGATCAAGTTATTTTAACTTGGTTTTCAC	ref|Sus scrofa dihydrolipoamide dehydrogenase (DLD), mRNA [NM_214062]	0.514749	0.00626398
PKHD1	GCCAAAGCGCCAGTGGTGTTGGTGGATGATCTCCTGCTTTGCACTGTAACTTTCTTTAAT	Unknown	1.96755	0.00627796
RABGGTB	GGCAGGCCAGGAGATATGGTAGATCCTTTTCATACTCTATTTGGAATTGCTGGATTGTCA	ref|Sus scrofa rab geranylgeranyltransferase, beta subunit (LOC733698), mRNA [NM_001044620]	0.560951	0.006325
WDR61	CCTTCTTTGATCACCAGGATCAGGTCTGGGGAGTAAAATACAATGGAAATGGCTCAAAAA	ens|WD repeat domain 61 [Source:HGNC Symbol;Acc:30300] [ENSSSCT00000001963]	0.58308	0.00632662
STAMBP	CGAGGCTCGAAAACCCTGAAGAATGATTTTGTCAGGAATTACTGTTATTTAACAGATATT	STAM binding protein	0.589148	0.00633273
MSMO1	GTGCAAAGTGATCAAAAGAACATTAACAACCTTTCATTATCTTCCTGGTGGGAACTTTTA	ref|Sus scrofa methylsterol monooxygenase 1 (MSMO1), mRNA [NM_213752]	0.538537	0.00636268
SUMO1	CAGAAGATCCCAGAAAGTTCTAACTTTCATTAGCAGTTAAAAGTTATTCATGCAGAAGTG	gb|Sus scrofa clone Clu_3804.scr.msk.p1.Contig2, mRNA sequence. [AY609886]	0.555027	0.00641265
HAT1	GAGCTTCTGAAATACCACTGCAGTTACTTCCCTTCTTAAACAGTATAATAAATGCTTAGT	histone acetyltransferase 1	0.507794	0.00641344
DENR	GGGCATATTAACATATTGTTGGGTAACAGTTGTTCAAGCTATTCTGGAGATTATTTGGTA	density-regulated protein	0.529067	0.00641344
DHRS7	TATTGTGAAGAATGCCCTAACTGAAGAAGTCACAAAGACTCTAGGCAGTGATGCAGACCA	ref|Sus scrofa dehydrogenase/reductase (SDR family) member 7 (DHRS7), mRNA [NM_001244160]	0.599012	0.00645736
EIF3E	GCAGTCTCACCCTATCAGCAAGTGATTGAAAAGACCAAAAGCTTTCATTTAGAAGCCAGA	gb|Sus scrofa mRNA, clone: CLNT10149H11, expressed in colon. [AK400473]	0.522796	0.00647575
IVNS1ABP	TCTCATGCCATCAGCTGTGTGGAGATGTATGATCCAGCTAGAAATGAATGGAGGATGATG	influenza virus NS1A binding protein	0.59935	0.00647575
PSMD1	CAAGGACTTAAAGATGCCGAAAGTTCAGTATAAATCAAATTGTAAACCATCAACGTTTGC	proteasome (prosome, macropain) 26S subunit, non-ATPase, 1	0.575511	0.00647575
DNAJB11	CAGTGCAGAAAGTATACAATGGACTGCAAGGATATTAAGAGTGAATAAAATTGGACTTTG	ref|Sus scrofa DnaJ (Hsp40) homolog, subfamily B, member 11 (DNAJB11), mRNA [NM_001244346]	0.488257	0.00651278
CYCS	GTTAAGGCATGAGCCAATGGTAAACTGACAATGTCCCCTTTATCTTTTGGTCTTAACTAT	ref|Sus scrofa cytochrome c, somatic (CYCS), mRNA [NM_001129970]	0.552524	0.00651278
MX1	TGTGGATGGATGCACATAGAAGCCTATTTCTTTTATTTGTAATAAACTTGGTTCTACCAG	Unknown	2.55206	0.00652723
PNAS-4	ACCAGGAATCTTCACTTTTGCTACCTTGATATAGCATTGGGCTATCATGTTAACATTGAA	ref|Sus scrofa desumoylating isopeptidase 2 (DESI2), mRNA [NM_001097419]	0.538059	0.00653766
EIF2S1	AGTGCCTCCATGAAATTTACCGGGGCATCCAAAGCAGATAGTCCCAACCTTTCTATATAA	eukaryotic translation initiation factor 2, subunit 1 alpha, 35k	0.568319	0.00659614
CTSS	CAGAAAATATAGTTTGACGCATCTACTTTTTTACTTTGCAGATCTTGAGGGAAAGTTTGC	ens|cathepsin S [Source:HGNC Symbol;Acc:2545] [ENSSSCT00000007284]	0.500388	0.00667968
CCBL2	CTGCTGAAGAAATCATAAGGCATGGAGTAGTCAGAAGTCTTAATACATGCAGATAATACA	ens|cysteine conjugate-beta lyase 2 [Source:HGNC Symbol;Acc:33238] [ENSSSCT00000007586]	0.597987	0.00670576
ALDH2	ATTCTCAAGTTCAAGACCATAGAGGAAGTCATTGGGAGAGCCAACAATTCCAAGTACGGG	ref|Sus scrofa aldehyde dehydrogenase 2 family (mitochondrial) (ALDH2), mRNA [NM_001044611]	0.528122	0.00670576
POLR3GL	GCCTCTGATTGTGGCCAGGGAGAAATCTGCAAGAAACAAAAATAAAAGACACTGAAAAAT	polymerase (RNA) III (DNA directed) polypeptide G (32kD)-like	0.596471	0.00673715
METTL15	CAGCAGCGGTCGGGGGAGGGTGTTTCGACGTTTCTTCGTAGCCGCCAGGACAAGATGGCA	tc|Rep: PE-PGRS family protein - Mycobacterium ulcerans (strain Agy99), partial (4%) [TC622700]	1.77916	0.00674338
AIMP1	GGCCAACAGTGGAATAAAATAAAATGCTTCGGTTACTGAAACACATTGGAGAATACTTAA	aminoacyl tRNA synthetase complex-interacting multifunctional protein 1	0.47692	0.00675857
PSMA3	ACATGATGAAGTTAAGGATAAAGCTTTTGAACTAGAGTCAGCTGGGTTGGTGAAATAACA	ens|Proteasome subunit alpha type [Source:UniProtKB/TrEMBL;Acc:F1SSL6] [ENSSSCT00000005589]	0.545274	0.00675857
HPRT1	GTACAGACCCATAAATTCCAGAAACCTACCAATTTTTGAATTCGTCAGTGTAAAAATCCT	ref|Sus scrofa hypoxanthine phosphoribosyltransferase 1 (HPRT1), mRNA [NM_001032376]	0.54025	0.00677469
CCDC17	ATTTTCTATGACTTCCTGCGTGGCCTTGAGGCTTCTTGGATTTGGGTGCAACTAGTAACT	coiled-coil domain containing 17	1.90878	0.00681175
ATP6	CTGATCCAAGCTTATGTGTTTACACTGCTAGTAAGCTTATACCTACACGACAATACATAA	ens|ATP synthase subunit a [Source:UniProtKB/Swiss-Prot;Acc:Q35915] [ENSSSCT00000019676]	0.541661	0.00682077
PSMD7	CTGGCATTCTCGGGGCTTGGGATCCAGCTCAATATATTGTTTACCTTCAAAGACACAATT	Unknown	0.594587	0.00682077
CCBL2	GTGCTGCTACTTGCTGGGTATTGCAAAGCAAAAATATCAGTACAAATGAAATTTAAAGGA	ens|cysteine conjugate-beta lyase 2 [Source:HGNC Symbol;Acc:33238] [ENSSSCT00000007586]	0.604589	0.00682077
HSD17B4	AGGGCCCTGCAAAAGGTTCTGCTGATGCAACCTTCATACTTTGGATGAAGTTTTCATGGA	ref|Sus scrofa hydroxysteroid (17-beta) dehydrogenase 4 (HSD17B4), mRNA [NM_214306]	0.565798	0.00685606
EIF3E	TTGTCGCATCCATCAGTGTATCGCATTAACATGTTGGCAGATAAACTGAATATGACTCCA	gb|Sus scrofa mRNA, clone: DCI010046F11, expressed in dendritic cells (immature). [AK391338]	0.511118	0.00686205
UCHL3	CAATGCAATTGCTCTTTCTGCAGCATAGTTTGTCCATAATGGAAACACCAAATATTGTAT	ubiquitin carboxyl-terminal esterase L3 (ubiquitin thiolesterase	0.58061	0.00691643
RIDA	GGAACTGAAGATTAATGATGAATCTAGTTAGCAATGTTGTGAGTACACTTAGGTAACATG	ens|heat-responsive protein 12 [Source:HGNC Symbol;Acc:16897] [ENSSSCT00000006670]	0.565834	0.00693326
NPM1	GGTGGTCAGACAAATGGAAATGGTGGGGAGACAAAAATATACATGTGAAATAAGCTCAGT	nucleophosmin (nucleolar phosphoprotein B23, numatrin)	0.507407	0.00693501
RTN4	GTTTAAGCTGTATTGAACTAAATCTGTGGAATGCATTGTGAACTGTAAAAGCAAAGTACC	ref|Sus scrofa reticulon 4 (RTN4), mRNA [NM_001129963]	0.506913	0.00694438
EIF4A2	CTTCTTTCTTTGGGAATATTTGAATCTTGTCTCAATGCTCATAACGGATCAGAAATACAG	ref|Sus scrofa eukaryotic translation initiation factor 4A2 (EIF4A2), mRNA [NM_001100195]	0.536748	0.00696292
NRXN2	TGTCAAACCTTATCCTTGGAAGTGGATTCCACCCGCTGTTTCTTCCTCTTCCTCCGACCT	tc|Rep: MGC165851 protein - Bos taurus (Bovine), partial (4%) [TC564242]	1.84465	0.00697106
FAM204A	CGAAGAGTGTCCTTCTGGAATTCCCTTAAATATGTGGAATAAATTTCAAGAACTGCATAA	ref|Sus scrofa chromosome 10 open reading frame 84 (C14H10orf84), mRNA [NM_001185171]	0.57782	0.00698855
GNAS	TGCGAAACCCCCTTTACCCTTCGCTTGCTTAAATATTCCAAATTTAGAAAGCTTAAGGCG	ref|Sus scrofa GNAS complex locus (GNAS), transcript variant 4, mRNA [NM_001130215]	0.535697	0.00698855
EIF3E	ATCAGTGTATCAGCATTAACATGTTGGCAGATAAACTGAATATGACTCCAGAAGAAGCTG	gb|Sus scrofa mRNA, clone: DCI010046F11, expressed in dendritic cells (immature). [AK391338]	0.502432	0.00700884
PPAPDC2	TTGTAGCTGGGGCCTGAATTTGCTGGCTTTTAAAGCACAGATCAATTCACCTGATTTTTT	gb|Sus scrofa mRNA, clone: HTMT10093G08, expressed in hypothalamus. [AK392673]	0.599259	0.00702774
HSPD1	GACGACATAGAATGGTTTACTGCTGTCATTGTCCATGCCTACAGATAATTATTTTGTATT	ens|heat shock 60kDa protein 1 (chaperonin) [Source:HGNC Symbol;Acc:5261] [ENSSSCT00000017505]	0.523623	0.00704797
EXD2	TATAAGAAAAATGCCTTCCTTTGAAACGAGAGTAGGGCTCTTCCTTTCTCCTTCCCTGTG	ens|exonuclease 3'-5' domain containing 2 [Source:HGNC Symbol;Acc:20217] [ENSSSCT00000002567]	2.18377	0.00705882
OSTF1	CTTTACCTCAAGGATTGAGTTATTTTGAATGGAGTTTTCAAGGGAGGGAATGCTTATTAT	ref|Sus scrofa osteoclast stimulating factor 1 (OSTF1), mRNA [NM_214005]	0.562063	0.00706112
MX1	TAGCATCATAGAAGGGTCATTCTGGTTTCTGTACAAGCCTTTCACGCCCAATGTCTTAGG	ref|Sus scrofa myxovirus (influenza virus) resistance 1, interferon-inducible protein p78 (mouse) (MX1), mRNA [NM_214061]	2.57097	0.00710349
ARY1	CTCACCTATAGGAGATTTAATTATAAGGACAATATGGACTTGGTAGAGTTTAAGACACTG	N-acetyltransferase 1 (arylamine N-acetyltransferase)	0.523088	0.00710521
ETFA	CGCATGTCAGAATGCTTTTTTATGGGGTTATTATGTTTCTTCTTAATTATCTGTGGTTCC	ref|Sus scrofa electron-transfer-flavoprotein, alpha polypeptide (ETFA), mRNA [NM_001244403]	0.513264	0.00711475
LMBRD1	TTGAAGGAGTGGATGAGATGACTCAGACCTAAGTGATGATGAGCCCTCCATCTATTCTGT	ens|LMBR1 domain containing 1 [Source:HGNC Symbol;Acc:23038] [ENSSSCT00000004721]	0.607134	0.00711475
SETX	AGGAACAGCAATGATATCATCTCTGTCATTGCACTCAGTGCCATCTAACTCTGTGCAGCT	senataxin	1.88735	0.00711475
DLD	TAAAAAAGGATTGTCCCTCAGTTGTATTTAACCCCCAAATCTTGGAGTTTAGAGGTAGAA	ref|Sus scrofa dihydrolipoamide dehydrogenase (DLD), mRNA [NM_214062]	0.528767	0.00711859
FAM204A	CTCCCTTGAATCTTCAGTTGCTCAATTGACTGAAAAAATTTTCCTGCTTCTGTTAACTAT	ref|Sus scrofa chromosome 10 open reading frame 84 (C14H10orf84), mRNA [NM_001185171]	0.557422	0.00711859
FOXR1	GGAAAGCATCCAGCAGTGCATGAGCCAGCCAGATGTGATGCCCTTTCTCTTTGACCTTTA	forkhead box R1	1.91907	0.00711859
EIF3E	TGAGAAGAAACTGAATCAAATAGTAGGTCAGAGGCTCCTAACTGGGCAACTCAGGACTCT	gb|Sus scrofa mRNA, clone: CLNT10149H11, expressed in colon. [AK400473]	0.55012	0.00713578
OSTF1	CTTTACCTCAAGGATTGAGTTATTTTGAATGGAGTTTTCAAGGGAGGGAATGCTTATTAT	Unknown	0.546073	0.00714481
EIF3E	TCAGCATTAACATGTTGGCAGATAAACTGAATATGACTCCAGAAGAAGCTGAAAGGTGGA	gb|Sus scrofa mRNA, clone: DCI010046F11, expressed in dendritic cells (immature). [AK391338]	0.52769	0.00714481
HNRNPA2B1	GCCATTTTGTGAATGGATTGGATTATTTAATAACATTACCTTACTGTGGAGGAAGGATTG	gb|Sus scrofa mRNA, clone: PST010098H09, expressed in prostate. [AK396831]	0.470065	0.00714481
SVCT1	GGTAGGTTAAGCTGCCATACGTGTTCAGTGTGAATAGTGTTTAAGTTGAAAATATTGTAA	XM_003123980.1	0.543225	0.00714481
KMT5A	CTTCCAAGCTCTGCTCAAAAGGCACCTCCTCAGAGAAACTTTGCTACTATGGCTAAACTA	tc|Rep: Protein-export protein SecB - Moritella sp. PE36, partial (8%) [TC603816]	2.02034	0.00714481
TRANK1	GAAGGTGTTGTTCAGGAAGATGATTACGAAAATGAAGTTGAAGACTTTGTTGAGCTCCGT	lupus brain antigen 1	1.82693	0.00714481
ACVR1	CGTGCTGATGTTTACATGACGCTGAACATTAGGAATTGTTTATACACAACTTTGCAAATT	gb|Sus scrofa mRNA, clone: BKFL10059D10, expressed in backfat. [AK390724]	0.59702	0.00718046
ABCD3	GATGTACTGATTCCATAACACATAACATTGAGTTTTTACCACTTCTCTTTAGCAGACTTG	ATP-binding cassette, sub-family D (ALD), member 3	0.592985	0.00720472
UBA3	GCTGATGTTACCACACCACAGACTGTACTATTCAACTTCATTTTACTTCTTAAGGAAAAT	ens|ubiquitin-like modifier activating enzyme 3 [Source:HGNC Symbol;Acc:12470] [ENSSSCT00000012592]	0.59568	0.00720472
CTSC	ACCAGCACGTGATTAAGTGAGATTTTTGTGGATGATGGTGAATTGTAAGGTAATGAATTT	cathepsin C	0.561611	0.00720472
COL15A1	CTCCCTTTTGGCAATTCTTGAATTATAACTGCGATTGAACAAACAAGTTCTGAGAATGAA	ens|Uncharacterized protein [Source:UniProtKB/TrEMBL;Acc:F1SSE7] [ENSSSCT00000005921]	0.612265	0.00721236
LRP1	AACAAGAAGCAGATCAACGTGGCCCGGCTGGATGGCTCTTTCAAGAACGCTGTGGTGCAG	gb|892841 MARC 4PIG Sus scrofa cDNA 5', mRNA sequence [CK449286]	1.92601	0.00728108
CNBP	CCTTAATGTATATAGTTAAAAATGCCATATTAAAGAGGGGAGTGTGGAGGACTGAAAGTC	CCHC-type zinc finger, nucleic acid binding protein	0.536977	0.00730418
CAT	TTCTCCTGTGCTAGACATGCAAATGCAAGCTTCTGCTGTAAAATGATAATCCAGGTTTCT	ref|Sus scrofa catalase (CAT), mRNA [NM_214301]	0.59354	0.00733657
ACAD11	TTTGCAGCAGTTTGATCACAGGATTAATTACTCACTTTGGTAAAACTTTGAGCATCTGTT	nephronophthisis 3 (adolescent); acyl-Coenzyme A dehydrogenase family, member 11	0.566036	0.00733657
C1H18orf32	ACCTAAAAATCCTTGGGCCTCTAGCCTTTATTCAGGCTCTTCAAATTTGAGGAGTATAAT	NM_001195062.1	0.554723	0.00734081
CTSC	ACCAGCACGTGATTAAGTGAGATTTTTGTGGATGATGGTGAATTGTAAGGTAATGAATTT	Unknown	0.567027	0.00734289
MRPS22	CTTGTTAACTAAAACAACTGTGGGCTTTGATTTTTTCGTACTATCATTAGACCACATCTC	gb|Sus scrofa mRNA, clone:AMP010086F01, expressed in alveolar macrophage. [AK231051]	0.599718	0.00737625
DNAJB11	GGTTGGAGTTAATTGTTAGCTATTTCATTCGAAATGCCAACTGGAGAAGTCTGTTTTTAA	ref|Sus scrofa DnaJ (Hsp40) homolog, subfamily B, member 11 (DNAJB11), mRNA [NM_001244346]	0.525042	0.00737625
ATP5F1	GAATAAGCAGTTTGCATTTAATACAATCTGGTACCTGGCTAAAGAGTTATCAGGATATAG	ens|ATP synthase, H+ transporting, mitochondrial Fo complex, subunit B1 [Source:HGNC Symbol;Acc:840] [ENSSSCT00000007437]	0.587944	0.0074286
ETFA	GAGCTGTATTTCATAATTTGATGAAAATGCTAACGCATGTCAGAATGCTTTTTTATGGGG	ref|Sus scrofa electron-transfer-flavoprotein, alpha polypeptide (ETFA), mRNA [NM_001244403]	0.518217	0.00743727
HSPD1	GAGGTGGCATGTTCTATCCTAGATAGTGTTTTAACATTACTGATGAACTGTGAGAGGAAG	ref|Sus scrofa heat shock 60kDa protein 1 (chaperonin) (HSPD1), mRNA [NM_001254716]	0.518525	0.00743857
MSMO1	TTCCATGAGGAAACTTTAAAGGACATGTTGCTAACCTTACAAAAAGGATTTAAGTAACGG	ref|Sus scrofa methylsterol monooxygenase 1 (MSMO1), mRNA [NM_213752]	0.567168	0.00746307
CNNM4	TATTCTCTGCCACTTTCCCTTGCCTCATGAGATGGGCACCTCGTGAACTAAATGATTCTT	Unknown	1.8922	0.00751548
BCCIP	TTTGCAAATGCAGAGGAAGAATTTTTCTATGAGAAGGCGCTCCTGAAGTTCAGCTACCCG	ens|BRCA2 and CDKN1A interacting protein [Source:HGNC Symbol;Acc:978] [ENSSSCT00000011755]	0.530187	0.00758018
ZFAND5	GTAGGACTCTAGTGTTCTGGGTGTATTGCATGGGCTGCATTATCTACAGCATTGTACAAT	ref|Sus scrofa zinc finger, AN1-type domain 5 (ZFAND5), mRNA [NM_001097506]	0.557208	0.00765226
COPB2	TGATCCAACAGAATATGAAAACCTCTTTCCTGGATTAAAAGAAGCCTTTGTTGTGGAAGA	ens|coatomer protein complex, subunit beta 2 (beta prime) [Source:HGNC Symbol;Acc:2232] [ENSSSCT00000012767]	0.599853	0.00768829
AFF4	TAGGAGACAGATCTATACCAAAGCTTGTTGCAATTCCCAAGCCTACAGTACCGCCAAAAA	ens|AF4/FMR2 family, member 4 [Source:HGNC Symbol;Acc:17869] [ENSSSCT00000025744]	1.76968	0.00768829
AIMP1	AAAGGAGAAGAAACAGCAATCGGTAGAGGAAGTGCTGACTCAAAGCCTGTTGATGTTTCC	ref|Sus scrofa aminoacyl tRNA synthetase complex-interacting multifunctional protein 1 (AIMP1), mRNA [NM_001114283]	0.515988	0.00772991
HSPD1	CTGCTGACATTTATGAAAATCACTATAACCATCAGTTACTGATTTCAGTTGACGACATAG	ref|Sus scrofa heat shock 60kDa protein 1 (chaperonin) (HSPD1), mRNA [NM_001254716]	0.54441	0.0077545
UCHL3	ATTAGAGGATGCCATAGAAGTTTGCAAGAAGTTTATGGAACGTGACCCTGATGAACTGAG	ref|Sus scrofa ubiquitin carboxyl-terminal esterase L3 (ubiquitin thiolesterase) (UCHL3), mRNA [NM_001077227]	0.573174	0.0077545
GNAS	CTTTACCCTTCCGCTTGCTTAAATATTCCAAATTTAGAAAGCTTAAGGCGGCCTACAGAA	ref|Sus scrofa GNAS complex locus (GNAS), transcript variant 4, mRNA [NM_001130215]	0.528837	0.00776373
EIF3E	AAACTGAATCAAAATAGTAGGTCAGAGGCTCCTAACTGGGCAACTCAGGACTCTGGCTTT	gb|Sus scrofa mRNA, clone: CLNT10149H11, expressed in colon. [AK400473]	0.525677	0.00777248
CCBL2	GGATTACTTAGTGCTGCTACTTGCTGGTATTGCAAAGCAAAAATATCAGTACAAATGAAA	ens|cysteine conjugate-beta lyase 2 [Source:HGNC Symbol;Acc:33238] [ENSSSCT00000007586]	0.606991	0.00778585
CDK7	CAGAGAACACTGGACAATATTCTACTACTGAAGGAAATAGTGGAAAAGGCAAATTAGTAG	Unknown	0.568984	0.00781109
ACADSB	CCAGGAACTTCCTCATGCTGGGGGTGCAGTCTAAAACAAACAAAATTAAATTTTAAAAAT	ens|acyl-CoA dehydrogenase, short/branched chain [Source:HGNC Symbol;Acc:91] [ENSSSCT00000011734]	0.591022	0.00781109
RAB2A	CCAGATGGAAAATCCTGTTAAAAGTAGAAAAGCTTTAGTATTTTACTCAGTGTGGTGGTT	RAB2A, member RAS oncogene family	0.569218	0.00783517
FAM204A	GTACTCAGTGTAACTACACTCATTCTGGAGTTATTCTGGAGTTTTTAAGATTGTCATTTG	ref|Sus scrofa chromosome 10 open reading frame 84 (C14H10orf84), mRNA [NM_001185171]	0.515794	0.00784559
HSPD1	AAGAGATGACTGACGAAAAGGCTGGCTGACATTTATGAAAATCACTATAACCATCAGTTA	ref|Sus scrofa heat shock 60kDa protein 1 (chaperonin) (HSPD1), mRNA [NM_001254716]	0.532485	0.00789326
EIF3E	TGAATCAAAATAGTAGGTCAGAGGCTCCAACTGGGCAACTCAGGACTCTGGCTTTTATTG	gb|Sus scrofa mRNA, clone: CLNT10149H11, expressed in colon. [AK400473]	0.539421	0.00791019
PPP1CC	GCAGAAGAACTGTTGATGGCATATCGAATAGGTTTTAATTAATAAATTGCTCTGGAAACC	gb|Sus scrofa mRNA, clone: HTMT10065C07, expressed in hypothalamus. [AK392314]	0.501333	0.00791019
COL15A1	CTAAGTTATGTACAGACGGAGTGCTTTATTCTTTAATATACATCCATTGTTTGCAACTGC	ens|Uncharacterized protein [Source:UniProtKB/TrEMBL;Acc:F1SSE7] [ENSSSCT00000005921]	0.586982	0.00791019
CYCS	GATGGTCTTGATTTAAATAAGATTGGTTGGTGGCTAAATGATATGGTCAGCTGTTTGAAT	ref|Sus scrofa cytochrome c, somatic (CYCS), mRNA [NM_001129970]	0.607024	0.00791019
SUN1	AACTCCTACAGCTCCGGTTGCAGTAGATCCTTGCAGCCGACCTCCGTGACTGCCCTGGGT	Unknown	2.00275	0.00794605
GPHN	GACTGATCTTGTACAGATATTAGTGTTACCAGCATTCATGTGGAAATCAAAAGCAAAGAA	gephyrin	0.574544	0.00794805
EIF2S1	TAACTTTATGGGGAACAGAGTCCGTTTAAGGAACACAAAGCAGCCTTCCTGGCTGTAAAC	ens|eukaryotic translation initiation factor 2, subunit 1 alpha, 35kDa [Source:HGNC Symbol;Acc:3265] [ENSSSCT00000030998]	0.573023	0.0079622
AIMP1	CTCAAACTATGGCCAACAGTGGAATAAAATAAAATGCTTCGGTTACTGAAATACATTGGA	ref|Sus scrofa aminoacyl tRNA synthetase complex-interacting multifunctional protein 1 (AIMP1), mRNA [NM_001114283]	0.50586	0.00797297
TNNC2	AGAACTCTTCGAAGTCGATGGTTCCACTGCCATCCTCGTCCACCTCCTCGATGATGGCGT	gb|susfleck_AF_N_06_H11 SUSFLECK Abdominal Fat Normalized Sus scrofa cDNA clone 06_H11, mRNA sequence [FD642567]	1.91016	0.00797297
IFIT1	AAGCTTAAGCATCCTTGGGTTTGTCTATAAATTGAAAGGACAAATGAATGAAGCCCTGGA	interferon-induced protein with tetratricopeptide repeats 1	2.70126	0.00797297
PLGRKT	GTTTACCCAGAACTTCTCAAAACACAGAATTGTTGACTTGAATCATGGCCTTACAATTTT	ref|Sus scrofa chromosome 9 open reading frame 46 (C1H9orf46), mRNA [NM_001190217]	0.569141	0.00797898
IARS2	TGACATTCGTGAAGAGTCTGCGTATAAAGTCATTGTCATGCCAACGACCAAGGAGAAGTG	isoleucyl-tRNA synthetase 2, mitochondrial	0.552041	0.0080131
PIK3AP1	AATTGTGCCTTACAACACAGAGACCCTTGATAAACTACTCACGGAGTCCCTGAAGAACAA	ref|Sus scrofa phosphoinositide-3-kinase adaptor protein 1 (PIK3AP1), mRNA [NM_001244503]	1.63252	0.00803391
RNF103	CATTATGCTAATGTTGATGACAGTTATTTGGTTGCCTTGAGTGTCAATTTGAATGCATAC	ring finger protein 103	0.554357	0.00810624
BCL2L2	TAGGGCATACACTATTTTACTTTTTTAAATCATAAAGCGGCGGGAGAACAGATTTGGTTA	Unknown	0.58776	0.00810703
DLD	GGTTCCATTGAAGTCTACAGTCTGAAGTATAGTTATACAGTTAACCAAATTAAGGCTGTA	ref|Sus scrofa dihydrolipoamide dehydrogenase (DLD), mRNA [NM_214062]	0.531087	0.00811792
NIPSNAP3A	GGTACTTGGTCATCTGTTTGTTTTCATGAGTTATTTTTTGATATGGACATGTTTGCCCTA	gb|Sus scrofa mRNA, clone:AMP010056F05, expressed in alveolar macrophage. [AK230863]	0.554047	0.00812369
RIDA	CACGCAGATTTCCCTTGGGGTGATTCCGTTCACTTTTTTAACAGTTTAATTTATACATTA	ens|heat-responsive protein 12 [Source:HGNC Symbol;Acc:16897] [ENSSSCT00000006670]	0.524981	0.0081282
MRPS22	GCCCAGCACCTAAATCACTGTTTCCTTGTTAACTAAAACAACTGTGGGCTTTGATTTTTT	gb|Sus scrofa mRNA, clone:AMP010086F01, expressed in alveolar macrophage. [AK231051]	0.604198	0.00818479
CCBL2	AACTCTGCATCAAACATGACACGCTCTGCATCAGTGATGAAGTCTATGAATGGATCGTGT	cysteine conjugate-beta lyase 2	0.601207	0.00825742
HN1L	AAACGCCTGTCCACTTCCACCGCTGGAACATCTCATTGTCAGTTAAATTAGTACATTTGA	gb|799465 MARC 3PIG Sus scrofa cDNA 3', mRNA sequence [CF175509]	1.8255	0.00828673
CAT	GGGTCTTTTGAAAATAATTCAGTACCATCATGACTTAATGTTTAATCCTGCTTGGAACTG	ref|Sus scrofa catalase (CAT), mRNA [NM_214301]	0.460969	0.00831275
BCCIP	AGTAGGCTTCTGTCACCTGTGTCTGTGACGCATTTACAAAATATCTTTGCTTTTTAAAAT	ens|BRCA2 and CDKN1A interacting protein [Source:HGNC Symbol;Acc:978] [ENSSSCT00000011755]	0.517949	0.00832319
TMPRSS6	TTCGCTCTTCTCCTTCCCCTACCGCTGACTTTGGGGGGCAGAGTGAAACAGCAATCACGT	gb|PREDICTED: Sus scrofa transmembrane protease serine 6-like (LOC100516673), miscRNA [XR_130576]	0.526095	0.00836748
MAGOH	ATCGGATTACACTTCAAGATTAAACCAATCTAGATTGAGTATTGGTGTGGACACAAGGGG	mago-nashi homolog, proliferation-associated (Drosophila)	0.564383	0.00840175
TXNDC9	TGGTGAAAGATGGAAAAACACAAGATTTTGTTGTTGGATTCTCTGACTTAGGAAATACAG	thioredoxin domain containing 9	0.58809	0.00844683
PSMC6	AAATGAACAAGCAAGATTAGATATATTGAAAATCCATGCAGGTCCCATTACAAAGCATGG	ens|proteasome (prosome, macropain) 26S subunit, ATPase, 6 [Source:HGNC Symbol;Acc:9553] [ENSSSCT00000005554]	0.521195	0.00852602
RTN4IP1	AAGAGGCCACGCACGAGGAAAGACCGTCATTAAGGTCGTTTAAATAAACACTCAGTTTGG	reticulon 4 interacting protein 1	0.56203	0.00853653
RTN4	TATAGTGTTTCACAAAGCTTAGATCTTCTCCTTCCCGCTGCCCACAGTGCTTGATATTTC	ref|Sus scrofa reticulon 4 (RTN4), mRNA [NM_001129963]	0.54557	0.00854982
PPP1CC	TTATAGAAACAATACTGTTCTATACGAGTGACCGATATGCTTTCTTTGGCCTACATTCTT	gb|Sus scrofa mRNA, clone: HTMT10065C07, expressed in hypothalamus. [AK392314]	0.538754	0.00856298
RCHY1	ATTTGTGAATCGTACAATACTGCTCAGGCTGGAGGATGTAGAATTTCATTAGATCAGCAG	ref|Sus scrofa Pirh2 (LOC100038006), mRNA [NM_001097490]	0.583657	0.00857252
RAB2A	CCAGATGGAAAATCCTGTTAAAAGTAGAAAAGCTTTAGTATTTTACTCAGTGTGGTGGTT	ens|Uncharacterized protein [Source:UniProtKB/TrEMBL;Acc:F1RT87] [ENSSSCT00000006829]	0.586137	0.00858766
RWDD1	CAATGTGGAGGTAGATAGTCTTTGTTCCAGGAAATGGATGACTTGGAGCTGGAGGATGAT	ens|RWD domain containing 1 [Source:HGNC Symbol;Acc:20993] [ENSSSCT00000004911]	0.526156	0.00863336
MX1	TGTGGATGGATGCACATAGAAGCCTATTTCTTTTATTTGTAATAAACTTGGTTCTACCAG	myxovirus (influenza virus) resistance 1, interferon-inducible protein p78 (mouse)	2.48487	0.00863336
CCBL2	GCCTAGTATGGGATTACTTAGTGCTGCTACTTGCTGGGTATTGCAAAGCAAAAATATCAG	ens|cysteine conjugate-beta lyase 2 [Source:HGNC Symbol;Acc:33238] [ENSSSCT00000007586]	0.604976	0.00870369
PDZRN4	TACAGATACGCAAACATCCCAGCACACGCCCGGCATTATCAAAGCTACATGCAGTTAATT	ens|PDZ domain containing ring finger 4 [Source:HGNC Symbol;Acc:30552] [ENSSSCT00000000857]	1.97428	0.00870369
MLN	TGGACATTGGAATCAGGATGGACTCCAGGCAGCTGGAAAAGTACCGGGCCACCCTGGAAA	Unknown	1.8838	0.00875788
OAZ3	TTGTTATAAAAGCATCACTTATAAAGAACAGGAGGACTTGACACTCCGGCCCCGTTGCTG	ref|Sus scrofa ornithine decarboxylase antizyme 3 (OAZ3), mRNA [NM_001122996]	1.92281	0.00878829
HIRIP3	TTAAGGTGTTTACAGGGGTTTACTTTTAAAGACACAATAAAGGAGCGTTTGCATCACCTC	HIRA interacting protein 3	0.486365	0.00883531
HSPD1	GATTTCAGTTGACGACATAGAATGGTTTACTGCTGTCATTGCCATGCCTACAGATAATTT	ens|heat shock 60kDa protein 1 (chaperonin) [Source:HGNC Symbol;Acc:5261] [ENSSSCT00000017505]	0.528106	0.00885915
GTF2E2	ATAAACATGACCAGCGAGGCCTAGGAGGAATTCTTTTAGAAGACATAGAGGAAGGACTCC	general transcription factor IIE, polypeptide 2, beta 34kDa	0.598045	0.00885915
CCL5	GAAATAGAGAGGTGAGGTCAGAGGTTAAGGCCCTAGTTGTCATCAAGTATGTTTAAAAAA	ens|Sus scrofa chemokine (C-C motif) ligand 5 (CCL5), mRNA. [Source:RefSeq mRNA;Acc:NM_001129946] [ENSSSCT00000035687]	2.6194	0.00885915
TMEM251	AGGGGACTATCCTTATCTGAATAATAATGAGTTTTTAGGTGAAGCCTGAGATACAGTACT	ref|Sus scrofa transmembrane protein 251 (TMEM251), mRNA [NM_001001629]	0.615328	0.00885915
NPEPPS	GGTTGGACAATGAATGTAGTTAACTGATTCCTGCTCACACTCCAGAATAAAATTCTATTA	gb|Sus scrofa puromycin sensitive aminopeptidase mRNA, partial cds. [AY550051]	0.576274	0.00893482
HMGN4	GGATTGGCATTGACTTTATAGATCAGTTACAATATTGAGTCTTCTAATCCATGAGCATGA	ens|high mobility group nucleosomal binding domain 4 [Source:HGNC Symbol;Acc:4989] [ENSSSCT00000022880]	0.567376	0.00893482
CDV3	TATCTCATCAAATGGAAAGACTTTTGTCAGTAATCCCCGGTAACTTCCTGATGTCCCTTT	Unknown	0.543499	0.00894286
DDX55	TACACAGAGCCCCTGCACAGTCTCTAGTATTGTTTTGTTGGTGAGTATCTGAAAAACAGG	DEAD (Asp-Glu-Ala-Asp) box polypeptide 55	0.559417	0.0090192
RAB1B	AGAACAGTCTTTCATGACGATGGCAGCTGAGATTAAAAACGAATGGGTCCTGGAGCAACA	ref|Sus scrofa RAB1A, member RAS oncogene family (RAB1A), mRNA [NM_001031787]	0.566814	0.00903914
SNX5	TGTAAAGAGAGCCAGCATCACTTGCACTCGAATCATTACCACGGAAGATTTATTACCTTT	ens|sorting nexin 5 [Source:HGNC Symbol;Acc:14969] [ENSSSCT00000007760]	0.572284	0.00906991
DNAJC19	CCCTAGCCAATTCAAAGTGAAATTTAGCCACAACTTTAACCTAAGAAATTGATCTAGGTA	similar to translocase of the inner mitochondrial membrane 14; DnaJ (Hsp40) homolog, subfamily C, member 19	0.555076	0.00912287
CTNNB1	GTAACCTGCTGTGATACAATGCTTCAAGAGAAAATGCGGTTATAAAAATGGTTCAGAATT	ref|Sus scrofa catenin (cadherin-associated protein), beta 1, 88kDa (CTNNB1), mRNA [NM_214367]	0.602243	0.00916875
KIAA1279	GCCTATTTAAACCTTTTCTGCCTCAGTTTCTAAAAGTGGTTCTTTGTTGGTTAATACTTG	ens|KIAA1279 [Source:HGNC Symbol;Acc:23419] [ENSSSCT00000011218]	0.544328	0.0092279
TRA2A	TAGAGCAGTTGTATACTTTGCTGTTTGAATTTTGGTATTGGGACAGTGGTTAAGCAGGCT	ens|Sus scrofa transformer 2 alpha homolog (Drosophila) (TRA2A), mRNA. [Source:RefSeq mRNA;Acc:NM_001077223] [ENSSSCT00000016762]	0.556691	0.00923865
RABGGTB	TCTCTAAAAGCAAACTTAGTTGGATTCTTTAGCTGAAGTCTTGTGTTTGTACTCCCTTGT	ref|Sus scrofa rab geranylgeranyltransferase, beta subunit (LOC733698), mRNA [NM_001044620]	0.532653	0.00937333
HOXB13	AACAGAACCCATCCGGTTCTTTCTGGAAGGCGGCATTTGCAGACTCTAGCGCGCAACACC	ens|homeobox B13 [Source:HGNC Symbol;Acc:5112] [ENSSSCT00000019095]	1.76562	0.00938586
RAB2A	TTAATGAACACTGTAGGGTGAAAACACAGTATGAAGGTGAGATGGGCGGAAGCAAGGACT	ens|Uncharacterized protein [Source:UniProtKB/TrEMBL;Acc:F1RT87] [ENSSSCT00000006829]	0.613363	0.00938874
CTSS	AGAAGGGGTGTGTTACTGAAGTGAAATACCAGGGTTCTTGTGGTTCTTGTTGGGCTTTCA	ens|cathepsin S [Source:HGNC Symbol;Acc:2545] [ENSSSCT00000007284]	0.587282	0.00943791
TRIP4	GTAGAAATCTAAAGGCTTGACATCAGGCTTGAACCTCTCAGAATTTAAAGTCTTATCAAA	Unknown	0.598082	0.00947789
CTNNB1	AAATCAGTAAGAGGTGTTATTTGGAACCTTGTTTTGAACAGTTTACCGTTGCCTTTTATC	ref|Sus scrofa catenin (cadherin-associated protein), beta 1, 88kDa (CTNNB1), mRNA [NM_214367]	0.604663	0.00954419
IDH3A	CGGTATATTTCTTAGTGACATGGAAAGTAAGACTGATTTGTCCTTTTACGTGAATTACTG	ens|isocitrate dehydrogenase 3 (NAD+) alpha [Source:HGNC Symbol;Acc:5384] [ENSSSCT00000001968]	0.533781	0.00959011
ALDH2	TCAATAAATAGGGTGGGTGTGGGCAAAAGGTACATGGAAAGCCTTTTAAACTACAACAAT	ref|Sus scrofa aldehyde dehydrogenase 2 family (mitochondrial) (ALDH2), mRNA [NM_001044611]	0.526388	0.0096704
FAM204A	CCTCGTGCTTTCTTATCTGTACTCAGTGTAACTACACTCATTCTGGAGTTATTCTGGAGT	chromosome 10 open reading frame 84	0.533444	0.00970038
RRS1	AAAGTGGGGGAACAAAAAGATTACAAGGTTACATTTTCAGAACTGTTGTAAAGGCCATTT	gb|Sus scrofa mRNA, clone:SPL010018E11, expressed in spleen. [AK350239]	0.506985	0.00970038
GLT8D1	TACCAAGAATCTGCTTACTGACAGTGCTGAATGACAGAGGTGAATGGACTTAGACACAGC	ens|glycosyltransferase 8 domain containing 1 [Source:HGNC Symbol;Acc:24870] [ENSSSCT00000029054]	0.609368	0.00970038
TRA2A	GAGGCTGTTGTATAGCGTCTTTAGAAGTAGTATGGGGAAAACTAGTCTCCTTTCAAATAA	ens|Sus scrofa transformer 2 alpha homolog (Drosophila) (TRA2A), mRNA. [Source:RefSeq mRNA;Acc:NM_001077223] [ENSSSCT00000016762]	0.565635	0.00970038
ITM2B	AAGAGGAGGGGTTATCTAATAATCAGATATATGCATACGTAAAAATGGACCACAGTGACT	ref|Sus scrofa integral membrane protein 2B (ITM2B), mRNA [NM_001042375]	0.534846	0.00973394
IDH3A	CCTGGGAAAGTTTCCATCAAAACAGTAAATACGGTATATTTCTTAGTGACATGGAAAGTA	ens|isocitrate dehydrogenase 3 (NAD+) alpha [Source:HGNC Symbol;Acc:5384] [ENSSSCT00000001968]	0.547948	0.00991268
AAGAB	TCTCCTTGGCTTTCTTTGAGGTGGCTGCATCAACCATTGATTGGGAATGTAAGGGAAGTT	XM_003121743.1	0.594647	0.00992925
ALDH2	GAGGCAACTAGCACCTTGCTTTGTATTCTGGACTAAAACTCATTAAAAACAATACTACTG	ref|Sus scrofa aldehyde dehydrogenase 2 family (mitochondrial) (ALDH2), mRNA [NM_001044611]	0.529382	0.00998914
CCT8	TTGCCTGTTTTCATATTCTCCTTAAATTAAGAAGTGTTTTGTGTTTGTTCCTCCACTGGA	NM_001033609.1	0.590333	0.00999247
BCCIP	CAAAAGTAGGCTTCTGTCACTTGTGTCTGTGACGCATTTACAAAATATCTTTGCTTTTTA	ens|BRCA2 and CDKN1A interacting protein [Source:HGNC Symbol;Acc:978] [ENSSSCT00000011755]	0.52508	0.00999982
CYCS	TAGTTCAACAAGTACTATCACTGTCTTTCCCTTCTACAGAGATGGTTAAACTTGAATGCG	ref|Sus scrofa cytochrome c, somatic (CYCS), mRNA [NM_001129970]	0.542524	0.00999982
DDX20	CCGAAATGATTTAGGTCAGGTGCATTAACTTTTTTAAAGAAACTCATGGATCAGATTCTC	ens|DEAD (Asp-Glu-Ala-Asp) box polypeptide 20 [Source:HGNC Symbol;Acc:2743] [ENSSSCT00000007430]	0.612398	0.0100273
HTATSF1	CGTAATGCAAGTAAACTGGATACTCTGTCCTTTGTCATATTTGTTAAATGCATGCAGAAT	HIV-1 Tat specific factor 1	0.449588	0.0100353
VPS45	GTCCCTAAACTGCAATTCTCTGTGGTACTGAGAAACTATGTATAGCTACAATAAAAATCC	vacuolar protein sorting 45 homolog (S. cerevisiae)	0.573091	0.010037
SETX	GACTGGAGCAGACGTTGTAAAGGTTGGAATGTATATTTGTATAGCAAATAACAAAATCCT	XM_002691649.1	1.75178	0.010037
ARL1	AAACACAGATGCAGTCATTTATGTAGTAGACAGTGTGACCGAGACCGAATTGGCATTTCC	ref|Sus scrofa ADP-ribosylation factor-like 1 (ARL1), mRNA [NM_001031784]	0.612786	0.0100418
TIAL1	AAACACAGTGAGCTGGGACTCTAAACAAAATGTAATTCATGATAGCTTCAGTTTCCTTGT	gb|Sus scrofa mRNA, clone:OVRM10065D09, expressed in ovary. [AK235287]	0.593979	0.0100573
HSPD1	ACTGGATGCTGCTGGAGTGGCCTCTCTTTTAACTACAGCAGAAGTGTAGTCACAGAAATT	ref|Sus scrofa heat shock 60kDa protein 1 (chaperonin) (HSPD1), mRNA [NM_001254716]	0.527297	0.0100685
ANKRD46	GTGCTGATTTCTTTGTATCCTAGTCTCTGCATTCAGTATTCAGTAATACTACCAATACAA	gb|rrec13_m1.y1 rec Sus scrofa cDNA 5', mRNA sequence [EW525048]	0.555691	0.0100767
SRGN	TAGGTCAAACACTGGTCCCTTTTCATCAATGCAGTTTGGAGAATCACTGTCAGGACTGCA	serglycin	0.582794	0.0101079
CTBP2	AATAGGAAGATTTAAGTCCTACGAGATGGGGAGACCACTGCGAGCATAGGATTGAAGACA	ens|Uncharacterized protein [Source:UniProtKB/TrEMBL;Acc:F1SDN6] [ENSSSCT00000011751]	0.526707	0.0102085
GTF2E2	GGTTCCATTTTTCCTCTTGTATTACTTTAGAACAAGTTTGCCGATAGTCTTGAATGCAAT	general transcription factor IIE, polypeptide 2, beta 34kDa	0.547935	0.0102197
MRPS14	TTCTCTTGGACTTAATAAACATCCTGTTACCAGGCATAGGGCAAGGGATAGAGTAATAAA	mitochondrial ribosomal protein S14	0.60824	0.0102197
HMGN4	AGTATCTTGACTATGCTTAGCCAATTGCTTTTCCATGCAAGTTCTAGAATTAGATTGACA	ens|high mobility group nucleosomal binding domain 4 [Source:HGNC Symbol;Acc:4989] [ENSSSCT00000022880]	0.590552	0.0102719
GREB1L	GGGGATTTTTATGGAAGAAATAAAAGGTCCCAGTGTCAAGCCCTAGACACTTATGTATGG	Unknown	2.05355	0.0102949
RIDA	GTTTTGCTGGCAGACATAAATGACTTCAGCACCGTCAACGACATCTAAAACAGTATTTCC	ens|heat-responsive protein 12 [Source:HGNC Symbol;Acc:16897] [ENSSSCT00000006670]	0.576714	0.0103248
GLOD4	GACAAAAGTGATGAATGGTTTGCCGAACGAAATAAGCCAAAGGCTTCAGGTTAAGAGAAG	glyoxalase domain containing 4	0.585823	0.0103248
MRPS31	ATAAATACCTGCAGGATTTTCCAAAACAGGGACCAATTCGCCACTTCATGGAGCTGGTGA	ens|mitochondrial ribosomal protein S31 [Source:HGNC Symbol;Acc:16632] [ENSSSCT00000010269]	0.572757	0.0103543
GNAS	CTTCCGCTTGCTTAAATATTCAAATTTAGAAAGCTTAAGGCGGCCTACAGAAAAAGAATT	ref|Sus scrofa GNAS complex locus (GNAS), transcript variant 4, mRNA [NM_001130215]	0.539292	0.0103546
HSPA9	TCTGTCCTTGATGATTGTTCTTTTGGATCCATTCAGGATTTTTAATAAAGAGGAACAGCC	tc|Rep: Stress-70 protein, mitochondrial precursor - Homo sapiens (Human), partial (31%) [TC567916]	0.587298	0.0103546
ACADL	GCCTAGGCCTTCATTTTCCCCTAAAGTTCTAAAAGCATGTAATGCTTAGATCTTTAAAAT	ref|Sus scrofa acyl-CoA dehydrogenase, long chain (ACADL), mRNA [NM_213897]	0.522896	0.0103588
CCBL2	TGCTTAACCTCTCTGGTTTCAGTTTACTCATAAAAGGGGAATAAAAATAGCACGACTGGA	ens|cysteine conjugate-beta lyase 2 [Source:HGNC Symbol;Acc:33238] [ENSSSCT00000007586]	0.618872	0.010375
UGT1A3	TGACTCCATAGGAGAGCTGGATAGGACCCTCTTTCAATCTGCAATACCTTTCCTACTTAG	ref|Sus scrofa UDP glucuronosyltransferase 1 family, polypeptide A6 (UGT1A6), mRNA [NM_001278750]	1.87881	0.010375
AUH	GGTGTACATTTTTAAATACCTCCTGCATATGAGGCTTTCTGTTCCTATCTTTTTAATGTG	ens|Uncharacterized protein [Source:UniProtKB/TrEMBL;Acc:F1RN09] [ENSSSCT00000010511]	0.558102	0.010375
GTPBP8	GGACAAATTGAATTCTCTGAACTTCTTTTGTTACCTCTTACTTCAGAGGCTATGAAGATT	GTP-binding protein 8 (putative)	0.551714	0.0103851
TSPYL1	CTGTCAGGTTGAAGGTATATCGTTGGTATATTTGTCTTTCCTTATATGCATGATGGTAAA	gb|Sus scrofa mRNA, clone:ITT010092E12, expressed in small intestine. [AK345257]	0.554482	0.0103961
PSMC6	GATCAGAGAAATGTTTAATTATGCCAGGGACCATCAGCCATGTATCATTTTTATGGATGA	ens|proteasome (prosome, macropain) 26S subunit, ATPase, 6 [Source:HGNC Symbol;Acc:9553] [ENSSSCT00000005554]	0.544663	0.0104127
FKBP3	GAGAACCGGTTTTCCTTTTACCCCGTATGGTAAACTAAAAGGCTCAATAAAAATTTATTC	Unknown	0.469568	0.0104175
ND2	GGCATTTCACTACAAGCAGGCCTACTGTTACTAACATGACAAAAACTAGCCCCATTATCA	ens|mitochondrially encoded NADH dehydrogenase 2 [Source:HGNC Symbol;Acc:7456] [ENSSSCT00000019664]	0.449652	0.0105098
ALB	AAGAGGATCCTCCGGCATGCTATGCCACATGTTTGATAAATTTCAGCCTCTTGTGGATGA	ref|Sus scrofa albumin (ALB), mRNA [NM_001005208]	1.74886	0.0105169
ARFGAP3	ACCCACAGAGAATATTTCAGTACATGGGACAACAGGAGTTGTAATTGGGTAGTTTTCTTA	ADP-ribosylation factor GTPase activating protein 3	0.565528	0.0105805
HERC2	CCAGATTTTTGGAACAAGGATGCTTACTATAATTTATGTCTTCCTCAGCGACCAAATATT	UFM1-specific peptidase 2	0.578417	0.0105954
METTL8	TTAGGTTGGCTTTCAAATTGCACTTGGTATAAATGGAGTTTCTAAGACTGGTCTTGCATT	XM_001925591.1	0.570322	0.010826
MRPL42	AGAAATGTTATCCTGCATCTCATTTGCCATTTGAGAAAATACAGTTGGGTATATTCACCA	NM_001037622.1	0.564144	0.0109491
ME2	CAAAGAGATATTAAAAATGTACTTATGAATGTCTTGTGCTCTTGTTCACCCTTGCCAAAG	malic enzyme 2, NAD(+)-dependent, mitochondrial	0.541255	0.0109887
BLOC1S2	GAGAGGACCTATTTTCCCTGGTAGTTGTTGTACACTGTATTATTTTCTTAAATGATTGGT	biogenesis of lysosomal organelles complex-1, subunit 2	0.595739	0.011001
ITM2B	CCCTGCTATTGGTTAGAGCATTTGAACACACATTTTGATTTTCCTCTAATTAAAATGTGC	ref|Sus scrofa integral membrane protein 2B (ITM2B), mRNA [NM_001042375]	0.554989	0.0110055
ALDH2	TGAAATGTCTCATCCTGTCCATCTGATACACTTCTGTACTTGCCTTAATGGGGGAAGAAA	ref|Sus scrofa aldehyde dehydrogenase 2 family (mitochondrial) (ALDH2), mRNA [NM_001044611]	0.519853	0.0110334
PSMD1	AGATGCCGAAAGTTCAGTATAAATCAAATTGTAAACCATCAACGTTTGCATATCCTGCCC	gb|Sus scrofa mRNA, clone:OVRM10191A06, expressed in ovary. [AK236401]	0.587587	0.0110358
DNAJB11	GGTTGGAGTTAATTGTTAGCTATTTCATTCGAAATGCCAACTGGAGAAGTCTGTTTTTAA	DnaJ (Hsp40) homolog, subfamily B, member 11	0.551209	0.011056
TCEAL1	CTCCGTTTGCATGGAAAGATGTACATTATATATTGTGAAGCGAAAAAAGCGGTTTTCAAA	transcription elongation factor A (SII)-like 1	0.618862	0.0110689
R3HDM2	CAGATCAATGACGATGGCTCGAGCAGGACCACCATTGTGGAGAATGTGGGCTCCGTGGAA	low density lipoprotein-related protein 1 (alpha-2-macroglobulin receptor)	1.79084	0.0110797
AIMP1	CTATGGCCAACAGTGGAATAAAATAAAATGCTTCGGTTACTGAAATACATTGGAGAATAC	Unknown	0.496217	0.0110806
PAPOLB	CACAACATCTATTCCAATATATTAGGTTTCCCTAGGAGGTGTCTCCTGGGCGATGCTAGT	ens|poly(A) polymerase beta (testis specific) [Source:HGNC Symbol;Acc:15970] [ENSSSCT00000031977]	0.589466	0.0111881
RIDA	ATCTACAAACAGTATTTCCAGGGTAATTTTCCTGCAAGAGCTGCTTACCAGTTGCTGCTT	ens|heat-responsive protein 12 [Source:HGNC Symbol;Acc:16897] [ENSSSCT00000006670]	0.592758	0.0111881
TMBIM6	TAACATTTAGGAAATCTGAGTGAAGTATGCAGAGATTCCTTGTACTATTCCAACTCTTCT	Unknown	1.68699	0.0112106
EIF4A2	TGATAGCAAAGCGACATTTAGTCGTGGCTCTTGTGAGGAAAGTCATTGGCTTCATCCTCT	ref|Sus scrofa eukaryotic translation initiation factor 4A2 (EIF4A2), mRNA [NM_001100195]	0.556403	0.0112376
DENR	GGGCATATTAACATATTGTTGGGTAACAGTTGTTCAAGCTATTCTGGAGATTATTTGGTA	ens|density-regulated protein [Source:HGNC Symbol;Acc:2769] [ENSSSCT00000010730]	0.544909	0.0112583
UCHL3	AGATGGGCATCCTATGAATTAGATGGACGGAAACCATTTCCAATTAACCATGGGGAAACT	ref|Sus scrofa ubiquitin carboxyl-terminal esterase L3 (ubiquitin thiolesterase) (UCHL3), mRNA [NM_001077227]	0.585175	0.0112583
ALDH2	GTCAAAGTTCCTCAGAAGAACTCATAAAGACCATGCTGGCTTTCTTACTCATCCAGTGAC	ref|Sus scrofa aldehyde dehydrogenase 2 family (mitochondrial) (ALDH2), mRNA [NM_001044611]	0.5826	0.0112651
ST7L	ACCATTTATGATCTGTTTGTGCTAAACCAGTTGAGCAGTGGAATTTGTTAAAGTACAAGA	suppression of tumorigenicity 7 like	0.563944	0.0112955
ENPP1	GTTGTCTGGTCACCAGATGTTCAAGTCTTATTATCATTAATAAATTTCTCTGATGCTGGC	ectonucleotide pyrophosphatase/phosphodiesterase 1	0.531666	0.0112967
RPS6KC1	TATTCTGTTCTTCCTACCCCTGCGAATACATATGCAACAGAAAAGGGAAGGGAGTATTTA	ens|ribosomal protein S6 kinase, 52kDa, polypeptide 1 [Source:HGNC Symbol;Acc:10439] [ENSSSCT00000016979]	0.626525	0.0113107
PFDN4	AGACAGTATTCATCGATGTATTTTGCATAACACTTATATCAAGTGTAGGGGCTTTATGTC	ref|Sus scrofa prefoldin subunit 4 (PFDN4), mRNA [NM_001123160]	0.481574	0.0113154
CAT	GGCTGAACAGTCATTTAAAGGGAATGTGTATTTGCCTTTGACAGTTGATTATTCACTTAA	ref|Sus scrofa catalase (CAT), mRNA [NM_214301]	0.578143	0.0113739
SMAD7	CTATGGGTGTTATCACCTGGCTGAATGTTTTTCTAAAGGAGTTTATGTTCCATTAAACAA	ref|Sus scrofa SMAD family member 7 (SMAD7), mRNA [NM_001244175]	0.565737	0.0114298
ST13	GCTTTGAAGATAATCCCTACCCCTTTGCCCCAAGTGCAGCTGAAACATTTTACAGTGGTT	XM_003126003.1	0.58808	0.01143
C2orf57	ACTAGATCTGTACTCAGCAGCCTCCTGAGACCCCTGGGACACTCATGCTCTGTCCTCTTG	gb|PREDICTED: Sus scrofa uncharacterized protein C2orf57-like (LOC100518584), mRNA [XM_003133714]	1.77155	0.01143
ACADL	GGGAGGGAACACTAAACATGTTTTTATATGCTCTTGCTATGGGAAAGAAATCAAATATAG	ref|Sus scrofa acyl-CoA dehydrogenase, long chain (ACADL), mRNA [NM_213897]	0.567744	0.0114556
ATP5F1	CACTTTTGAATAAGCAGTTTGCATTTAATACAATCTGGTACCTGGCTAAAAGTTATCAGG	ens|ATP synthase, H+ transporting, mitochondrial Fo complex, subunit B1 [Source:HGNC Symbol;Acc:840] [ENSSSCT00000007437]	0.60407	0.0115022
CUEDC1	AAAGGAAGAGAACAATAGCCCTACTACGAACCCGACCCAACACCAAGCACTGCCAATGGG	ref|Sus scrofa CUE domain containing 1 (CUEDC1), mRNA [NM_001243919]	1.95562	0.0115027
ITM2B	GACCACAGTGACTTATTTGTGTTGTTGCCCTGCTACTTGGTTAGAGCATTTGAACACACA	gb|Sus scrofa mRNA, clone:LVRM10138G10, expressed in liver. [AK233398]	0.555654	0.0115324
ARPP19	ATGGGGCTCCAAAAGATTTGTATCCTTTGCTTGAACTTGAATGCCTTAAATCTGTTACAG	ens|Sus scrofa cAMP-regulated phosphoprotein (ARPP-19), mRNA. [Source:RefSeq mRNA;Acc:NM_214175] [ENSSSCT00000005100]	0.574041	0.0115693
MRPS18C	GGATCCTGCATATCTCAAAGACCCTAAAGTTTGTAACATCAAATACAGGGAGTAAATTAT	mitochondrial ribosomal protein S18C	0.611612	0.0115693
TRA2A	CTGTTGTATAGCGTCTTTAGAAGTAGTATGGGGAAAACTAGTCTCCTTTCAAATAAAAGT	ens|Sus scrofa transformer 2 alpha homolog (Drosophila) (TRA2A), mRNA. [Source:RefSeq mRNA;Acc:NM_001077223] [ENSSSCT00000016762]	0.553008	0.0115693
SSBP1	GGCCATCGTTTGGTACAGTCTCATTTCCAAATCATGATAGTCTTTATAGTTTCTCAAGAC	single-stranded DNA binding protein 1	0.559903	0.0115693
GJA5	ATGAGATCAGTCCTTGATGATGGGGCTCTCGGGAAGGAAAAAGGAAAAAATATGTGTCGT	XM_001928300.2	1.697	0.0115693
HSPD1	TTCAGTTGACGACATAGAATGGTTTACTGCTGTCATTGTCCATGCTACAGATAATTTATT	ens|heat shock 60kDa protein 1 (chaperonin) [Source:HGNC Symbol;Acc:5261] [ENSSSCT00000017505]	0.527791	0.0115879
FIG4	CTCTACATCAGAAGGTTTTCCCTCTTTTTGTAACTGGTGAATTACAGATCATTGGTAATA	FIG4 homolog, SAC1 lipid phosphatase domain containing (S. cerev	0.557076	0.01176
HNRNPUL1	ATAGTTGATTTTGTTCTTGCCATCTTTCAATTGGCTCTTCCTAGACCCTCACAACACTTT	Unknown	1.94375	0.0117878
C11orf58	CTTTGTATTAAAAGTAAGCCTTATTGTTATAATGCACAGTGGAGGACTGCTTATAGAGCA	chromosome 11 open reading frame 58	0.574898	0.0117908
PLA2G2A	AATGATCAAGTTGAAGACAGGAAAGTCACCCGTGCCCAATTACGCCTTCTATGGTTGCTA	phospholipase A2, group IIA (platelets, synovial fluid)	1.89542	0.0117908
NUS1	GCAGGGTCTGGAATTGCTTGTCAAATTCTGAAGCTATGAAGAATAAATGGTTTGATTTTG	ens|nuclear undecaprenyl pyrophosphate synthase 1 homolog (S. cerevisiae) [Source:HGNC Symbol;Acc:21042] [ENSSSCT00000030561]	0.520007	0.0118164
PGRMC2	ACACAAACTTAATTAGCATTGTTAATGGCCAAATGGATTCTCCCATGCTTCTCTCTTTTC	ref|Sus scrofa progesterone receptor membrane component 2 (PGRMC2), mRNA [NM_001097521]	0.567431	0.0118164
TIAL1	GCTTCAGTTTCCTTGTGACATCTGAAGACATGAAAGTAGACATCGGAAAATGAAAATATT	gb|Sus scrofa mRNA, clone:OVRM10065D09, expressed in ovary. [AK235287]	0.613729	0.0118164
IL17RE	TCCAGTTTGCCTGGAAGCACCTCTTGTGTCCAGATGGTGAGTTCTTGGGAGGGGGGAAGA	interleukin 17 receptor E	1.75745	0.0118339
SNX5	GCACTCGAATCATTACCACGGAAGATTTATTACCTTTGACTTCAGTTTAAAAATACGTGA	ens|sorting nexin 5 [Source:HGNC Symbol;Acc:14969] [ENSSSCT00000007760]	0.569836	0.0118339
ANXA7	GGTATTGTGCTTGGTTTGCACATGTGATTATTGCCTTAATTCCAATGTTATTTTTTCCTC	ens|annexin A7 [Source:HGNC Symbol;Acc:545] [ENSSSCT00000027928]	0.617062	0.0118339
ARL1	ATTTCCAAGTCAGAGTTAGTTGGCATGTTGGAGGAAGAAGAGCTTAGAAAAGCCATTTTA	ADP-ribosylation factor-like 1	0.62576	0.0118339
PAPOLA	TAACGATGAAATTTTACATCTAGTACCAAACATTGACAACTTCAGGTTAACCCTGAGAGC	ens|poly(A) polymerase alpha [Source:HGNC Symbol;Acc:14981] [ENSSSCT00000002783]	0.586834	0.0118465
CAT	GGGGTCTTTTGAAAATAACTTCAGTACCATCATGACTTAATGTTTAATCCTGCTTGGAAC	catalase	0.475699	0.0118564
CTNNB1	GCAGGTGGATCTATTTCATGTTTTTGATCAAAAACTTTATTGGGATATGTATGGTTAGGG	ref|Sus scrofa catenin (cadherin-associated protein), beta 1, 88kDa (CTNNB1), mRNA [NM_214367]	0.600416	0.0119397
CSTF2T	GTTACACTGTTTGTTGTAGTCACATCTCTGCATTGTTTGATGCAGACTAAATAAAAAGGA	tc|Rep: Maturase K - Eriocaulon aquaticum (Seven-angled pipewort), partial (4%) [TC599571]	0.611363	0.0119686
RIDA	CAGCACGCAGATTTCCCTTGGGGTGATTCCGTTCACTTTTTTAACAGTTTAATTTATACA	heat-responsive protein 12	0.521201	0.0119923
SNX5	CTCGAATCATTACCACGGAAGATTTATTACCTTTGACTTCAGTTTCCAAATACGTGAATA	ens|sorting nexin 5 [Source:HGNC Symbol;Acc:14969] [ENSSSCT00000007760]	0.574715	0.0119923
HEXIM1	CTTAAATGGAGCTATAAGGTGGCCAAATCTGAGAACCATTAAATCCACTCTAGTTATAAT	hexamethylene bis-acetamide inducible 1	0.519076	0.0119946
TPRKB	ATCATATCCCAGGTAGAAGGTCATCAGTTCCTTTGAAAGAACTCACTGAAATAACAGATA	ref|Sus scrofa TP53RK binding protein (TPRKB), mRNA [NM_001144846]	0.579454	0.012031
N4BP2L2	CTACACTGCCTCACGAAAGATGTTCCCAGCAAGTTGTTTAAATTCTAAAGTGTAAATAAA	ens|NEDD4 binding protein 2-like 1 [Source:HGNC Symbol;Acc:25037] [ENSSSCT00000010243]	0.580743	0.0120426
DPH3	GCATGTACTTTAGTGTATACATTCAGAACCTTATTTTGTGGAAAGCACCCAACATTTTTG	ref|Sus scrofa DPH3, KTI11 homolog (S. cerevisiae) (DPH3), mRNA [NM_001243616]	0.579495	0.0120426
MRPS28	GTGCATTCCCTCCTTTTTTGTTGAACCAGGTATTATTCATCAAGAATGCAATTAGACAAT	tumor protein D52	0.596432	0.012063
MSR1	CTGGAGTCACCTGCACTACATAATGTATCGTATTTTCATTCACATTTATGAAATTGTTGC	Unknown	0.548432	0.0121561
KIAA1279	GGAGGCAAGCTGTTACTAGATTAAATTTGAAAAGTAACTTCGTGTAGTTATTCTTCCAGA	ens|KIAA1279 [Source:HGNC Symbol;Acc:23419] [ENSSSCT00000011218]	0.614042	0.0121728
IGSF21	TCCACGGATTTCAGAACGAAGTCTTCCCGGAGCCCATGTTCACATGGACGCGGGTTGGAA	Unknown	1.90628	0.0121909
KIAA2018	GCAAGTAGTTGTAACCTTGCCTTCTTGTCCATCTTTACCTATGCAGCCACTGATTGCTCA	ref|Sus scrofa KIAA2018 ortholog (LOC100513627), mRNA [NM_001244860]	1.67216	0.0123086
TPRKB	CAGGTAGAAGGTCATCAAGTTCCTTTGAAAGAACTCACTGAAATAACAGATATTACAGAA	ref|Sus scrofa TP53RK binding protein (TPRKB), mRNA [NM_001144846]	0.601134	0.0124218
VARS	AATTGTCAAAACTGGACAAGGCGGCTTCTCACCTCCGGCAGCTGATGGATGCGTCTCCCA	ref|Sus scrofa valyl-tRNA synthetase (VARS), mRNA [NM_001123214]	1.73873	0.0124218
AKAP13	TTAAAACAAATCAGCATCTCTTGGCCCCACTGGAATACACCTGAACCAGTCTGAAGCTCA	gb|Sus scrofa mRNA, clone: ADR010085H09, expressed in adrenal gland. [AK389513]	2.0739	0.0124475
ABCB8	TTCCAAGGGCTCTCCAACATCGCCTTCAACTGCATGGTCCTGGGCACCCTATTTATCGGG	ATP-binding cassette, sub-family B (MDR/TAP), member 8	1.71511	0.0124475
PEX11A	GCTGCTAGCAAAGCCCTGGCAAATGAAAAATTTAACTGTTTTTACTTTGTCCAGATCTTC	ens|peroxisomal biogenesis factor 11 alpha [Source:HGNC Symbol;Acc:8852] [ENSSSCT00000022362]	0.584737	0.0124803
TPM1	TGGATTTCCACCGTGTTAAAGTGAAAGATTTAGGCACTGCATACAATGGTGAAGAAAAAA	tropomyosin 1 (alpha)	0.622053	0.0125656
PAFAH1B1	TGATGATACCATGGTTACCCCATTGAGCTCTGTTTAAATAAATATTGTCCTTTCGCGTAA	Unknown	0.623968	0.0125943
NSA2	CACTGTATACAACTCTGGGGGTTATCACCAAAGGAAAATATGCCCAGGTTACCAACAATC	hypothetical gene supported by NM_014886; TGF beta-inducible nuclear protein 1; similar to TGF beta-inducible nuclear protein 1	0.509615	0.0126354
SCML2	TTTAAGTTTTTCAATATAGTAACATAACTTTAAGGCTGGCCCCAACTTCAGCCCCATATA	sex comb on midleg-like 2 (Drosophila)	1.75689	0.0127285
HSPD1	TGCTGGAGTGGCCTCTCTTTTAACTACAGCAGAAGTTGTAGTCACAGAAATCCTAAAGAA	ens|heat shock 60kDa protein 1 (chaperonin) [Source:HGNC Symbol;Acc:5261] [ENSSSCT00000017505]	0.546298	0.0127819
EED	AATGTAGTGATGTTTACATTGTTTACACTCTTTGTACTGTCTCCTGCTCAGATTCTACTG	embryonic ectoderm development	0.612367	0.0127999
TMPO	TCACTCTTCAACTTCTCTTTGGTCAGGACCGAGGGGTCTTCCAGGAACTCCGGCATCTCG	thymopoietin	1.66049	0.0128173
BASP1	TAATGCATGTCCGTGGTTGGGTGCACCTGTAGTTCTGTTTATTGGTCAGTGGAAATGAAA	brain abundant, membrane attached signal protein 1	0.568465	0.0129626
COPB1	GATTTAGGTATGGGCTTACTGGACTCCAACATCTTTTGTATTCTTTCATGCTTTATGTTA	NM_001172366.1	0.577847	0.0129626
BICD2	AGAAAGAAGAAATCAGGCACAACTTGGGACACAGACATATGGTGCAAATGTCTATAAAAG	gb|Sus scrofa mRNA, clone:THY010066F10, expressed in thymus. [AK239139]	0.618472	0.0130631
GLO1	TTGAGATTTCAGTGGAGACATTGTGGAAGGTAAAAAGGAAACAGTGGATTCAAGATATTG	ens|glyoxalase I [Source:HGNC Symbol;Acc:4323] [ENSSSCT00000029888]	0.580991	0.0130631
SERPINI1	CTATCCCCAACGGATTTTGATGCTGTCACTCATCTGGCCCTCATCAATGCTGTTTATTTT	ens|serpin peptidase inhibitor, clade I (neuroserpin), member 1 [Source:HGNC Symbol;Acc:8943] [ENSSSCT00000012851]	1.82219	0.013135
HSPD1	AGCAGAAGTTGTAGTCACAGAAATTCCTAAGAAGAGAAGGATCCTGGAATGGGTGGAATG	ref|Sus scrofa heat shock 60kDa protein 1 (chaperonin) (HSPD1), mRNA [NM_001254716]	0.538518	0.013171
ZFAND5	GAGGCAGTATACTTCACTGATGCTTGTCTGGTAATATCACTTCTGTGTTATAATGGAGGT	ref|Sus scrofa zinc finger, AN1-type domain 5 (ZFAND5), mRNA [NM_001097506]	0.569876	0.0131933
CSGALNACT1	GAAGCAGAAGACAAGTAGCAAGAAAACATGAACTGCCACGATGGGTCTGTTTTGTTTTTT	ens|chondroitin sulfate N-acetylgalactosaminyltransferase 1 [Source:HGNC Symbol;Acc:24290] [ENSSSCT00000007673]	1.83629	0.013244
TP53INP1	CAGCGGTGTATTTTGCACTACCTGGAGTTATGGTTTTTAATCTGTCAGTAAATAAAATGT	XM_001250623.3	0.567725	0.0133581
C11orf58	CCATGGGTTACACTTTTATGGGCATGACTATAACCATTTTTTGTAAAGAGTAAGAGTTGT	chromosome 11 open reading frame 58 pseudogene; chromosome 11 open reading frame 58	0.602248	0.0133611
BASP1	ATTTCTCATGACGAGTTAATGCATGTCCGTGGTTGGGGGCACCTGTAGTTCTGTTTATTG	XM_003133855.1	0.558617	0.0133611
ZNF322	GGTAACTCAGGTAAAGATGCTTTTCTTTTATCTGAACCACTTCATGATTGCTTTACTTTC	ens|zinc finger protein 322 [Source:HGNC Symbol;Acc:23640] [ENSSSCT00000001254]	0.611134	0.0133737
LRRC58	TTAATTTGTCTGACGCAGCAATCAAAGTAGACTCCTCCACACTTTGGGTTTGGGCAAGTG	leucine rich repeat containing 58	1.69683	0.0134691
IREB2	GAGACCTGTAAGTATGGGGGGATATTTTATCAGACCATTTTGTAAATAAAGGCAGAATTT	ref|Sus scrofa iron-responsive element binding protein 2 (IREB2), mRNA [NM_001167781]	0.601679	0.0134691
SNW1	CATTAGTACTTCGGGGTTAATATTTTGTCTAAGAATAACTGCTTACGAATAGTTACCCCA	NM_001077834.1	0.588083	0.0135185
ITM2B	GAGGGGTTATCTAATAATCAGATATATGCATCGTAAAAATGGACCACAGTGACTTATTTG	ref|Sus scrofa integral membrane protein 2B (ITM2B), mRNA [NM_001042375]	0.534353	0.0135185
SYNCRIP	GCTACTCTATTTTCCAAATGTGTTCCAACAGAAATTCTTCATAACTTCTAGCATGGTATC	gb|Sus scrofa mRNA, clone:MLN010075A08, expressed in mesenteric lymph nodes. [AK346917]	0.538412	0.0135251
PAFAH1B1	ATAAGACGGCACCATATGTGGTTACTGGCAGTGTAGATCAAACAGTAAAGTGTGGGAGTG	ref|Sus scrofa platelet-activating factor acetylhydrolase 1b, regulatory subunit 1 (45kDa) (PAFAH1B1), mRNA [NM_214250]	0.616643	0.0135251
LMBRD1	GTGCCTTTGGGTCTCTATAGAGTAATGTGGAATTTTCAAGTGTCTATATCTGATTTCTAA	ens|LMBR1 domain containing 1 [Source:HGNC Symbol;Acc:23038] [ENSSSCT00000004721]	0.590485	0.0135997
MRPS18C	GGATCCTGCATATCTCAAAGACCCTAAAGTTTGTAACATCAAATACAGGGAGTAAATTAT	mitochondrial ribosomal protein S18C	0.612699	0.0136584
RAB4A	ACAGATACTGCATATAATCCCACATCCCTTGACCAATAAAAGTTGCTGGAGAACCAAAAA	ens|RAB4A, member RAS oncogene family [Source:HGNC Symbol;Acc:9781] [ENSSSCT00000011158]	0.618977	0.0136626
PSMA3	CAAAGCCAGGCAAGCTGCAAAGACGAAATTGAAAAGCTTCAGATGAAAGAAATGACCTGC	ens|Proteasome subunit alpha type [Source:UniProtKB/TrEMBL;Acc:F1SSL6] [ENSSSCT00000005589]	0.602044	0.0136731
ITM2B	CACCTCGATGTTTTAATATCCTAGGCATCTGCTGTAATGATGTTTTAGAAAATGTTTGGA	ref|Sus scrofa integral membrane protein 2B (ITM2B), mRNA [NM_001042375]	0.558588	0.0136777
CAT	GTATTTGCCTTTGACAGTTGATTATTCACTTAAAACGACCAGAGTGAAAATTTCTAGCAG	ref|Sus scrofa catalase (CAT), mRNA [NM_214301]	0.578668	0.0136777
CTSS	AACCTGGTGGATTGCTCAACTAAAAATACAGGAATAAAGGCTGCAATGGCGGCTTCATGA	ens|cathepsin S [Source:HGNC Symbol;Acc:2545] [ENSSSCT00000007284]	0.577411	0.0136777
EED	ATGTAGTGATGTTTACATTGTTTACACTCTTTGTACTGTCTCCTGCTCAGATTCTACTGC	embryonic ectoderm development	0.634192	0.0136777
ITM2B	TCAGATATATGCATACGTAAAAATGGACCAAGTGACTTATTTGTAGTTGTTGCCCTGCTA	ref|Sus scrofa integral membrane protein 2B (ITM2B), mRNA [NM_001042375]	0.544574	0.0136822
PYGM	ATGAGTCCAGAGTGTCCTCTAGATTGTGCTCAGGCCAGGCAAGCCAGCTCTTCCCCATCA	tc|GB|AJ507153.1|CAD47845.1 glycogen phosphorylase [Sus scrofa] [NP645368]	1.84174	0.0137461
GPATCH4	GAAGGGACATCTTTGCAAAAAGAAGCTGAAAATGTAGACTTACAGCAAATGTACTGATTT	G patch domain containing 4	0.613809	0.0137685
HNRNPF	GTGTGCTTTTTTGGAAAACTCAAGGTGCTAGATCCCTAATTCAAAGAGGAAATTTCTCAT	gb|Sus scrofa mRNA, clone:OVRM10013H03, expressed in ovary. [AK234758]	0.520266	0.0137953
SSBP1	CATCGTTTGGTACAGTCTCATTTCCAAATCATGATAGTCTTTATAGTTTCTAAGGACAAG	single-stranded DNA binding protein 1	0.582448	0.0138787
AIMP1	CCTCTTGAACAGATGCAAAATCGGATGGTGATTTTACTTTGTAACCTGAAACCTGCAAAG	ref|Sus scrofa aminoacyl tRNA synthetase complex-interacting multifunctional protein 1 (AIMP1), mRNA [NM_001114283]	0.517729	0.0139145
OSTF1	CCAGTTGCTTCTGGAAAAGGTGCTAGAACAGACTTAAGGAACAATGAGAAGAAACTGGCC	ref|Sus scrofa osteoclast stimulating factor 1 (OSTF1), mRNA [NM_214005]	0.602189	0.0139145
PPP1CC	CAGATGACCGTGTACAATACCATGTGGTGAAAATGAATTCAGACTTATTAAATGATGAAC	gb|Sus scrofa mRNA, clone: HTMT10065C07, expressed in hypothalamus. [AK392314]	0.538461	0.0140339
G3BP2	CTGCAAAGCCAAACAGCTGCAAAATGTCGAAAAATCATTGATGTGTATAAAAATTGCAGT	NM_001046455.1	0.607612	0.0140661
HSPD1	ATCCTAGATATGTTTTAACATTACTGATGAACTGTGAGAGGAAGCCCAAGGCGGCGTTCC	ref|Sus scrofa heat shock 60kDa protein 1 (chaperonin) (HSPD1), mRNA [NM_001254716]	0.544825	0.0140965
EIF3M	GGAAACAAAACCTGAACAAAGTGAAAAACAGCCTTTTGAGTCTTTCTGATACCTGAATTT	coiled-coil domain containing 73	0.558723	0.0142773
HSP90AA1	AATGGGTTACATGGCAGCAAAGAAGCACCTGGAGATAAATCCAGACCATTCCATCATCGA	heat shock protein 90kDa alpha (cytosolic), class A member 2; heat shock protein 90kDa alpha (cytosolic), class A member 1	0.555121	0.0142773
CFH	TTTTTACTACTACTGTGATCATAATTTTGTGACTCCCTCACGCCGTTCCGGGGACTACCT	ref|Sus scrofa complement factor H (CFH), mRNA [NM_214281]	1.90714	0.0142894
HAUS1	TGATGCCGAATCCATCTCTTGCTCAGGTGAAAATTGAAGAAGCAAAGCGAGAATTAGATA	HAUS augmin-like complex, subunit 1	0.573408	0.014331
ASAP3	TTCTGCAAAGCCTCATCAAGTTCTTCCATGCCCAGCACAAGTAGGTTTCTCCCCATTTCC	ArfGAP with SH3 domain, ankyrin repeat and PH domain 3	1.65974	0.014331
ZFAND5	TTAATGTAACTGTACCTTCTGCATGGAAAATCATAACCAACATGGCTGCAGTAGACTTCT	ref|Sus scrofa zinc finger, AN1-type domain 5 (ZFAND5), mRNA [NM_001097506]	0.580092	0.0143609
ARV1	CTTTTGTGAATTTTCAATTCAGTATCTTCTCCTGTGACTAAGTTACTCTCTGAAATCAGC	ref|Sus scrofa ARV1 homolog (S. cerevisiae) (ARV1), mRNA [NM_001243293]	0.640836	0.0143628
LLPH	GCCTTTTTCTTCAGTTCAAACCCAACATAACTCCTCAAGTTTGTTTTGGTAACTTGAATA	LLP homolog, long-term synaptic facilitation (Aplysia); similar to LLP homolog; similar to hCG2013595	0.515895	0.01443
SAP30	CACTTAGGAGATACAAAAGACACTTCAAACTCGCAACCAGACCAGGACTTAATAAAGCAC	XM_002689456.1	0.570362	0.0144482
ZFAND5	GGTAATGCCTGTTTTCATTTGTAAATAGTAAGTATGTACACGAGGCACTACTTCTGATTT	ref|Sus scrofa zinc finger, AN1-type domain 5 (ZFAND5), mRNA [NM_001097506]	0.604473	0.0144482
PRDX3	GTTTCTTGAATCACGTCTTCAGAGGGAAAAGGAAACACTCTTCTTTCTTAGCCTTACTTG	ref|Sus scrofa peroxiredoxin 3 (PRDX3), mRNA [NM_001244531]	0.632371	0.0144876
ZFAND5	CTGATGCTTGTCTGGTAATATCACTTCTGTGTTATAATGGAAGGTTTTTTGTGATGTATG	ref|Sus scrofa zinc finger, AN1-type domain 5 (ZFAND5), mRNA [NM_001097506]	0.582841	0.0144904
ADH5	CTGTTTTCTGGACTCTTCTTCACATAAGTCGTGCTAGCTCATTAAGGAATATTTTTTAAC	alcohol dehydrogenase 5 (class III), chi polypeptide, pseudogene 4; alcohol dehydrogenase 5 (class III), chi polypeptide	0.587567	0.0145936
GNAS	CCGCTTGCTAAATATTCCAAATTTAGAAAGCTTAAGGCGGCCTACAGAAAAAGAATTTAA	ref|Sus scrofa GNAS complex locus (GNAS), transcript variant 4, mRNA [NM_001130215]	0.561109	0.0145948
OSGIN2	GAGGGGGAGATGGGATAGCTTAAAGTCGGTTTATAAGTCATTTATATGGATACTTTATTA	XM_001925491.2	0.625527	0.0145948
BZW1	CCACAATGAACAGTTCACTTTATCCCTGGGTTTTCTATATGAACAGTTTTCAAGATATGA	ref|Sus scrofa basic leucine zipper and W2 domains 1 (BZW1), mRNA [NM_001244493]	0.583198	0.0145948
RNASE4	GGTCATTAAGACGCATTCTCTCTTCCTCTCTGAAAGATTTTTCATGCTTTCCTTATAATA	gb|Sus scrofa mRNA, clone: ADR010048D04, expressed in adrenal gland. [AK389332]	0.602973	0.0145954
GLO1	AAATGTTAGTGCCTCACCATACCTCCTCCATAGTCTTCTTTGTAAAAACCTTCAGTGAGT	ens|glyoxalase I [Source:HGNC Symbol;Acc:4323] [ENSSSCT00000029888]	0.537536	0.0146687
IARS2	GCCCACTTACAAACGTGGCTGAGCAGAAAACATTTTATATTTTATACATCTTCTCAACTT	isoleucyl-tRNA synthetase 2, mitochondrial	0.57379	0.0146687
GNG10	TCCTGTAATGAAACAGATTGGATATTTGTCTTCTTAAGTTCCTCTGCTTTATAGAGGTGA	similar to guanine nucleotide binding protein (G protein), gamma 10	0.589712	0.0146825
THUMPD2	CTCGATCCTCACAAGTTTGGGAATATGTACACTATCAGAATTTCTGAAACATAGAAACTT	THUMP domain containing 2	0.62354	0.0147146
PKR	CCTGCTTCTAATAGTTGATTTTCCTGTAACTGTCTAAAATTTGCTGGGAATTATTGATGG	Unknown	2.05786	0.0147148
NDUFB3	GTCCCAGAACAAAGATAAGAAGCATCACTGAAGATAACATCTGGAAGTATCTTTTAATGT	NADH dehydrogenase (ubiquinone) 1 beta subcomplex, 3, 12kDa	0.62791	0.0150396
RHPN2	CAACCATAAATGGGGAAGTGTATCCGTTGCTCTTAGGGCCATTTTTGTATAAATATTTAA	ens|rhophilin, Rho GTPase binding protein 2 [Source:HGNC Symbol;Acc:19974] [ENSSSCT00000030848]	1.82851	0.0150396
ANXA7	TGAAAGCTACCATGGAGGCTTATCCAGGATGGCTAATCGAGATTTGTTAAGCAGTGTTGG	ens|annexin A7 [Source:HGNC Symbol;Acc:545] [ENSSSCT00000027928]	0.625665	0.0150396
C4orf33	TGGAGAAGAGTGGAAACAACCAGAATCGGACCTGTGGCTAACAGAGAAACCTGATGTATA	chromosome 4 open reading frame 33	0.598177	0.0150396
PSMA3	AGAGCTCAGCTGGGTTGGTGAAATAACAAAAGGAAGACATGAAATTGTTCCAAAAGATAT	Unknown	0.551955	0.015062
OSTF1	CTGTGAGTAAAACATGTAAATGAATAGTTTCACCTTCTGTTGCCAATAAGTGACTGGATA	ref|Sus scrofa osteoclast stimulating factor 1 (OSTF1), mRNA [NM_214005]	0.569139	0.015063
ITFG1	TCATCTTGGCAATAATTGGGATTTTACATTGGCAGGAAAAGAAAGCAGATGATAGAGAAA	integrin alpha FG-GAP repeat containing 1	0.597479	0.0151437
ITM2B	CTGCTACTTGGTTAGAGCATTTGAACACACATTTTGATTTTCCTCAATTAAAATGTGCAG	ref|Sus scrofa integral membrane protein 2B (ITM2B), mRNA [NM_001042375]	0.561519	0.0151592
ATP5F1	GACTGACTAAATGGAAACTAGTCTGTGAACAAAATCTTTCTGTATTGCTATCTACTGAAG	ens|ATP synthase, H+ transporting, mitochondrial Fo complex, subunit B1 [Source:HGNC Symbol;Acc:840] [ENSSSCT00000007437]	0.63598	0.0151795
SDE2	TGTGAAACCATCTGGGCCTGAAGTTTTCTTTGTGGGAAGATTTCTTATAACTAGTTTCTT	chromosome 1 open reading frame 55	0.556674	0.0153496
CYB5A	GTTGAAGTACTTCATAGTTGCAATGATTGTCCATTGGCGTGCTAGATGATTTATGAGCCA	ref|Sus scrofa cytochrome b5 type A (microsomal) (CYB5A), mRNA [NM_001001770]	0.599875	0.0154051
PRPF18	GACTTTTCCCTTCCAGATCTGAAAGTTAGAAGATTAAAAAGGAACTTTTGAGGATGGAAA	PRP18 pre-mRNA processing factor 18 homolog (S. cerevisiae)	0.577623	0.0154076
RAB28	AATCATTGTGGAGCGGAGTGTACCTGATGTTCAGATGTTTTTCTCCTACAAATAAATTTA	NM_001034634.1	0.595287	0.0154076
UBLCP1	CTGATCCTTTCAAATAAACTTGGTGTATATTGTTCTTACGGGACTATTTCAGTGGTGTAA	ubiquitin-like domain containing CTD phosphatase 1	0.595	0.0154426
TMEM184C	AAGTAGAGCAGCAAGTACACAATTCCTCTAGTCTGAGTTAGCAGCGGGATTGTAACCGTA	XM_003129158.1	0.602038	0.0154817
SMS	AAATTGGCAAAGCTGCCGTTTTTGTTGATGTAGGTCGCTAAATAGCCATGATCCTGCCAG	spermine synthase; similar to spermine synthase	0.576074	0.015495
CAT	TTCCTAGGGGTAAGTGAAGGTTAGGGCTGAACAGTCATTTAAAGGGAATGTGTATTTGCC	ref|Sus scrofa catalase (CAT), mRNA [NM_214301]	0.586014	0.015495
FAM213A	GTTGACGGCTATACCTGATGACAAACATATGTGGTGTTTGAGTGCTTTTATTTGAGATTA	chromosome 10 open reading frame 58; chromosome 10 open reading frame 57	0.600078	0.015495
EPCAM	GAAGGGAAATTAGCACAGGCTCAGATTACTAATGTGTGGGGCAAAGAAAGATCTTTGAGG	ref|Sus scrofa epithelial cell adhesion molecule (EPCAM), mRNA [NM_214419]	0.458125	0.0155333
RNASE4	GGTCATTAAGACGCATTCTCTCTTCCTCTCTGAAAGATTTTTCATGCTTTCCTTATAATA	gb|Sus scrofa mRNA, clone: ADR010048D04, expressed in adrenal gland. [AK389332]	0.620406	0.0155333
CWC15	TTCATCTCTGACTATTTCCAGTCATGTCATTTATTTTGAATATGGGAAAGGGAATCTGCT	CWC15 spliceosome-associated protein homolog (S. cerevisiae)	0.610576	0.0155333
PRORSD1P	CCCTGAAGACTTTCTCACATTTGTAAAGAACACAGGACATGATCCCATAATACTAAATTT	non-protein coding RNA 117	0.629166	0.015544
TRIP4	AGTCAAGAATCTGATTCTCCATTTGTTTTCATCTGCACAAATCCCCAGGAAATGATTGTG	ens|thyroid hormone receptor interactor 4 [Source:HGNC Symbol;Acc:12310] [ENSSSCT00000005028]	0.6407	0.015582
CYB5A	GTGGGAAAATGCCTGGCAGTGGAATCCTTTGTTCAGATTTTAATAAACATATATCTGAAA	ref|Sus scrofa cytochrome b5 type A (microsomal) (CYB5A), mRNA [NM_001001770]	0.600062	0.0156237
SDE2	TGTGAAACCATCTGGGCCTGAAGTTTTCTTTGTGGGAAGATTTCTTATAACTAGTTTCTT	ens|SDE2 telomere maintenance homolog (S. pombe) [Source:HGNC Symbol;Acc:26643] [ENSSSCT00000011880]	0.565172	0.0156278
MRPL33	TGAAGGCCATTGTGAAGGAAAACAATGCAGTGAAAGAAAGTTCTTCATATTAGGACATAT	XM_003125284.1	0.605049	0.015657
PON1	ACTACAGTCCAAATGAAGTTCAAGTGATGGCCAGTGGATTTGATTTTGCTAATGGAATCA	ref|Sus scrofa paraoxonase 1 (PON1), mRNA [NM_001097515]	0.573938	0.01577
ETFDH	CCAACTTCAAATGTTTGGAAGTTCACAAGTGTCAAAATACTTTACAGCATATTACTGACC	ens|electron-transferring-flavoprotein dehydrogenase [Source:HGNC Symbol;Acc:3483] [ENSSSCT00000009718]	0.592251	0.0157778
HSPD1	TTAAGCAGCCTTTCTGTGGAGAGTAAGAATAATTGTGTACAGAGTAGGAAATATCCAATT	ens|heat shock 60kDa protein 1 (chaperonin) [Source:HGNC Symbol;Acc:5261] [ENSSSCT00000017505]	0.547104	0.0157792
CFDP1	CTAAGGAAGTGGATGCTACATCTAAAGAAGCCAAATCCTTCTTCAAGCAAAATGAGAAAG	craniofacial development protein 1	0.569142	0.0157911
ALDH2	GCAACTAGCACCTTGCTTTGTATTCTGGACTAAAACTCATTAAAAACAATACTACTGTTC	aldehyde dehydrogenase 2 family (mitochondrial)	0.535045	0.0158137
RCN2	CTTTAAAGGAACCTTAGAAGGACTTATACCTCACATGTTAATGTTGAGAAGTCCTACTTA	reticulocalbin 2, EF-hand calcium binding domain	0.544007	0.0158306
NUDCD2	CAGATTATGTGGTGGAAGAAAAACGTGGATGCCTCCAGTTAACAAATTGCAAAAATATAT	NudC domain containing 2	0.598956	0.0159381
PSMD1	TAAATCAAATTGTAAACCATCAACGTTTGCATATCCTGCCCCTCTGGAAGTACCAAAAAA	Unknown	0.59964	0.0159704
LPPR4	CGTCACTGCTGCTACCGTTTTTAGCAACTAATACTCGGCTGGGGTCTTGATTGAGGTCTG	plasticity related gene 1	1.78158	0.0159791
SMIM13	GTCAACACTATATCGAAAGCTTCTGTGCTTTGTCCGTATGATGTTTTAACTTTCACTTTA	gb|BX677249 Sus Scrofa library (scac) Sus scrofa cDNA clone scac0034.a.02 3prim, mRNA sequence [BX677249]	0.606444	0.0160053
UBR4	AAATTGGGGACCTGAAACGGACCAAGATGGTGCGAACTATCAACCTCTATTACAACAACC	ubiquitin protein ligase E3 component n-recognin 4	1.6902	0.0160053
PNO1	GCAGTGTGGATGTACTATGTGAACTTCTAATCTTTGTACCTGTTTTTGCTGTTTGTAAAA	partner of NOB1 homolog (S. cerevisiae)	0.643511	0.0160397
DLAT	GTTGAGTCTGTCCAGATAAGTTATTTGTGATGGGCATTACTGAATTTTTTAAAATGCCCA	dihydrolipoamide S-acetyltransferase	0.622506	0.0160397
DOPEY1	TCTCGCCGGAGGACATCTCTGCGAGGTGCAGCCCCGCGGCAGCGCAGGGATGGGGGGCCC	gb|Sus scrofa mRNA, clone: SPL010054H12, expressed in spleen. [AK397716]	1.71572	0.0160691
FGL2	TACAGGTCCTCTTTCAAAGAAGCCAAAATGATGATCAGACCCAAGTACTTTAAGCCATAA	ref|Sus scrofa fibrinogen-like 2 (FGL2), mRNA [NM_001005152]	0.614467	0.0160732
PSMA1	GAAGAACATACTGTCTTTGTGGTTTTGAAGACAACTGTGAAATAAAATTGTTTCACCTGC	Unknown	0.636073	0.016094
EFCAB8	TGAACAGCAACAACAACAGCATCCTGCTCAGCATCTCCAAGGATAAGAATATTCGCGTGT	EF-hand calcium binding domain 8	1.76651	0.016094
RNF103	AAATGGATGTTTGCTAATGGGGGTGCCCTGTGGTCATGTGTTCCATCAGAATTGCATTGT	vacuolar protein sorting 24 homolog (S. cerevisiae); ring finger protein 103	0.610063	0.0161466
ANXA7	GGTATTGTGCTTGGTTTGCACATGTGATTATTGCCTTAATTCCAATGTTATTTTTTCCTC	ens|annexin A7 [Source:HGNC Symbol;Acc:545] [ENSSSCT00000027928]	0.632245	0.0161843
CRLF3	ATGTGCTAGAATTTAGATGCCTTGTCCAGCTGTCTGAAACCAAATAAAAAACTAAACGTT	Unknown	0.615392	0.0161843
ATP6AP2	TGACATGTACAATCTTTATGGTGGGAATGCAGTGGTCGAGTTAGTGACGGTCAGGTCATT	ATPase, H+ transporting, lysosomal accessory protein 2	0.619136	0.0161984
EIF4A2	GGCTGACCTTATTAATTCCTGGGATGAGATAGTTTTGAATGCAGTGCTCGCTGTTGCTGA	ref|Sus scrofa eukaryotic translation initiation factor 4A2 (EIF4A2), mRNA [NM_001100195]	0.551378	0.0162841
DST	ACCATCAGTGATGAGATGTTTAAAACTTACAAGGAGCGTGACCTTGACCTTGACTGGCAA	ens|dystonin [Source:HGNC Symbol;Acc:1090] [ENSSSCT00000001671]	1.80742	0.0163859
OAT	CCTTTTCATAAGCCCTTCAGTGTAAGTTTCATACGATTTTATAATTTCCTGGCTGGTATA	ens|ornithine aminotransferase [Source:HGNC Symbol;Acc:8091] [ENSSSCT00000011746]	0.556621	0.0164191
HSPD1	CCTTTCTGTGGAGAGTAAGAATAATTTGTACAGAGTAGAGAAATATCCAATTATGTGACC	ens|heat shock 60kDa protein 1 (chaperonin) [Source:HGNC Symbol;Acc:5261] [ENSSSCT00000017505]	0.568372	0.0164558
RFXAP	GCTACCTGTGATGATAAAATGCAGTTGGGGCACCTAGAATTGGGTTCTCATAGTACCCTT	regulatory factor X-associated protein	0.61574	0.0165124
HNRNPF	TGGGGAGGTGTGCTTTTTTGGAAAACTCAGGGTGCTAGATCCCTAATTCAAAGAGGAACA	gb|Sus scrofa mRNA, clone:OVRM10013H03, expressed in ovary. [AK234758]	0.541782	0.0165157
ANXA7	TGTTAAGCAGTGTTGGCCGTGAGTTTTCTGGAAAGTCGAAAGTGGCTTGAAGACCATCTT	ens|annexin A7 [Source:HGNC Symbol;Acc:545] [ENSSSCT00000027928]	0.610377	0.0165157
OAT	ATAGACACAGCCTTTTCATCAAGCCCTTCGGTGTAAGTTCATACGATTTTATAATTTCCT	ens|ornithine aminotransferase [Source:HGNC Symbol;Acc:8091] [ENSSSCT00000011746]	0.555404	0.0165157
LIF	AGAAGAAGCTGGGCTGTCAGCTCCTGGGGAAGTATAAGCAGGTCATCTCTGTGCTAGCCC	ref|Sus scrofa leukemia inhibitory factor (LIF), mRNA [NM_214402]	1.87353	0.0165214
CAT	GTACCATCATGACTTAATGTTTAATCCTGCTTGGAACTGATGAGATTTTTTAAAACTGGG	ref|Sus scrofa catalase (CAT), mRNA [NM_214301]	0.489452	0.0165816
IVNS1ABP	GGTGGGTATAGATGTTGCTAACAGCAACACAAAGCTTTTGCATATTGCATATTATTAAAC	ref|Sus scrofa influenza virus NS1A binding protein (IVNS1ABP), mRNA [NM_001161649]	0.59816	0.0165816
PSMA3	CTCAGCTGGGTTGGTGAAATAACAAAAGAAGACATGAAATTGTTCCAAAAGATATAAGGG	ens|Proteasome subunit alpha type [Source:UniProtKB/TrEMBL;Acc:F1SSL6] [ENSSSCT00000005589]	0.550011	0.0165977
PSMA1	GAAGAACATACTGTCTTTGTGGTTTTGAAGACAACTGTGAAATAAAATTGTTTCACCTGC	ens|Proteasome subunit alpha type [Source:UniProtKB/TrEMBL;Acc:F2Z5L7] [ENSSSCT00000014628]	0.642303	0.0165992
CRLF3	GTGCTAGAATTTAGATGCCTTGTCCAGCTGTCTGAAACCAAATAAAAAACTAAACGTTAA	ref|Sus scrofa cytokine receptor-like factor 3 (CRLF3), mRNA [NM_001244329]	0.616485	0.0166335
DNAJA2	TTTGTGTTTGGCTGCACCTGCATAAGCTGCTACAAATAGAATAAAGACTTCATAGCCTGT	DnaJ (Hsp40) homolog, subfamily A, member 2	0.623899	0.0166449
AUH	CAGAATTAGGTGTACATTTTTAAATACCTCCTGCATATGAGGCTTTCTGTTCCTAATCTT	ens|Uncharacterized protein [Source:UniProtKB/TrEMBL;Acc:F1RN09] [ENSSSCT00000010511]	0.573137	0.0166514
SLC25A46	TATTATCTTCTTCAGTCATTGCTGCAGCCAAATTGGCCTCTTAGCTGTTCCTTTTCTGCC	Unknown	1.70911	0.0166596
CYCS	TCATACTCTAGAATTCAGATCATGTATGGCTGATGGAATGTTTCTGTTGGATGGTCCTGA	ref|Sus scrofa cytochrome c, somatic (CYCS), mRNA [NM_001129970]	0.617792	0.0167206
ARV1	GCCTTGTACACTTTACAGGAGTGAAGTATATCTCAGCAGAGCTGTTATTAAATAAATAGT	ARV1 homolog (S. cerevisiae)	0.638381	0.0167206
DENR	GTGGATGAGATAGCATTGAAGATCTTGGCGAAGTGAAGAAGTGATTTTGAAAATTTGTAT	ens|density-regulated protein [Source:HGNC Symbol;Acc:2769] [ENSSSCT00000010730]	0.555038	0.016725
MX2	CGTGTGTGTGAATGAGTCTTTGTTCTGGCACTTGATAAAAACAGCACTATTCCCAAAAAA	gb|Sus scrofa mRNA, clone:LVR010035G05, expressed in liver. [AK232386]	2.05926	0.0167465
ANXA7	TTACTAAGGACTACGTCAGGGTATTGTGCTTGTTTGCACATGTGATTATTGCCTTAATTC	ens|annexin A7 [Source:HGNC Symbol;Acc:545] [ENSSSCT00000027928]	0.626073	0.0167466
RWDD1	TTGTTCCAGGAAATGGATGACTTGGAGCTGGAGGATGATGAGGATGATCCAGACTACAAT	ens|RWD domain containing 1 [Source:HGNC Symbol;Acc:20993] [ENSSSCT00000004911]	0.547789	0.0169043
HMGN3	ATGTAGTCCTGTGCATACAGTGGTGTTTTTACTGTGCGTATTTGAATTTTTTCATGCAGT	high mobility group nucleosomal binding domain 3	0.589679	0.0169152
ANXA4	GTTGGTAGGATTATCTATGTCATTTGCTACTTTACAGAATCATAGTTTGAAAGCATCTGC	ens|Sus scrofa annexin A4 (ANXA4), mRNA. [Source:RefSeq mRNA;Acc:NM_001167639] [ENSSSCT00000009128]	0.510315	0.0169475
RNF7	AAGCAGTTCCATTGAGAAGTGGACTTTTTGCATGCTTATGGTTGATCAGTTTTTTAAGAA	ring finger protein 7	0.641058	0.0169475
CALU	AGTGTGATCTCTTCACAGAGTTATACATAGAAACAGCTAGAAAACTGAAGGAAAAGTACA	ens|calumenin [Source:HGNC Symbol;Acc:1458] [ENSSSCT00000018052]	0.634469	0.0169812
RIDA	GGAAAGATGAAAAGTTACTATTCTTGAGAAATAAAGAGCACACCTAAGTCAGTTAAACCC	ens|heat-responsive protein 12 [Source:HGNC Symbol;Acc:16897] [ENSSSCT00000006670]	0.544928	0.0169865
FAM45A	GAGGATTTGAAATGAGATGATGTTTACTGAGGCAAACACCTGAAAATTAAATCTGCACTT	family with sequence similarity 45, member A	0.551573	0.0170459
RCN2	CTGAGTAGAGTACTGGCTCCTTTTATAGTTTGTTACCAGCTTTACTTTTGTGATAAAATG	ref|Sus scrofa reticulocalbin 2, EF-hand calcium binding domain (RCN2), mRNA [NM_001244184]	0.593881	0.0171978
PTCD3	GAGTTTGGGCTGCACAGCTGGGAAAATGAAAGCTGTGAGTAAATGTTGTAATTAAGGTAA	ref|Sus scrofa pentatricopeptide repeat domain 3 (PTCD3), mRNA [NM_001243030]	0.605378	0.0172837
Slc35g3	TGATGCTGCAGTATTACGTGCTCTATGAGACCGTGGCACCTTCGGACATCATGGGGGCAG	ens|Uncharacterized protein [Source:UniProtKB/TrEMBL;Acc:I3LEE7] [ENSSSCT00000022875]	1.69888	0.0173058
TMEM184C	ATGAACTTGTTCTCCATGTCCAGCACCACAAAAGCAATGTCAGCATCACGGTAAAGCAGT	protein arginine methyltransferase 10 (putative)	0.619289	0.0173568
SWAP70	CTTTGATTTTAGTTTTGTAGTTACTGTACAGAACGTTTCAGGAGTGTGTGAGCACTGGTC	SWAP switching B-cell complex 70kDa subunit	0.636419	0.0173795
ANKRD40	TCTGTGACCTTGGGGAAATGACTTAATCTTTCTGAGACTCAGTTTCCTCATTTGCAAATT	gb|MI-P-AY0-naf-a-09-0-UI.s3 MI-P-AY0 Sus scrofa cDNA clone MI-P-AY0-naf-a-09-0-UI 3', mRNA sequence [BF709384]	1.73504	0.0173824
ANXA1	ATGAACCAAGGGAGATTATGAAAAAATTCTGGTTGCTCTATGTGGAGGAGACTAAACGTT	ref|Sus scrofa annexin A1 (ANXA1), mRNA [NM_001163998]	0.581389	0.0174464
PLGRKT	GTTTACCCAGAACTTCTCAAAACACAGAATTGTTGACTTGAATCATGGCCTTTACAATTT	chromosome 9 open reading frame 46	0.569435	0.0174679
MORF4L2	ATGTAAATGCCATTCTGGAAGAGTACGCAAATTGCAAGAAATCACAGGGAAATGTTGATA	mortality factor 4 like 2	0.632967	0.0174679
SIAE	GCTATTTACTGGTTGATTAAGACAGCTAATGGCACTTGATAACTGTAATCTGCAAAAAGT	XM_003130021.1	0.586603	0.017499
RABGGTB	CTAGTAAGCTAGATTAGATCCTTCGATGCAAAGGTCACTTGTATTTTGCCATCTTAATAT	ref|Sus scrofa rab geranylgeranyltransferase, beta subunit (LOC733698), mRNA [NM_001044620]	0.606776	0.017517
SPAG1	AAGCAACTAAACCTGCATTTCTCTTTAAACTGTCACTTCCACGTTTTTCTCCATGTTCTA	sperm associated antigen 1	0.611189	0.0175563
CLHC1	GGAAGACTTAAAGTTTTGGCAGGAGAGCCCACGGCATTGATATATCACAGGAAAAGAATA	ens|clathrin heavy chain linker domain containing 1 [Source:HGNC Symbol;Acc:26453] [ENSSSCT00000009199]	1.97175	0.0175563
FBXO39	CATGACAGGAACTCCATTCCCCAGATTTTTTAAGTGATTTGTCTCTTCATATCATTTAAG	Unknown	1.78212	0.0175563
NR2F2	GGGTGGTGTTTGTTGTTGTTGTTTTAAAGCTGGTTTACTCCTCTCTTTTCTCTCCGTTTC	nuclear receptor subfamily 2, group F, member 2	1.79072	0.0175563
ANXA7	GACTGATCTGCATGCAGCAACATCAACCGTCACCTAACCAAAAGAGCTTTTACTAAGGAC	ens|annexin A7 [Source:HGNC Symbol;Acc:545] [ENSSSCT00000027928]	0.631567	0.0176074
HNRNPF	ACTGTAGGAATGGTGAGGCCTTGACTTAAAACTTTCTTTGTACTGTGATTTCCTTTCGGG	gb|Sus scrofa mRNA, clone:OVRM10013H03, expressed in ovary. [AK234758]	0.544244	0.017689
MSR1	GAAGATGCTGGAGTCACCTGCACTACATAATGTATCGTATTTTCATTCACATTTATGAAA	macrophage scavenger receptor 1	0.559981	0.0177382
HNRNPF	CAAGGTGCTAGATCCCTAATTCAAAGAGGAACATTTCTCATGTTTGTTCATTCTAGTTAT	gb|Sus scrofa mRNA, clone:OVRM10013H03, expressed in ovary. [AK234758]	0.534228	0.0177471
PKR	TGCATCTGAAATACTGAAGACTTTGAAGGAGTGGAAGAACGTCACAGAGAAAAAGAAACG	ref|Sus scrofa double stranded RNA-dependent protein kinase (PKR), mRNA [NM_214319]	2.10164	0.0178682
OLA1	CTCCTTTTTGAATCTACAGATAATGCATGTTTTACAGTACTCCAGATGTCTACACTCAAT	Obg-like ATPase 1	0.528626	0.0178862
AIMP1	TAATGTGTGCTAGTTCACCAGAGAAAGTTGAAATCTTGGCACCTCCTCATGGGTCTGTTC	ref|Sus scrofa aminoacyl tRNA synthetase complex-interacting multifunctional protein 1 (AIMP1), mRNA [NM_001114283]	0.548376	0.0178877
ADAR	ATGAACCTCGATTTAAATTCCAAGTTGTCATCAATGGCCGAGAGTTTCCCCCAGCTGAAG	Unknown	1.61416	0.0178877
ASXL2	AGAAATTGACAGCTTCACCTAGTGATCCCGAAATAAAGAACACCTCAGCCGAGCAACCAA	ens|additional sex combs like 2 (Drosophila) [Source:HGNC Symbol;Acc:23805] [ENSSSCT00000009382]	1.57992	0.0178877
BLOC1S2	TTGAGGCAGAATCCCTCAGAATCTCACACTTATAACTCCTTACCTTTTACTTGAATGTCT	ens|biogenesis of lysosomal organelles complex-1, subunit 2 [Source:HGNC Symbol;Acc:20984] [ENSSSCT00000011543]	0.622112	0.0178877
ANXA7	CTGATCTGCATGCAGCAACATCAACCGTCACCTAACCAAAAGAGCTTTTACTAAGGACTA	annexin A7	0.626726	0.0178879
CCDC58	GCCAAGAGCTCCAAGTATAAACGATTCTGATAATTACGGAGAAATCAACTGCTATTTTAT	coiled-coil domain containing 58	0.576304	0.0178989
APOOL	AATCAGAATCCACCTCAGGTGCTACACAGTTTTTGCTTGACCCAAGCTCATAGATCATGG	ens|Uncharacterized protein [Source:UniProtKB/TrEMBL;Acc:F1S1Q7] [ENSSSCT00000013625]	0.633855	0.0181156
ARL1	AAAGGCACTGGCCTTGATGAGGCAATGGAGTGGTTAGTTGAAACATTAAAAAGCAGACAG	ref|Sus scrofa ADP-ribosylation factor-like 1 (ARL1), mRNA [NM_001031784]	0.627131	0.0181228
TIMM8A	GTCATACTAAACTGCCGCAAGGAAGAAGTTAACTTACCCTGTATATCAGGGTTCAAAAAA	translocase of inner mitochondrial membrane 8 homolog A (yeast)	0.608942	0.018133
HNRNPF	TCAAGTATGTTAAATGTGGATCTTTTACACCACATCATCTGAACACATTGGGGAGGTGTG	gb|Sus scrofa mRNA, clone:OVRM10013H03, expressed in ovary. [AK234758]	0.567218	0.0182049
NFATC2	CAAAGTCCTGGAGATTCCGCTGGAGCCAAAAAACAACATGAGGGCCACCATCGACTGCGC	nuclear factor of activated T-cells, cytoplasmic, calcineurin-dependent 2	1.80572	0.0183371
NT5C2	TATAGAAAGGATTTCGCTGAAAGGACAAAGGAGCAAGCCACCCAAAAGGAACAGAACCTC	gb|Sus scrofa surfactant protein A mRNA. [L10124]	0.623557	0.0183371
EIF3E	TGAATGCAATTCAAACGATGTGTCCACACATACTCCGCTATTTGACCACAGCAGTCATAA	gb|Sus scrofa mRNA, clone: CLNT10149H11, expressed in colon. [AK400473]	0.559086	0.0183573
ARPP19	GAAGACCTTTTGTTGTGAAGATGTGAATGAAGTGTGCATGTGCATCGACTGTTGAATTCA	ens|Sus scrofa cAMP-regulated phosphoprotein (ARPP-19), mRNA. [Source:RefSeq mRNA;Acc:NM_214175] [ENSSSCT00000005100]	0.60016	0.0183573
ANTXR1	GATAATTCAGAAGACAGTATGAATCTTCGACGCCTCTGAGTCATTGTTATAAAAATCAGT	anthrax toxin receptor 1	2.41824	0.0183573
GNAS	AGCTGCTCTAAGAAGGGAACCTCTAAATTAATTAAGGCCTTAAGCACAATTAATTAAACG	ref|Sus scrofa GNAS complex locus (GNAS), transcript variant 4, mRNA [NM_001130215]	0.569403	0.0184001
VTA1	GTTATAAGTTTTGTGGGAAATTATGGACTTACTCTGTCACCTTCATTTGTGCTGTGTAAA	gb|Sus scrofa clone Clu_16337.scr.msk.p1.Contig3, mRNA sequence. [AY609536]	0.582666	0.0186414
HRH1	AGTGCAGCAAGGTCAAATTAGGTGCCTGAGATCATAGAGCTAGTTATATGAGAGCTAGAA	histamine receptor H1	0.602279	0.0186414
HBS1L	TTATATACAATTAGTATACATCGGTTACGAAAATATCTGGTACCTGGGCTGCTCCTGTAA	Unknown	1.61385	0.0186414
UBE2I	TGTACATCCGAGTGATGAGCTATGTGTCCTGGATCTACCAGTATGTCCCTCGGTCCCCGG	ref|Sus scrofa tryptase (LOC396700), mRNA [NM_213794]	1.75223	0.0187643
MYH9	AGTCATTCAGTACCTGGCTCACGTGGCCTCTTCACACAAGAGCAAGAAGGACCAGGGCGA	ens|myosin, heavy chain 9, non-muscle [Source:HGNC Symbol;Acc:7579] [ENSSSCT00000000151]	1.64671	0.0187831
TLR4	ATTGTCGTGGTGTCCCAGCACTTCATACAGAGCCGATGGTGTATCTTTGAGTATGAGATT	ref|Sus scrofa toll-like receptor 4 (TLR4), transcript variant 1, mRNA [NM_001113039]	0.606463	0.0188016
PFDN4	CATAACACTTATATCAAGTGTAGGGGCTTTATGTCATGTTATTAAAATCAGTTACGCCTC	ref|Sus scrofa prefoldin subunit 4 (PFDN4), mRNA [NM_001123160]	0.506746	0.0188282
IK	AAAGAAAAGTTACTACGCCAAGCTTCGCCAACAAGAAATAGAGAGAGAGAGAGAGCTGGC	IK cytokine, down-regulator of HLA II (IK)	0.575372	0.0189061
HSPD1	GATGAGAAGTTAAGCAGCCTTTCTTGGAGAGTAAGAATAATTGTGTACAGAGTAGAGAAA	ens|heat shock 60kDa protein 1 (chaperonin) [Source:HGNC Symbol;Acc:5261] [ENSSSCT00000017505]	0.554066	0.0189682
SLC39A11	GGAACGAGGTGGACTTGGCATCCTCTCAAGCTACTGCTTTGCTATACGTTATTGCTACTC	Unknown	1.85419	0.0189682
RUFY4	AACTGATTCAAGAGAAAGATAACCTGTGGCAGAAGATCCAGCATCTCTCTTCCTTGGTCC	ens|RUN and FYVE domain containing 4 [Source:HGNC Symbol;Acc:24804] [ENSSSCT00000017620]	1.63818	0.0189682
SCIN	TGAAAAGCTATGCACAGCCTAAGGGAGCTTGTCAGGAAATTTTATATTTCAGGAGCTGTT	ref|Sus scrofa scinderin (SCIN), mRNA [NM_001244731]	0.511821	0.0190197
NT5C2	TTTCATATTCACGCATTAGAGGGTGGGAAGAGATCCTGGAAGCCAGAACTGCTACTCAAA	gb|Sus scrofa surfactant protein A mRNA. [L10124]	0.577726	0.0193268
FAM221B	AGACCACACGCCTTTCGCAGAGATGTCTACCCTCCGAGAGGCCATCAGCAACAACTCTGA	gb|PDUts1130B10 Porcine testis cDNA library I Sus scrofa cDNA clone PDUts1130B10 5' similar to homologue to ref [CV874697]	1.59785	0.0193268
C1GALT1C1	GACACTGGTTTATTCGCACATTGAAGTTTAGCAGTACATTTTTAAATAGGGTGGGTTTTT	C1GALT1-specific chaperone 1	0.593937	0.0193536
COPS5	ACATAGAAAATGCCAAACAGGTTGGCCGCCTTGAAAATGCAATTGGCTGGTACATAGCCA	ref|Sus scrofa COP9 constitutive photomorphogenic homolog subunit 5 (Arabidopsis) (COPS5), mRNA [NM_001105300]	0.608536	0.0193536
MOAP1	AACCCCAGGTTCTGATGTGTGTCATCAAAGCATCTATTTCTGAGTATCATTTTAATAGGT	gb|PREDICTED: Sus scrofa modulator of apoptosis 1-like (LOC100157577), miscRNA [XR_130774]	0.630305	0.0193536
REXO2	AGCAGTGAAGGAGAGTACAATGACATTGCAGCAGGCAGAGTATGAATTTCTGTCCTTTGT	REX2, RNA exonuclease 2 homolog (S. cerevisiae)	0.642964	0.0193536
HSPA9	GCACCTCTGTCCTTGATGATTGTTCTTTTGGATCCATTCAGGATTTTTAATAAAGGAGGA	tc|Rep: Stress-70 protein, mitochondrial precursor - Cricetulus griseus (Chinese hamster), partial (10%) [TC588113]	0.601504	0.0193536
KSR1	TCATCACCTCCTTCTTGAACAGCTTCAGGTGGTCCTGGTTGTGGCCGTCCATCTCCAGCA	tc|Rep: Kinase suppressor of ras - Mus musculus (Mouse), partial (9%) [TC618156]	1.697	0.0193536
LRP1	AACAAGAAGCAGATCAACGTGGCCCGGCTGGATGGCTCTTTCAAGAACGCTGTGGTGCAG	Unknown	1.75767	0.0194367
RIDA	ACTGGGTGTGGGAAAAAGACACACGTATGACACAGTTGCTCAGATAAATGAAAGTAAAGG	ens|heat-responsive protein 12 [Source:HGNC Symbol;Acc:16897] [ENSSSCT00000006670]	0.594873	0.0194713
SRP19	CCATGTGTTACCTGAAATCCTGTATTTGTTTGTCGTCTTTGTAAACATGTTTCAGTTTAG	signal recognition particle 19kDa	0.589159	0.019543
EPCAM	GAAATTAGCACAGGCTCAGATTACTAATGTGTGGAGCAAAGAGAGATCTTTGAGGACCAC	ref|Sus scrofa epithelial cell adhesion molecule (EPCAM), mRNA [NM_214419]	0.476331	0.0196378
PTPRA	GGCTTCTATTACCTATTAGGTGGAGATTTTATATGTAAATGTGTTAGCACTGATAGTCCT	Unknown	0.571081	0.0196486
PAFAH1B1	CTATAAAAATGTGGGAAGTGCAAACTGGCTACTGTGTGAAGACATTCACAGGACACAGAG	platelet-activating factor acetylhydrolase 1b, regulatory subuni	0.623752	0.0198
SCCPDH	CCCATCTACGCAGACTGATTTTGGACTCTTACCTAAGTTGAATAATAAAGGATTATCAAT	XM_003130554.1	0.604048	0.0198294
TMED2	ACTGAGCAGCATTGTCAGTACTAGGGTTTTTGTTTTCCTTGGGTCTTTCTTTTTTGGCAC	transmembrane emp24 domain trafficking protein 2	0.583678	0.0198598
EIF2S1	AAGTACTCATTAACAATATTAATAGGCGTTTGACCCCACAGGCTGTCAAAATTCGAGCAG	ens|eukaryotic translation initiation factor 2, subunit 1 alpha, 35kDa [Source:HGNC Symbol;Acc:3265] [ENSSSCT00000030998]	0.599645	0.0199253
RAD23B	GGAAGGGTTGGGAAATGTGGCTGGAAAAATACTTTGGAAATATACAATCAAGATATCTCA	ens|RAD23 homolog B (S. cerevisiae) [Source:HGNC Symbol;Acc:9813] [ENSSSCT00000005980]	0.559248	0.0199706
RALBP1	ACTAATTTTTGCCAGGACCATGATGGATCAAGCAAATAAATTCAACAGCCATTTGAGGAA	XM_003127830.1	0.595995	0.0199706
EIF2S2	TTGAAAGTGATGTTCAAGAACCAGCTGAACCAGAGGATGACCTTGACATTATGCTTGGAA	ens|Uncharacterized protein [Source:UniProtKB/TrEMBL;Acc:F1S4Y8] [ENSSSCT00000029372]	0.553294	0.0201115
PHOSPHO2	CCTATGGAATCTTCTGTTGTGTCTTGGTCTTCAGGCATTGAAATAATTTCTCATTTACAA	phosphatase, orphan 2	0.612136	0.0201442
LACTB	CAGACATACCTTAACGTCATGGATGCAAAATGAGGTGTTTGGATTTGCTTGGGATTTTTT	ref|Sus scrofa lactamase, beta (LACTB), mRNA [NM_001243362]	0.564045	0.0201734
IFI44	TTTTCATCTTTATGTTCTCAAGATGCTCGTGCCAAGCATTGTCAGTGTTCCAAGCAAGAG	Unknown	1.72117	0.0201734
CYC	TAATGCCAGCGAAGACCATTTTCGTTCCAGGGATGTACTTCTTGGGATTCTCCAAGTGTT	cytochrome c, somatic	0.6388	0.0201734
PSMA3	CCGTGTATTATTCAGCCCTGTGGATTACTATATACCCACTACCAGTTTTCATTAAATTCT	ens|Proteasome subunit alpha type [Source:UniProtKB/TrEMBL;Acc:F1SSL6] [ENSSSCT00000005589]	0.587323	0.0201758
PLGRKT	CTATGGAACCCTGCTACAAAGAATGAAAGGTGAAGCTGAGAACATACTGGAAACAGAAAC	ref|Sus scrofa chromosome 9 open reading frame 46 (C1H9orf46), mRNA [NM_001190217]	0.600525	0.0201785
ACYP1	TGATGGAAGGATTACAACTGTACACAATTCTAATCAATAAACACACAGGACATTCTGTGT	acylphosphatase 1, erythrocyte (common) type	0.627012	0.020182
ATP5F1	CTGACTAAATGGAAACTAGTCTGTGAGACAAATCTTTCTGTATTGCTATCTACTGAAGTT	ens|ATP synthase, H+ transporting, mitochondrial Fo complex, subunit B1 [Source:HGNC Symbol;Acc:840] [ENSSSCT00000007437]	0.652096	0.0201936
ACVR2A	TGATTTGGAGAGGGCCACATTCTTCATGTACACTTTTTCAAAAGTTTCTTTACAGAGTCT	Unknown	1.87418	0.0201936
SDHD	GACTTTGTGGAAGAGTAGGCAGTGTTTCGTTTTTACAGACTTCCCCTCTCTGTTCAGTTG	NM_001097516.1	0.630237	0.0201936
RHOT2	ACTACATGGACGGGCAGATCCCCTGCCTGTTCATCTCCTCCAAGGCCGACTTGCCCGAAG	ref|Sus scrofa ras homolog family member T2 (RHOT2), mRNA [NM_214325]	1.62787	0.0201936
BLOC1S2	GAGAGGACCTATTTTCCCTGGTAGTTGTTGTACACTGTATTATTTTCTTAAATGATTGGT	ens|biogenesis of lysosomal organelles complex-1, subunit 2 [Source:HGNC Symbol;Acc:20984] [ENSSSCT00000011543]	0.61139	0.0202472
ABCB7	AGAAATTGTCAACAGTGTGAAAGGCTGTGGAAACTGTTCCTGCTAAGTCATATGAAACAT	ens|ATP-binding cassette, sub-family B (MDR/TAP), member 7 [Source:HGNC Symbol;Acc:48] [ENSSSCT00000013585]	0.639368	0.0202472
PARP1	TAGGTACAACTGACAATAGGGGAAACGTTGGGGAGGGTTTTGTTTTTGTTTTTGTTTTTG	ens|poly (ADP-ribose) polymerase 1 [Source:HGNC Symbol;Acc:270] [ENSSSCT00000028077]	0.608045	0.0202757
VBP1	TTGATTCTCTTGAGGAAGACCTCGACTTTCTTCGAGATCAATTTACTACAACGGAAGTCA	von Hippel-Lindau binding protein 1	0.620988	0.0203852
CHMP5	GTATCATGAGTGGATATTTTGATTCTATGGTTGCTTCAGTATTACAGCTGACTTGTAATC	chromatin modifying protein 5	0.532764	0.0203951
ZAP	CGCTGATACATTGGATGAATGTTGTTCAATAAAGCTCAACTTTCTATAATTCAGTAGTGG	ens|Sus scrofa zinc finger CCCH-type, antiviral 1 (ZC3HAV1), mRNA. [Source:RefSeq mRNA;Acc:NM_001177489] [ENSSSCT00000017979]	0.59735	0.0204039
C6orf62	GGAGTAAAACTTAGTGCTTACTGGTTTCCAATTGTATTTAGCTTCTGGTTGGAATTTGAA	ens|chromosome 6 open reading frame 62 [Source:HGNC Symbol;Acc:20998] [ENSSSCT00000001190]	0.57342	0.020443
SUCLA2	TGTATCAAGTAAGGATGTATGTACTAAGGACGTGGCAGACAAAATTAACAATGTCAGTTT	ens|succinate-CoA ligase, ADP-forming, beta subunit [Source:HGNC Symbol;Acc:11448] [ENSSSCT00000010304]	0.573407	0.020443
Ube3c	AGAATTAGCAATATGCTTTTAAATGTGGGGAAAGCGAATGACACTTTTAAGACAATGACC	ubiquitin protein ligase E3C	0.524433	0.0205052
TICAM2	TGACATATAATCAGATGCAAGAGGCTGCCTGTATCTGCTAATAAAGAAGGGATATCCTGT	ref|Sus scrofa toll-like receptor adaptor molecule 2 (TICAM2), mRNA [NM_001204351]	0.622577	0.020552
OAT	ACAGCCTTTTCATCAAGCCCTTCAGTGGAAGTTTCATACGATTTTATAATTTCCTGGCTG	ens|ornithine aminotransferase [Source:HGNC Symbol;Acc:8091] [ENSSSCT00000011746]	0.560793	0.020552
BCL6	TTTGGCTGTGTCTAAACTGCATTACCGCGTTGTAAAATATAGCTGTACAAATACAAGAAT	ens|Uncharacterized protein [Source:UniProtKB/TrEMBL;Acc:F1SFH8] [ENSSSCT00000012922]	0.582619	0.0205944
CRLF3	ATGTGCTAGAATTTAGATGCCTTGTCCAGCTGTCTGAAACCAAATAAAAAACTAAACGTT	cytokine receptor-like factor 3	0.623659	0.0207168
MIOS	CCTAAAAAACCTTCAAGTGTGGAACTTTCTAATAGATGTCCTTCATAGCTCAGAAACATA	missing oocyte, meiosis regulator, homolog (Drosophila)	0.609016	0.0207398
IFT57	TGCAACCATCATTCCAGAATCTACCATAGGCTCTTATTAAAACGTATTTTTCATGCTTTC	ens|intraflagellar transport 57 homolog (Chlamydomonas) [Source:HGNC Symbol;Acc:17367] [ENSSSCT00000013066]	0.560242	0.0208037
PPIL3	GGAGCCAAACAGCTTTTACTCCTATTCTCATAACATATTCTTTACTATACCAGTTATCCA	ens|peptidylprolyl isomerase (cyclophilin)-like 3 [Source:HGNC Symbol;Acc:9262] [ENSSSCT00000017525]	0.651055	0.020804
TPD52	GCCAAGCTTGGAATATCCTAAAGCATGACTAGATTTACCTGGGATAAATTATCTTATGAA	ref|Sus scrofa tumor protein D52 (TPD52), mRNA [NM_001244387]	0.579552	0.0208602
HSDL2	GGGTCAAGAAGTAACTTAATTCTTTTCAAATCTTCCCATGTAATATGAGGCTAGTCTGTT	ref|Sus scrofa hydroxysteroid dehydrogenase like 2 (HSDL2), mRNA [NM_001197021]	0.614635	0.0209806
ATP5F1	ACTGACTAAATGGAAACTAGTCTGTGAGACAAAATCTTTCTGTATTGCTATCTACTGAAG	ATP synthase, H+ transporting, mitochondrial F0 complex, subunit B1	0.654764	0.0209806
HEXIM1	CTTTGGTTGGTTTGGTAAATTTAGCTATGATGTAGCTTGTGTGCTTTATCCTCTTCTTTA	hexamethylene bis-acetamide inducible 1	0.492584	0.021038
BBS4	GTATGATGAGAAGTAGAGACCAAGGGCTGACTGGGTGTCAGCACCAAAGATTAAAGAAAA	ref|Sus scrofa Bardet-Biedl syndrome 4 (BBS4), mRNA [NM_001244787]	0.599962	0.0210927
PARP9	CAATGAGTCTCTACAGGTCTTCAGAAAAATGCTGACTCCCAGGCTAGAGTTATCTGTCTG	poly (ADP-ribose) polymerase family, member 9	1.72332	0.0210927
PSMA3	GAATCTTTAAGGAAGAAGATGAATCAGATGATGATAACATGTAACACCTACTTCAGCATC	ens|Proteasome subunit alpha type [Source:UniProtKB/TrEMBL;Acc:F1SSL6] [ENSSSCT00000005589]	0.592362	0.0212731
ARGLU1	GATAAAGGAGGCAGATTCTAGTGTATAAAAGTCGTCCATAAGTTATCACATGCAAAAACA	gb|AJ950020 KN404_1 Sus scrofa cDNA clone C0007745l24 3', mRNA sequence [AJ950020]	1.68472	0.0212752
C5H12orf45	TTGGAGAAATAGAAGCTGGCTTTTAAGGAGATGGAATAGATGGCATTTGGGGATCTTCTA	NM_001038689.1	0.6435	0.0212862
TRAK1	GTGCCTGGGAAAAAGTAGTTGGGAGAAACTCTGAAAACAGAGAGGTGATTAACCTTTTTT	tc|Rep: Gag polyprotein (Core polyprotein) [Contains: Matrix protein p15 (MA); RNA-binding phosphoprotein p12; Capsid protein p30 (CA); Nucleocapsid protein p10 (NC)] - Feline sarcoma virus (strain McDonough), partial (3%) [TC612862]	0.639018	0.0213163
ZFAND5	GATGTGTACAGATAGTTCATATTATGTATTGCACATAATCATGCTCTTCAGCATTGATGC	ref|Sus scrofa zinc finger, AN1-type domain 5 (ZFAND5), mRNA [NM_001097506]	0.622893	0.0213824
2010-03-01	AAGTGTATAAACTCAACTCAGACACTAATCATTAGGGGCCCCTTCCTCAATCCACTTTCT	tc|Rep: UPF0215 protein APE_0476.1 - Aeropyrum pernix, partial (8%) [TC616255]	1.95153	0.021395
ANP32A	ACGTGCGATTTCCCTAGCCCGTGTTTCATCTGTATAAAAGACATCTGCACCAGTTTTCCT	hepatopoietin PCn127; acidic (leucine-rich) nuclear phosphoprotein 32 family, member A	0.612153	0.021395
COPS4	GGTCTGTGTGTATGAAGCTAACTCAGATGTTTTGAAAGCTTTTTCTTTAAATGGAGTAAG	ref|Sus scrofa COP9 constitutive photomorphogenic homolog subunit 4 (Arabidopsis) (COPS4), mRNA [NM_001105304]	0.644987	0.0214333
TRIM66	CTGTCTCTTTATGTCTGAACCTGGCCGAGATCCCTAAGCTTTCTGAGTTCGTTTCCGTCG	tc|Rep: ICE-like protease (Caspase) p20 domain protein precursor - Anaeromyxobacter sp. (strain Fw109-5), partial (5%) [TC604669]	1.6001	0.0217074
TRA2A	TTAGAGCAGTTGTATACTTTGCTGTTTGAAATTTTGGTATTGGGACAGTGGTTAAGCAGG	transformer 2 alpha homolog (Drosophila)	0.588591	0.021763
ATP5F1	TACAGAATATGATGCGTCAGAAGGAACAAGAGCCATGATAAGATGGGTGGAGAAGCACGT	ens|ATP synthase, H+ transporting, mitochondrial Fo complex, subunit B1 [Source:HGNC Symbol;Acc:840] [ENSSSCT00000007437]	0.630605	0.0218819
RUFY1	AATCTGCCATTTCCACACTCTTGTGAATATCCATCATTAGCCCTGCAATAAATTCATTTA	ens|RUN and FYVE domain containing 1 [Source:HGNC Symbol;Acc:19760] [ENSSSCT00000015318]	0.609615	0.0219097
FAM213A	AATCTGAGGCTTAAAGTTGACGGCTATACCTGATGACAAAATATGTGGTGTTTGAGTGCT	ref|Sus scrofa chromosome 10 open reading frame 58 ortholog (C14H10orf58), transcript variant 1, mRNA [NM_001244373]	0.607784	0.0220104
RMND1	GTGTCATTGCAAGAGATACTCAAGTTCTACAATCAAAAATAAATGTGCATCTGTTGAGAG	required for meiotic nuclear division 1 homolog (S. cerevisiae)	0.660713	0.022026
IVNS1ABP	GGGGGTATAGATGTTGCTAACAGCAACACAAAGCTTTTGCATATTGCATATTATTAAACA	ref|Sus scrofa influenza virus NS1A binding protein (IVNS1ABP), mRNA [NM_001161649]	0.641577	0.0220658
ATP2A2	ACAGCCCTCTGCATGATTGATGTTGGGGGTAAAAGAAAATTAGAAAAAAGTCCCCAATTC	gb|Pig mRNA for endoplasmic-reticulum Ca(2+)-transport ATPase (class 1). [X15073]	0.643827	0.0220694
GNL2	TGACTCAGAGGGGCAGAAACAGAGACGCAAAAAATTCAAACATAAGCAGTAACATTTTAA	guanine nucleotide binding protein-like 2 (nucleolar)	0.485645	0.0220778
CYB5A	GAGAGATGATTTTATAGAGTTGAAGTACTTCATAGTTAGCAATGATTGTCCTTGGCGTGC	ens|Sus scrofa cytochrome b5 type A (microsomal) (CYB5A), mRNA. [Source:RefSeq mRNA;Acc:NM_001001770] [ENSSSCT00000005381]	0.622834	0.0220778
DIMT1	CCGCAGACACGCACAACTTTACACTTAAGATTATTTCTAACAGTGTATTGCATAAATGTT	DIM1 dimethyladenosine transferase 1-like (S. cerevisiae)	0.603145	0.022091
RPF1	CACAGTGCATCTCAAGAGATTTCACAGACCTGATTGTGATTAATGAAGATCGTAAAATAC	NM_001083417.1	0.603707	0.0221566
TIAL1	GGCCAGTTACCAAACACAGTGAGCTGGGACTCTAAACAAAATGTAATTCATGATAGCTTC	gb|Sus scrofa mRNA, clone:OVRM10065D09, expressed in ovary. [AK235287]	0.627962	0.0221843
TTC13	GGGCCGGGCCTCTTGCTTCCTAAGTTATTTTTTAAAACATGGAATTATAAAGATATTAGG	ens|tetratricopeptide repeat domain 13 [Source:HGNC Symbol;Acc:26204] [ENSSSCT00000011146]	0.652363	0.0221843
KIAA1279	CTAAGTTATGTTGTATAGTACCATAGTTTGTTTCCTTATACAAGAAAAAGGCCTTGTCGG	KIAA1279	0.618109	0.0222451
MMAA	CAGACTTGTTGTTGAAAGCTTTCAAAAGCAGAGACTAATGAAATGCATCCTGTACAATAA	methylmalonic aciduria (cobalamin deficiency) cblA type	0.631472	0.0222896
STX7	GTGAAGGCAATGTTTTACATGGCAAGCTATGAGACTTCAAATGGGAACAAATACAATATT	syntaxin 7	0.554465	0.0223647
TAF15	CAACCCTTGAAGCTAAGTGCATTGTAAAATATTGCCAAAATGGAAGGTGTTTTGTAATAC	TAF15 RNA polymerase II, TATA box binding protein (TBP)-associated factor, 68kDa	0.537761	0.0223647
CD9	GCTCGGGTTTATATTTGTTTGGTCATTTGTTTTGCTTATTATGTAAAGCAGAAATCCTGC	ref|Sus scrofa CD9 molecule (CD9), mRNA [NM_214006]	0.609975	0.0223647
CAT	GCCTTTGACAGTTGATTATTCACTTAAAACGACCAGAGTGAAAATTTCTGCAGATATATG	ref|Sus scrofa catalase (CAT), mRNA [NM_214301]	0.568386	0.0223739
ATP5F1	CATGAAGACTTTTGAATAAGCAGTTTGCATTTAATACATCTGGTACCTGGCTAAAGAGTT	ens|ATP synthase, H+ transporting, mitochondrial Fo complex, subunit B1 [Source:HGNC Symbol;Acc:840] [ENSSSCT00000007437]	0.634129	0.0223739
NT5C2	CTGTCGTTTGTCAACATGGGAGGGTTGATTAGCTGTTCTAGAATTCAATAAAGTATAATA	5'-nucleotidase, cytosolic II	0.611099	0.0224745
VTA1	GTTTATAAGTTTTGTGGGAAATTATGGACTTACTCTGTCACCTTCATTTGTGCTGTGTAA	gb|Sus scrofa clone Clu_16337.scr.msk.p1.Contig3, mRNA sequence. [AY609536]	0.585598	0.0225573
TOMM40L	ATAAGACTCTCGAAAGGCTGCTTTAGTCTGGACTGGTGAGGTGATGGATGTCATCAATCT	translocase of outer mitochondrial membrane 40 homolog (yeast)-like	0.568724	0.0225573
SEPHS2	GGTGGACATAAATCTTGTGCTGAAAATTCCTGGTGATTTAATCCATAAAGTGATTTCTAG	ref|Sus scrofa selenophosphate synthetase 2 (SEPHS2), mRNA [NM_001093735]	0.635668	0.0225573
TNFAIP6	CCTGTTCTACGTGCAGTTTTATACCTTGGTTTTATTAACCTTGTACTTTATGGTGTATAC	ref|Sus scrofa tumor necrosis factor, alpha-induced protein 6 (TNFAIP6), mRNA [NM_001159607]	0.567052	0.0226383
ZNF750	GGTGTTCTCGCTCCGGAGAAGAACAAGGGTGTCCTAGAGCCGCCAGCAGGCCCTGTGGAG	tc|Rep: Protein ZNF750 - Bos taurus (Bovine), partial (7%) [TC619574]	1.70585	0.0226383
EIF2S2	TTCTTACAGTGCGAAACTTGTCATTCTCGATGCTCTGTTGCCAGCATCAAAACTGGCTTC	ens|Uncharacterized protein [Source:UniProtKB/TrEMBL;Acc:F1S4Y8] [ENSSSCT00000029372]	0.576889	0.0226684
ALDH2	TCATCTCTTACCTGGTAAATTTGGACATGGTCCTCAAGTGTCTCCGTTACTATGCTGGCT	ref|Sus scrofa aldehyde dehydrogenase 2 family (mitochondrial) (ALDH2), mRNA [NM_001044611]	0.624036	0.0226684
ZZZ3	GACCTAACCCCCAAAGTTGGAGAGGGGAGTATTATAGTTTAAGATGAAAGGTGAATATAT	Unknown	1.84929	0.0227423
NDUFC1	ATGTAGTGATTATAGGAGTTCCTTTGGATTCATCAATCTGTTGAGTTCTAAATGTGAGAG	ref|Sus scrofa NADH dehydrogenase (ubiquinone) 1, subcomplex unknown, 1, 6kDa (NDUFC1), mRNA [NM_001097470]	0.604103	0.022833
HNRNPU	TTTTCAAAAACTACTGTTTAGCTTACCCCTCCACTACTCAGCAGACTACAGAGAGGATGG	Unknown	0.585846	0.022923
ZDHHC17	CGACTTTGTCATTTTTCTCTCCATCCTGATCCTCTGGAGAAATAATTTGTTTTACGTTAA	Unknown	1.64486	0.0229389
FAM217B	CTGAAAATATTCAGCAGGTTTGTTATTTGCTGTGTGATTATCATAGGCTCGGTTTTGTTT	NM_022106.2	0.63572	0.02296
POMP	TTGGGTCTTTGGTTTATGCCCGTGTGATAATTGAAAGCACTAAAGGAAGATGATTTTAAA	Unknown	0.626414	0.0229784
PAPOLA	GTGTTGCACCAAACATGTTGATCGAAGTGACTTTTTCACCTCATTCTATGATAAGTTGAA	ens|poly(A) polymerase alpha [Source:HGNC Symbol;Acc:14981] [ENSSSCT00000002783]	0.613202	0.0230239
ZFAND5	CAGTTTTGCTTTCATTTTATGTACCTTAGTTCTGAGTTAGATCTGCAGATGTGTACAGAT	ref|Sus scrofa zinc finger, AN1-type domain 5 (ZFAND5), mRNA [NM_001097506]	0.60022	0.0231124
p27	GTTTTTTCCCCTCTTCTGTTAAATAATATGGCTTAAAAGGTTGCATACTGAGCCAAGTAT	Unknown	0.573916	0.0232534
PPP1CC	CAAGGAACTAACTTACTATCCACCAGTTTATACAGAACTCACAGTGTCTATGACTTTTTT	gb|Sus scrofa mRNA, clone: HTMT10065C07, expressed in hypothalamus. [AK392314]	0.558297	0.0232534
DPM1	GTTGGGAGGAAATGAAATAGTCTCTTTCTTGAAAGGATTATTGACTCTTTTTGCTACTAC	ref|Sus scrofa dolichyl-phosphate mannosyltransferase polypeptide 1, catalytic subunit (DPM1), mRNA [NM_001101820]	0.549158	0.0232644
C6orf57	GATATGGAGATTGGGAGCGAAAAGGACGCTGTATTGATTTTTAAACCACACTTTATTTAA	chromosome 6 open reading frame 57	0.649378	0.0232779
FGL2	CTCTGAGCAATGGGTTCTTATGCTATACAGGATTTGAAATAAAGCTGAAAAATATGCCTT	ref|Sus scrofa fibrinogen-like 2 (FGL2), mRNA [NM_001005152]	0.609764	0.0234319
PTS	CTCCAGAAATACCTTCCTGCGGGAGTTCTTTATAAAGTAAAAGTATATGAAACTGACAAT	6-pyruvoyltetrahydropterin synthase	0.615937	0.0234432
HSPD1	GTGGAGAGTAAGAATAATTGTGTACAGAGTAGAGAAATATCCAATTATGTGACCTTTGTG	ens|heat shock 60kDa protein 1 (chaperonin) [Source:HGNC Symbol;Acc:5261] [ENSSSCT00000017505]	0.582822	0.0236085
GSKIP	GACGTCTAACTTCAGGTTGAACTTTCTCATGCTTAATCTCAGGCTAAATGTAAAGGATAT	chromosome 14 open reading frame 129	0.590616	0.0236085
GHITM	CAGAGCTTTCCTTCTCTATCCATAGACCATTATTTTGCCATTTGTAAGTTTTTGATACAG	ref|Sus scrofa growth hormone inducible transmembrane protein (GHITM), transcript variant 1, mRNA [NM_001244382]	0.619569	0.0236085
PBDC1	CCCTTATGGTCAGATGTATCTCCTTGTACAGTGGAAGGGCATACAGAAGGATGTCTTTCT	XM_003135198.1	0.6158	0.0236085
ACADL	AACTAATCTGGGTTTAGATCTACTTAAGCTAAAATACAACCTGGAAGGGAGGGAACACTA	ref|Sus scrofa acyl-CoA dehydrogenase, long chain (ACADL), mRNA [NM_213897]	0.625721	0.0236108
SCNN1A	TGTGGTGGAGATGGCCGAGCTCATCTTTGACCTCCTGGTCATCACCTTCCTCATGCTGCT	sodium channel, nonvoltage-gated 1 alpha	1.68268	0.0237169
CTNNB1	CACAAGAATGGATCACAAGATGGAATTTATCAAACTCTAGCCTGCTTGTTAAAACACTTT	ref|Sus scrofa catenin (cadherin-associated protein), beta 1, 88kDa (CTNNB1), mRNA [NM_214367]	0.614454	0.0237169
ATP5F1	ATAAACTCAATGAGCAAAAAATTGCCCAACTGGAAGAAGTGAAACAGGCTTCCATCAAAC	ens|ATP synthase, H+ transporting, mitochondrial Fo complex, subunit B1 [Source:HGNC Symbol;Acc:840] [ENSSSCT00000007437]	0.632956	0.0237169
DPH3	TTTGAAAATGAGATGCCTCTTCTAGTTAAATATGCGCGTGGGTGGAGATCCCCATCCTGA	ref|Sus scrofa DPH3, KTI11 homolog (S. cerevisiae) (DPH3), mRNA [NM_001243616]	0.655161	0.0237169
CCBL2	GTGAGATGCTTAACCTCTCTGGTTTCAGTTTACTCATAAAAGGGGAATAAAAATAGCACG	cysteine conjugate-beta lyase 2	0.641642	0.0237186
GSKIP	GTCTAACTTCAGGTTGAACTTTCTCATGCTTAATCTCAGGCTAAATGTAAAGGATATTTG	chromosome 14 open reading frame 129	0.60436	0.0237186
DIMT1	GCTTAGTCACATAGTCCCCATACCATTTCTTCTTGTTAGTCATTTGTATAGTAAAGCATT	NM_001046036.1	0.60664	0.0237642
C4orf27	CATATAATCTGCTGAAGAGGAATCTCTTTGCAGAAATTATCGAGGGTCACCTGGCAGACA	chromosome 4 open reading frame 27	0.658009	0.0238704
EPCAM	AACTAAAGAAGGGAAATTAGCACAGGCTCAGATTACTAATGTTGGAGCAAAGAGAAGATC	ens|Sus scrofa epithelial cell adhesion molecule (EPCAM), mRNA. [Source:RefSeq mRNA;Acc:NM_214419] [ENSSSCT00000009230]	0.480869	0.0238741
EIF2S2	ATAATCAAGGAATATGTCACCTGTCATACGTGCCGATCACCGGACACAATCCTGCAAAAG	ens|Uncharacterized protein [Source:UniProtKB/TrEMBL;Acc:F1S4Y8] [ENSSSCT00000029372]	0.56271	0.0238975
STMN2	GACTTTCACTTAAGCTGGTCTTTCTTCCCCAGTGTGAGGCAGTCCTGCCTATTTAAAAAA	ens|stathmin-like 2 [Source:HGNC Symbol;Acc:10577] [ENSSSCT00000033041]	1.62516	0.0238975
IL18	GGACATGATGATAAGATACAGTTTGAGTCTTCATTGTACAAAGGATACTTTCTAGCTTGT	ref|Sus scrofa interleukin 18 (interferon-gamma-inducing factor) (IL18), mRNA [NM_213997]	0.58545	0.0239137
EPCAM	CTTTGAGGACCACTATTGTGTTAGTTACATCGTATGTTTGTGATAGTTAAACCTGCATTT	ref|Sus scrofa epithelial cell adhesion molecule (EPCAM), mRNA [NM_214419]	0.48411	0.0239416
ACYP1	AAGGAGTGTTTTTCCGCAAGTCCACTCAGGCTGAGGGTAAAAAGCTTGAATTAGTAGGCT	ref|Sus scrofa acylphosphatase 1, erythrocyte (common) type (ACYP1), transcript variant 1, mRNA [NM_001190198]	0.638928	0.0239904
HSH2D	ACATGGATTATGAAGATCTCTTCCTCTACTCCAACGCATTAACTAAGGAGGCCACCTGGT	hematopoietic SH2 domain containing	1.64119	0.0239904
TPRKB	AAACAAAGCAGTTCACCTCTACAAACTGGGGAAAATGAAGACAAGAACTTATCTACGGAA	ref|Sus scrofa TP53RK binding protein (TPRKB), mRNA [NM_001144846]	0.601184	0.02406
TNFSF10	GAACAACTGATTGACATGGACCAAGAAGCCAGTTTTTTCGGGGCCTTTTTAATTGGCTAA	ref|Sus scrofa tumor necrosis factor (ligand) superfamily, member 10 (TNFSF10), mRNA [NM_001024696]	2.2608	0.0242456
HMGB1	TACGAAAAGGATATTGCTGCATACCGAGCTAAAGGGAAGCCTGATGCAGCAAAAAAGGGA	ref|Sus scrofa high mobility group box 1 (HMGB1), mRNA [NM_001004034]	0.461497	0.0243775
PITPNM1	ACGATGTTGAGTTCCACCTCCTGCACCAGGCTCTGCAGAAAACATTGCCTTCTGGCGCAG	gb|900099 MARC 4PIG Sus scrofa cDNA 3', mRNA sequence [CK450526]	1.56885	0.0243775
TIAL1	GTAATTCATGATAGCTTCAGTTTCCTTGTGACATTCTGAAGACATGAAAGTAGACATCGG	gb|Sus scrofa mRNA, clone:OVRM10065D09, expressed in ovary. [AK235287]	0.636456	0.0244141
APIP	TTCATGAATGCTTACACAATGAGAGGAGCAGGTGCTGTGATTCACACCCACTCTAAAGCT	APAF1 interacting protein	0.655045	0.0244141
ATP5F1	TTACTTACCGGGAACGGCTGCATAGAGTATACAAGGAGTAAAGAATCGCCTGGACTATCA	ens|ATP synthase, H+ transporting, mitochondrial Fo complex, subunit B1 [Source:HGNC Symbol;Acc:840] [ENSSSCT00000007437]	0.62291	0.0245235
FAM122B	CCGACCTTTGTGTATATCTTAGAATGCCAGTTTAATAAAGTGTGTACACGTGCATAAAAA	Unknown	0.551693	0.0245618
SRP9	CATTAGCCATACGAATGTTGACGTGTTTCAGAGAGGTTAGTAAATAAAATATTACGTGAG	XM_003130540.1	0.566631	0.0245652
NDUFC1	CGTCCGTTTTCTTGTGGATCTTCTCATCAAACAACATAAGGAAGATGTTTTAGAGTATAA	ref|Sus scrofa NADH dehydrogenase (ubiquinone) 1, subcomplex unknown, 1, 6kDa (NDUFC1), mRNA [NM_001097470]	0.590125	0.0246533
TCEB1	GCAAAGCAGATTATCTTCTGTTCTTTTGCATAGCAATCAGAGTTGAAATTTGTTTGCTAC	ens|transcription elongation factor B (SIII), polypeptide 1 (15kDa, elongin C) [Source:HGNC Symbol;Acc:11617] [ENSSSCT00000006770]	0.65049	0.0247987
RFXAP	TTCTTTGCAGTTAAGACTGGAGTTGTCAAAGAGGTAAGCAGGAGTTCCCTTTGTGGCTCA	Unknown	0.61869	0.0247987
GNA12	TTCTTTTGTCTCATGGTGAGGAAGCCAATCCCACATACCGTGTGCTCCTATTTTCAGAAG	gb|rplac_2534.y1 pla Sus scrofa cDNA 5', mRNA sequence [EW502584]	1.75214	0.0248537
SPCS3	GGCAACTTGCTCCACTAAAGACTAAATACCTCTTTACATGCTGTAAATCATTCTAAATCA	signal peptidase complex subunit 3 homolog (S. cerevisiae)	0.631277	0.0250319
ZC3H7A	AACGATTAAACTTGTACTGTTGGTATTGTGTCGTGTATGGACCAATATTGCCTGTAATAA	XR_115816.1	0.56134	0.0250429
TMEM39A	TTGAAATCTGCTTTCAGACATTCTACTTCATTTCGAATGAGGTCTGGAGACAGGGGGCAG	Unknown	1.62255	0.0251265
HMGB1	AAGCTGAAGGAGAAGTACGAAAAGGATATTGCTGCATACCGAGCTAAAGGGAAGCCTGAT	ref|Sus scrofa high mobility group box 1 (HMGB1), mRNA [NM_001004034]	0.477028	0.0251453
PPP1CC	CGCAGAAGAACTGTTGATGGCATATCGAATAGTTTTAATTAATAAATTGCTCTGGAAACC	gb|Sus scrofa mRNA, clone: HTMT10065C07, expressed in hypothalamus. [AK392314]	0.536756	0.0251635
TLR4	CATGTCTCCTCTATAAACCTGTATCATAAGGCTATTAGAAACATGCTGGAAATTTCCATA	ref|Sus scrofa toll-like receptor 4 (TLR4), transcript variant 1, mRNA [NM_001113039]	0.596933	0.0251912
FAM213A	GACGGCTATACCTGATGACAAACATATGTGGTGTTTGAGTGCTTTTATTTGAGATTATTT	ref|Sus scrofa chromosome 10 open reading frame 58 ortholog (C14H10orf58), transcript variant 1, mRNA [NM_001244373]	0.605759	0.0251912
EPCAM	AATCCTTGTTCCATCCAAAAGGATGGACCTGAGAGTAAATGGGGAACTACTGGATCTGGA	ref|Sus scrofa epithelial cell adhesion molecule (EPCAM), mRNA [NM_214419]	0.562552	0.0252322
SMARCE1	CCGTACCAGAAGACGAGAAAAAAGAATAACTGTTGCCTTGTTTTATGTGTTCTAAATACT	XM_003131468.1	0.554348	0.025264
KCNE2	AAGAGTCAAATTCTGAACCTAGAAGAATCAAGGGCCACCATCCACGAGAACATTGGTGCA	ens|potassium voltage-gated channel, Isk-related family, member 2 [Source:HGNC Symbol;Acc:6242] [ENSSSCT00000013177]	1.77099	0.025264
HNRNPM	TTTGTAGTTGTGGCATCTTGTTGACATCGAATATGACTTTGATAATAAATACCAGTTCCG	heterogeneous nuclear ribonucleoprotein M	0.573654	0.0254526
ZBTB17	TGCACCTGGACATCAGTAACGCGGCAGGCTTGGGGCAAGTGCTGGAGTTTATGTACACAG	zinc finger and BTB domain containing 17	1.59917	0.0255626
STX7	GTGAAGGCAATGTTTTACATGGCAAGCTATGAGACTTCAAATGGGAACAAATACAATATT	ens|syntaxin 7 [Source:HGNC Symbol;Acc:11442] [ENSSSCT00000004629]	0.567143	0.0256273
CACYBP	TGGATGGGATCAGTCAGATAAGTTTGTGAAAATCTACATTACCTTAACTGGAGTTCATCA	calcyclin binding protein	0.612309	0.025646
TNNI1	TGGGATGGAGGGCCGGAAGAAAATGTTTGATGCCGCCAAGTCCCCAACGTCTCAGTAGAG	ref|Sus scrofa troponin I type 1 (skeletal, slow) (TNNI1), mRNA [NM_213912]	1.72903	0.025646
IFIT1	GCAGTACAAATAGAAACGGCATCATTCGAAAGGGATAAAAGTATACTTTCTTTGGAGAAA	ref|Sus scrofa interferon-induced protein with tetratricopeptide repeats 1 (IFIT1), mRNA [NM_001244363]	2.09957	0.0257844
FNDC3B	ATTTACAGTGGAGAAGAATTGGAATGTAACCTGAAAGATCTTAGACCAGCAACGGATTAT	fibronectin type III domain containing 3B	1.59329	0.0258712
SCCPDH	CCCATCTACGCAGACTGATTTTGGACTCTTACCTAAGTTGAATAATAAAGGATTATCAAT	saccharopine dehydrogenase (putative)	0.617101	0.0259164
MLXIP	AAGATCCGGCTCAACAACGCCATCTGGCGGGCATGGTACATGAGTATTTGGAAAAGCGCA	ens|MLX interacting protein [Source:HGNC Symbol;Acc:17055] [ENSSSCT00000010736]	1.72225	0.0259366
TLR4	TTCAGAAAGCAACCAGCATGATACAACAGCCTTCACTTAAGGAGGGAAAACTCCCAACGT	Unknown	0.593796	0.025972
CLPS	GCTGGCACCTCCGTCTTCTCATTGGGTTCTTGGCAATTAAAGCCCCTCTTGCAAACCTTC	ref|Sus scrofa colipase, pancreatic (CLPS), mRNA [NM_214203]	1.72425	0.0259891
OSTF1	ATCCATTGCATGAAGCTGCAAAAAGAGGCAACTTGAGCTGGTGAGAGAGTGTTTGGACAA	ref|Sus scrofa osteoclast stimulating factor 1 (OSTF1), mRNA [NM_214005]	0.602018	0.0259891
TPD52	CATCACCACTACTTTTCCTTATGCTGTATATGGTTATGGCCTACAATGTTGTATTTGTTA	ref|Sus scrofa tumor protein D52 (TPD52), mRNA [NM_001244387]	0.560461	0.0260061
PCBP2	TAAAATTTCAGACACCATTGAGGCATCAAGCAGCAAGCTCCAAAGCTCTCCCTCCTTGTA	tc|Rep: Lysine exporter protein - Alteromonas macleodii 'Deep ecotype', partial (9%) [TC604527]	1.7623	0.0260605
PDGFC	GTCAAATACTTTGCTTGTAAAATGCTTAATATCGTGCCTAGGTTATGTGGTGACTATTTG	platelet derived growth factor C	0.629256	0.0261697
ACTL6A	CCAGTGGATTGGTAGAATTGCTTTTTATTGATGCCTATGCTTTTTACCTTAGGCTTGCAA	actin-like 6A	0.654239	0.0262488
MYLK	TGGTAAAGTGGCCGGTACCCAGCCCATCACCTGTACCTGGATGAAGTTCCGAAAGCAGAT	ens|myosin light chain kinase [Source:HGNC Symbol;Acc:7590] [ENSSSCT00000012981]	1.71965	0.0262539
RAB13	TTTAGTCCAATCCTGTCACTCTGCATGGTCTTTTTCAGTATTAAAGGCCACCATTTGCAC	RAB13, member RAS oncogene family; similar to hCG24991	0.574717	0.0264124
NCKAP5L	GCGGGAGCCCAAACCTGAGTATGGTGATTTCCAGCCAGTGGCCTCTGACCCTAAGAACCC	ens|NCK-associated protein 5-like [Source:HGNC Symbol;Acc:29321] [ENSSSCT00000000223]	1.59703	0.0264124
RAB13	GAAGGTTTAGTCCAATCCTGTCACTCTGCATGGTCTTTTTCAGTATTAAAGGCCACCATT	RAB13, member RAS oncogene family	0.579168	0.0264753
NLK	GGAGTGAACCATGTATTCCCTTGTCTTTTACTTTGTTTCTGTGACATTTATGTTTCATGT	XM_003126463.1	0.510947	0.0264753
SDHB	AATGAAATTGATTCTACCTTGACCTTCGAAGATCGTGTAGAGAAGGCATCTGCGGCTCCT	ref|Sus scrofa succinate dehydrogenase complex, subunit B, iron sulfur (Ip) (SDHB), mRNA [NM_001104953]	0.640302	0.0265021
LTBP3	AGGGCTCACCAGGCGGAAACACAAGCTCTTCTCCTCCGGCTTGTCTGCAATGCATTGTGT	latent transforming growth factor beta binding protein 3	1.73451	0.0266839
PLGRKT	GTAAGTTGCAGCTGCCAAAAGAATGATCACTTTTGAAGGTCTTGAAAAAGCAAGAAGGGA	ref|Sus scrofa chromosome 9 open reading frame 46 (C1H9orf46), mRNA [NM_001190217]	0.602493	0.026688
NARS	CAAAATGCATGTCATGTATTCTCAATAGGCTGATTCCCAACAATCAATAAATGAACACAC	asparaginyl-tRNA synthetase	0.566618	0.026759
IDH3A	CAGGCACAAGAGAAATTTCCTGGGAAAGTTTCATCAAAACAGTAAATACGGTATATTTCT	ens|isocitrate dehydrogenase 3 (NAD+) alpha [Source:HGNC Symbol;Acc:5384] [ENSSSCT00000001968]	0.593641	0.0268434
IDH1	TGGCCTCATGGACAAAGTATTATGCTCGCCTGAACAGTGTATTTTTCCAAGTGCAATAAT	ens|isocitrate dehydrogenase 1 (NADP+), soluble [Source:HGNC Symbol;Acc:5382] [ENSSSCT00000026412]	0.644816	0.0268476
OLA1	CTCCTTTTTGAATCTACAGATAATGCATGTTTTACAGTACTCCAGATGTCTACACTCAAT	ens|Uncharacterized protein [Source:UniProtKB/TrEMBL;Acc:F1S062] [ENSSSCT00000017382]	0.542463	0.026903
RDH11	GTGGAGAAAAGAGTGTAGGACCACAGTCTTCTCATATTTGTAAATAATCTTTTGTTGAAC	gb|Sus scrofa mRNA, clone:OVRM10053F06, expressed in ovary. [AK235148]	0.558462	0.026903
TRAV25	ACATACTGCAATTCCTCAAGCACTTTATACAGCTTTCAGTGGTATAAGCAGAGGCCTGGG	ens|Uncharacterized protein [Source:UniProtKB/TrEMBL;Acc:F1S6W0] [ENSSSCT00000002327]	1.74364	0.026903
TMED10	TACTCTTTCATATTTCTGACTGGTGCCTTTCCCCTTTTTAGAAGCAATGAAAGCTACTCA	gb|PREDICTED: Sus scrofa transmembrane trafficking protein (LOC100158015), mRNA [XM_001926711]	0.597546	0.0269416
DAAM2	CAAAGTCTGCAGCGTCCTTTCTGCCTGCACCTTTTTTATAAGAATATATTGTAATACTAA	tc|Rep: Hydroxyproline-rich glycoprotein DZ-HRGP precursor - Volvox carteri f. nagariensis, partial (8%) [TC609865]	1.78689	0.0270625
C6orf62	CAAAGTTCTAAAAGCAGAACTCATTTGTGCAATGAACATAAGGAAAGACTACTGTATAGG	ens|chromosome 6 open reading frame 62 [Source:HGNC Symbol;Acc:20998] [ENSSSCT00000001190]	0.588422	0.0271404
BCL2L2	TTATTTAGGCCAAGGAAGGAGCAGAAGTAGGGCAACTAGGTCCTGCACTTATTAATCCCA	BCL2-like 2	0.645196	0.0271453
PARP12	TTTCAATACCTGTGCTGCCAATGTCACAGCAGAGTCTGGGAATAAAAATATTTATCTGAC	ens|Uncharacterized protein [Source:UniProtKB/TrEMBL;Acc:F1SRP3] [ENSSSCT00000017966]	1.82121	0.0272568
ATP5F1	AATTGCATCCAGCCCAGTGAGATAGCTAGAAACATTTGACTGACTAAATGGAAACTAGTC	ens|ATP synthase, H+ transporting, mitochondrial Fo complex, subunit B1 [Source:HGNC Symbol;Acc:840] [ENSSSCT00000007437]	0.66378	0.0272947
SESN3	TGAAATGTTTGTTCTCGCTTTCAATCAATTACGACTGTACCACCATGAATTCCAGAAAAA	tc|Rep: Predicted protein - Aspergillus oryzae, partial (5%) [TC531009]	1.76525	0.0273015
HIPK2	TTGGTCTTCGAGATGTTGGAGCAGAACCTCTATGACTTTCTGAAGCAGAACAAGTTCAGC	ens|Uncharacterized protein [Source:UniProtKB/TrEMBL;Acc:I3LHT2] [ENSSSCT00000028580]	1.63464	0.0273222
SDHD	TCCTAGGATGATGGAGAAAGGGAAAGACTGTTAATTCCTAAGGAAAGACTTTGTGGAAGA	ref|Sus scrofa succinate dehydrogenase complex, subunit D, integral membrane protein (SDHD), mRNA [NM_001097516]	0.601801	0.0273268
BRD7	TTTTAATGTTCCAGAGATTGGGCTTCTATTAGGTAATAAAGCTGAACCTGGGACTGTGAA	bromodomain containing 7; bromodomain containing 7 pseudogene 2	0.609393	0.0273432
CSNK1A1	CAGCTGATATGGTAGCAACCAAAGATTCCAGTGTTTGAGCATATGAAAGACTCTGCCTGC	gb|Sus scrofa mRNA, clone:PBL010002C07, expressed in periphral blood mononuclear cell. [AK236768]	0.613753	0.0273432
PLGRKT	GTTTACCCAGAACTTCTCAAAACACAGAATTGTTGACTTGAATCATGGCCTTTACAATTT	ref|Sus scrofa chromosome 9 open reading frame 46 (C1H9orf46), mRNA [NM_001190217]	0.603728	0.0275164
RPS6KC1	ATTGCCCATTCTTTCATATTCTGTTCTTCCTACCCCTGCGAATACATATGCAACAGAAAA	ribosomal protein S6 kinase, 52kDa, polypeptide 1	0.661491	0.0275164
APIP	TGTTGGAGAAAATGGAATTGTCTAAGCCAAGTGGAAGTTTATGATATACAGAGACAAAGC	APAF1 interacting protein; similar to APAF1 interacting protein	0.629406	0.0276916
DIRC2	CACCTATCAGAATAGGAAGAAATGCCACTAACTTCTAAAGAAGTTTAAACCCTATATCAG	disrupted in renal carcinoma 2	0.648334	0.0276916
VBP1	CCATCTCCGTGTAGTGAAGAGTATACTTGTACAATGTTTTGTACTTGTACTTCATGATAT	von Hippel-Lindau binding protein 1	0.588846	0.0277152
KCTD6	AGGCCTGGTAAGGTATAATTCCCAAGTGTACTGTCTACCAGGAAAACAAAAAACCAATAA	potassium channel tetramerisation domain containing 6	0.605812	0.0277152
MTERF3	GAGATGGCCAAGGCCTCAGTACAGGACTTTGAAAAATTCTTAAAAACTCTTTAATTTTTG	ens|MTERF domain containing 1 [Source:HGNC Symbol;Acc:24258] [ENSSSCT00000006681]	0.624509	0.0277152
FGL2	CTGAGCAATGGGTTCTTATGCTATACAGGATTTGAAATAAAGCTGAAAAATATGCCTTGT	fibrinogen-like 2	0.6174	0.0278469
TBCA	CCACTGCTATGTGTTCGAGTAGTATGAAAATGCGATTCTTTTTATGCAGTGCATATATTT	tubulin folding cofactor A	0.634465	0.0278618
ARV1	ATTTGTCCTCACATCAAACTTTCAGGCAATTAGAGTGACCCTGAATGTCAGCCGCAAGCT	ref|Sus scrofa ARV1 homolog (S. cerevisiae) (ARV1), mRNA [NM_001243293]	0.621168	0.0278618
LAMTOR3	ACGCCAGGCCTGCAGAATGAAGCAGACTTTTTATTGTGAATAATGAGAACATATTTTTCT	MAPK scaffold protein 1	0.654723	0.027904
COL15A1	CCCCAAGCCCTGATTTTATGACTCCCTTTTGGCAATTCTTGAATTATAACTGCGATTGAA	collagen, type XV, alpha 1	0.650937	0.0279312
SSBP2	ATCCAACAAATGCCAATTCAATACCATACTCCTCAGCATCTCCTGGGAACTATGTAGGTC	single-stranded DNA binding protein 2	1.60969	0.0280691
MBNL1	GATGGACCATATCTGCCTATGGAATGTGTATCTCTCCCAATAAACCTGCTTTCACTTAAA	gb|rduo409b_a24.y1 duo Sus scrofa cDNA 5', mRNA sequence [EW066303]	1.64736	0.0283527
MCU	TAACCTACAGCTTTTCAAGATCTAAATTCCAGGACTCTTGACCCCTGCCCAGAGAAATTC	Unknown	1.70271	0.0283527
HAT1	GTCTATGAGCATATATTACATTAAAAAAGAGCTTCTGAAATACCACTGCAGTTACTTCCC	histone acetyltransferase 1	0.579097	0.0284262
RWDD1	TTGTTCCAGGAAATGGATGACTTGGAGCTGGAGGATGATGAGGATGATCCAGACTACAAT	ens|RWD domain containing 1 [Source:HGNC Symbol;Acc:20993] [ENSSSCT00000004911]	0.567765	0.0284406
BBIP1	ACAGAACACCCTACCTCTGACTATTAACAACAGCTAGAAAGCAATCTACATCTGTATGCT	XM_003133182.1	0.632691	0.0284603
CELF2	TCTTCCTAGTCAATGGTTCTTTATCAGGCATTGATCGTTCTGCTTCTGTGGCTTAAAAAA	CUGBP, Elav-like family member 2	1.75101	0.0285549
RAB13	GGTTTAGTCCAATCCTGTCACTCTGCATGGTCTTTTTCAGTATTAAAGGCCACCATTTGC	ens|RAB13, member RAS oncogene family [Source:HGNC Symbol;Acc:9762] [ENSSSCT00000007191]	0.584892	0.028585
MGAT2	GGGTGGGGAGACATTAGGGACCATGAACTCTGTAAGAGTTATAGAAGACTGCAGTAAAAA	ref|Sus scrofa mannosyl (alpha-1,6-)-glycoprotein beta-1,2-N-acetylglucosaminyltransferase (MGAT2), mRNA [NM_001128482]	0.648459	0.0286287
HSPD1	TGTAGTCACAGAAATTCCTAAAGAAGAGAAGGATCCTGGAATGGGTGGAATGGGAGGAAT	ref|Sus scrofa heat shock 60kDa protein 1 (chaperonin) (HSPD1), mRNA [NM_001254716]	0.575631	0.0287012
CD9	GATATTTGTAGTTAAGGGGTTTGGGTTTGCTCGGGTTTATATTTGTTTGGTCATTTGTTT	ref|Sus scrofa CD9 molecule (CD9), mRNA [NM_214006]	0.616957	0.0287012
DYNC1H1	AAGATCCGAAACACAAAATATCCCATTCAGAGGGCTCTGCGTTTGGTGGAGGCAATTTCA	dynein, cytoplasmic 1, heavy chain 1	1.65749	0.0287012
GPC5	TTCAGTAACTCCTTCTCTTCAGTTTGTCAAAAATAAATTTGGTCCTTTTGACCTTTGGGA	Unknown	1.70312	0.0287619
CITED2	GTGTGGAATGTCGTCAGTGGCAAACATTTCACAAATTTTTATTTTGTTTCTGTCTTCAAC	gb|Sus scrofa mRNA, clone: HTMT10014F06, expressed in hypothalamus. [AK391669]	0.561242	0.0287619
DENND1A	TGTAAAAACGAAAGCAAACCCAGCCATGAAGACTGTCTACAAATTCGCAAAAGATCATGC	ens|Uncharacterized protein [Source:UniProtKB/TrEMBL;Acc:F1SKU2] [ENSSSCT00000006138]	1.62121	0.0287871
GBAS	TGTGACTAATTCTCCTAGCAAATGTCAAGCTTTTCCATGTGAATGGTTTTCTGCAAGAAT	NM_001077011.1	0.631694	0.0288415
NAA35	CTCTTAGATGATCTGTCATCAGTCTTACCACATAAGTGAAGTGAAAGTTCTTGGATAACA	ens|N(alpha)-acetyltransferase 35, NatC auxiliary subunit [Source:HGNC Symbol;Acc:24340] [ENSSSCT00000011992]	0.660275	0.0288587
OLA1	CTCCTTTTTGAATCTACAGATAATGCATGTTTTACAGTACTCCAGATGTCTACACTCAAT	Obg-like ATPase 1	0.545474	0.0290601
TDP2	GCTACTTGTACAATTGAAATTTTTTCCAGAAGTGAATAAGGAATACTTCCCTGTGTGCTT	ref|Sus scrofa tyrosyl-DNA phosphodiesterase 2 (TDP2), mRNA [NM_001243686]	0.657487	0.0290601
DCAF6	GTGCTAGAAAATGCAAAGTGCAATATTTTCCCTAACCTTCAGATGTGGGAGCTTGGATCA	IQ motif and WD repeats 1	0.632634	0.0291891
MCEE	AGTGAAGAGCCCAAAATAGGAGCACATGGAAAACCAGTGATTTTTCCCATCCTAATGACT	ref|Sus scrofa methylmalonyl CoA epimerase (MCEE), mRNA [NM_001097471]	0.648249	0.029243
RCHY1	CAGTATTATTCTTGACTTCTTAAGGGCTGCACTATAATGAGAATGTGTTCTATCTTACTG	ring finger and CHY zinc finger domain containing 1	0.642312	0.0293763
SNAPC5	CCCCAAATTGAAGTACTGATGCTATTGTAAACAAAAGTGTGTTAGTGCCTAAAAACTGTA	ref|Sus scrofa mitogen-activated protein kinase kinase 1 (MAP2K1), mRNA [NM_001143716]	0.60633	0.0293763
FARSB	TTTATTACAACAAGAATCCTGGGTTTGAGATAATCCATGGGCTTTTGGACAGAATCATGC	phenylalanyl-tRNA synthetase, beta subunit	0.64233	0.0293946
DCAF6	GTGCTAGAAAATGCAAAGTGCAATATTTTCCCTAACCTTCAGATGTGGGAGCTTGGATCA	gb|Sus scrofa mRNA, clone:THY010003D06, expressed in thymus. [AK351395]	0.628308	0.0294216
CA12	GTGTTCTTATCCGTAGGGTTGGTACAGGATAAACAGTCGTGACAGAAGCTTCCTTCTAAC	gb|Sus scrofa mRNA, clone:THY010054C05, expressed in thymus. [AK351647]	0.663195	0.0294907
UBE2H	TAGCCCCTGTGCTAGCCATTTAAGCAAACTCCCTGTTTGAGAATAAGGTTCTTGGGGAAT	gb|MI-P-CP0-nvy-g-07-0-UI.s1 MI-P-CP0 Sus scrofa cDNA clone MI-P-CP0-nvy-g-07-0-UI 3', mRNA sequence [BI402544]	1.60703	0.0294907
ADSS	GCTGCTCATGGTGCCACGTTTTCTTTTAATGTTTAGTAATAGTGTAATCAATGTTGTTTG	ref|Sus scrofa adenylosuccinate synthase (ADSS), mRNA [NM_001097508]	0.632926	0.0294962
KIAA0907	CAATAGAATGGTGGACTTAGTGACTGAGATTGCGACTTGTCCTTTTTCTTGGCATTACAG	ens|KIAA0907 [Source:HGNC Symbol;Acc:29145] [ENSSSCT00000007124]	0.654912	0.0295066
PPP2R5A	ATGTGCTTTTCACGTCGCTGCAGACCTTAGTTACATCCTAGGAAAAAGATGTCCTCAAAC	ref|Sus scrofa protein phosphatase 2, regulatory subunit B', alpha (PPP2R5A), mRNA [NM_001100192]	0.627322	0.0295241
ZFAND5	AGTATGTACACGAGGCACTACTTCTGATTTATTGCAGTGTTCCGTCTTAGTTTTTACTTT	ref|Sus scrofa zinc finger, AN1-type domain 5 (ZFAND5), mRNA [NM_001097506]	0.608921	0.029578
EIF2S2	GTTGGCTGGACAGGTTTACCATCAGAATGGATATATACCATTGTATTAAAAACAAGATAG	ens|Uncharacterized protein [Source:UniProtKB/TrEMBL;Acc:F1S4Y8] [ENSSSCT00000029372]	0.5906	0.0295811
BZW1	CAAAAATGCTGAAGAAGAATCTGAGTCTGAAGCTGAAGAAGGTGACTGAATTTTGAAACC	ref|Sus scrofa basic leucine zipper and W2 domains 1 (BZW1), mRNA [NM_001244493]	0.609214	0.0295811
DENR	GCCAAAGTCTAATAAACAGGGGAGACTGTCATGCTTATGCATGAAATAGAATTTAGTTAA	ens|density-regulated protein [Source:HGNC Symbol;Acc:2769] [ENSSSCT00000010730]	0.565721	0.0296066
MTRF1	AACTATGTGGTATGTGGGATCTGCTGAAAAAACAGGGAATTCTACCCAATATTCTGTGAT	mitochondrial translational release factor 1	0.648052	0.0296066
KCTD18	ATTGAAGAAAATGATGGATGCCTTTGATGCCTGGGAAGGAAAAGGTGTTAGCTACTGGCG	potassium channel tetramerisation domain containing 18	0.659805	0.0296066
PFDN2	AAGCACAACATTCGTCTCATGGGGGAAGATGAGAAGCCAACATCCAAGGAAAACTCAGAA	ens|prefoldin subunit 2 [Source:HGNC Symbol;Acc:8867] [ENSSSCT00000006976]	0.639599	0.0296066
GPR63	AGGATTAAGAAATTCCACGATGCCTGCCTGGACATGATGCCCAAGTCCTTCAAGTTTTTG	ens|G protein-coupled receptor 63 [Source:HGNC Symbol;Acc:13302] [ENSSSCT00000004797]	1.70613	0.0296066
HP	ATTGAAGTATGTCATGCTGCCGGTGGCTGACCAAGAAAAATGTGTACAGTACTACGAAGG	ref|Sus scrofa haptoglobin (HP), mRNA [NM_214000]	1.67613	0.0296066
CTNNB1	ACCAAGCTGAGTTTCCTATGGGAACAATTGAAGTAAACTTTTTGTTTCTGGTCCTTTTTG	gb|Sus scrofa clone Clu_2169.scr.msk.p1.Contig5, mRNA sequence. [AY609624]	0.630019	0.0296066
ETV7	AGCCAGCTGTGACCCTTTGTGCCACATTATATTAATGTTAACAGGAAATAAAGAGTTTAT	gb|rcbe04_d14.y1 cbe Sus scrofa cDNA 5', mRNA sequence [EV896219]	1.63907	0.0297371
CCL4	CTGCTATTGTAGATACACGGATAATGCCCTTGATTCCAAGTGTTTTCATAATAAAACCTT	chemokine (C-C motif) ligand 4	2.32397	0.0299242
RASL11B	CTTACCCAGATGCACTTTAAAAAGCCACTCATGCTTTGGCTGAAACTGTAATTAATTTAT	ens|RAS-like, family 11, member B [Source:HGNC Symbol;Acc:23804] [ENSSSCT00000009671]	1.69479	0.0299827
HMGB1	AGAAGTACGAAAAGGATATTGCTGCATACCGAGCTAAAGGGAAGCCTATGCAGCAAAAAA	ref|Sus scrofa high mobility group box 1 (HMGB1), mRNA [NM_001004034]	0.48201	0.0300409
APOOL	CGATGAGAAGGTAGATAGATGTAGAAATATTAGGATGCATTTGATGACTTTTAAGGGTGT	ens|Uncharacterized protein [Source:UniProtKB/TrEMBL;Acc:F1S1Q7] [ENSSSCT00000013625]	0.659618	0.0300711
CYB5A	TTTATAATCAATGACGTATATCACCCTCTGCCTGGAAGTTAGGTGAAGTTGGAGGGCGGT	ref|Sus scrofa cytochrome b5 type A (microsomal) (CYB5A), mRNA [NM_001001770]	0.609203	0.0300795
PTCD3	CATTCAATGCAAAAGTACTAGATGGTGTATAACTCTAGGTTGAATTTTAAGGGATTCCCT	XM_003133864.1	0.615956	0.0300809
NDUFS6	ACGAGTTCGGTTTTCAGATCGTCAGAAGGAGGTGAATGAGAACTTTGCCATCGATCTCAT	NADH dehydrogenase (ubiquinone) Fe-S protein 6, 13kDa (NADH-coenzyme Q reductase)	0.566549	0.0300809
EPCAM	TCTGGATCCTGGTCAAACTTCAATTTACTATGTTGATGAAAACCACCTGAATTTTCAATG	ref|Sus scrofa epithelial cell adhesion molecule (EPCAM), mRNA [NM_214419]	0.554714	0.0300809
DES	TCAGAAGCCGAAGAGTGGTACAAGTCAAAGGTGTCCGACCTGACCCAGGCAGCCAATAAG	internexin neuronal intermediate filament protein, alpha	1.76751	0.0300809
PTPRA	GGCTTCTATTACCTATTAGGTGGAGATTTTATATGTAAATGTGTTAGCACTGATAGTCCT	protein tyrosine phosphatase, receptor type, A	0.57667	0.0302264
TRIM68	TTTCCATCAGAAGCCTGTCCTGCCAGCTTTATGTTTCATTCATGCTGGCATTCACTCAAC	gb|MI-P-HO-ahu-g-08-1-UM.s1 MI-P-HO Sus scrofa cDNA clone MI-P-HO-ahu-g-08-1-UM 3', mRNA sequence [BQ602092]	1.64774	0.0302473
SNX30	GTAGATGAGAACGTGGTTTATTTACAGATTCAAATCTTTGTTTCACGAAGCTACCAAACG	gb|BP156692 full-length enriched swine cDNA library, adult spleen Sus scrofa cDNA clone SPL010019A01 5', mRNA sequence [BP156692]	0.620148	0.0303708
TLN1	TAAAACCTTGGCTGAGTCGGCCCTGCAGTTGCTGTACACAGCCAAGGAAGCTGGCGGTAA	ens|talin 1 [Source:HGNC Symbol;Acc:11845] [ENSSSCT00000005856]	1.7322	0.0304364
PRKAR2A	AGATAATCAAACCCGCTCTGTTGGTCAGTATGACAACCATGGCAGTTTTGGAGAACTAGC	Unknown	1.5582	0.0304537
TTC39C	TAACAACTAACCACCTGGGGAGAGGGTTAAGTGACCTTGTTCAAACATTTTAGTTTTGTG	tetratricopeptide repeat domain 39C	0.612875	0.0304859
FAM213A	GGCGTTAGAACCCACTTAAGCCATATTCTCCATATAGACCATTAACATATCTTAATATTG	ref|Sus scrofa chromosome 10 open reading frame 58 ortholog (C14H10orf58), transcript variant 1, mRNA [NM_001244373]	0.64594	0.0305701
GAK	ATTTCTTACATCACGTCCAGAATCGCAGTGATGTCCTTCCCGGCGGAAGGCGTGGAGTCG	Unknown	1.59448	0.0306912
WNK1	ACGGTGGAGGTCTCTTGGTTTGAACTGCAGGATCGAAAATTAACAAAGTCTGAGAGGCAA	ens|WNK lysine deficient protein kinase 1 [Source:HGNC Symbol;Acc:14540] [ENSSSCT00000000817]	1.60943	0.0307444
AIMP1	AATGTGTGCTAGTTCACCAGAGAAAGTTGAAATCTTGGCACCTCCTCATGGTCTGTTCCT	ref|Sus scrofa aminoacyl tRNA synthetase complex-interacting multifunctional protein 1 (AIMP1), mRNA [NM_001114283]	0.560686	0.0309253
BCL10	CTGCTTCTAATACTGTTTGGAACAAATGGGCCATTGAAGTAGATTTGTCTTTTTGTTCTA	ens|Sus scrofa B-cell CLL/lymphoma 10 (BCL10), mRNA. [Source:RefSeq mRNA;Acc:NM_001103213] [ENSSSCT00000007607]	0.562833	0.0309253
KIAA2018	TTTAAGTGTGAACAATCTTATTCATCAGAGCAGCATCAGCCATCCTCTGGTCAGCTGCAC	ref|Sus scrofa KIAA2018 ortholog (LOC100513627), mRNA [NM_001244860]	1.61941	0.0309253
FLNA	ATCCAAAGCCGAAATCAGCTGCACCGACAACCAAGATGGGACGTGCAGCGTCTCCTACCT	gb|Sus scrofa mRNA, clone:UTR010059D03, expressed in uterus. [AK240364]	1.71635	0.0309253
SDHD	CCCATTATAGATGTTCAAGTTGTTACAGATTCTAAACTGAGACTTAATCTTCACATGCGT	ens|Sus scrofa succinate dehydrogenase complex, subunit D, integral membrane protein (SDHD), nuclear gene encoding mitochondrial protein, mRNA. [Source:RefSeq mRNA;Acc:NM_001097516] [ENSSSCT00000016399]	0.653514	0.0309253
SRSF4	AAGTCCGCATCAAAAACCCGATCTCGGTCCAAGTCCAGATCCAGGTCTGCGTCCAGATCG	ref|Sus scrofa serine/arginine-rich splicing factor 4 (SRSF4), mRNA [NM_001077216]	0.58749	0.0309253
NT5C2	TTTTTTCCAGTCTTACTGTCGTTTGTCAACATGGGAGGGTTGATTAGCTGTTCTAGAATT	gb|Sus scrofa surfactant protein A mRNA. [L10124]	0.620731	0.0309253
CDH2	TCTTATCAAAAGGTCTCCCCAAGTTGGGTCAGCTTGGGCATGAACAAGGTTAATGATTGA	Unknown	1.64381	0.0309253
NT5C2	AACCTTCATATGTTTTTTCCAGTCTTACTGTCGTTTGTCAACATGGAGGGTTGATTAGCT	gb|Sus scrofa surfactant protein A mRNA. [L10124]	0.614102	0.0309253
CD3D	TACGAATCCTTTTTTGGTCTGGCTTCTTACGCTCAGCATAATTATTTTGAGATTCATCCA	oxidized low density lipoprotein (lectin-like) receptor 1	1.71638	0.0309253
INTS7	AGGTCTAGGTCAGGCAGCAAGTGATGTATTTTAGTAGAAAAGCAGTCAAATTTACTAATT	Unknown	0.624547	0.0309253
GDF5	TTTCTTGCTTTGGCACCTGGCTTGGCTGGACCTGGAATTCATCTGCACTGTCTTGGGTGC	growth differentiation factor 5	1.6198	0.0309958
ARL6IP6	GAGCATTGTTGTAGAGCCTAGGCATTGGGAATATCTAAGTATTAAGTTTCAAGTAATTCT	ens|ADP-ribosylation-like factor 6 interacting protein 6 [Source:HGNC Symbol;Acc:24048] [ENSSSCT00000017279]	0.617868	0.0310309
EEF2	TGAAAAAGCTATGGGGAGACCGGTACTTTGATCCAGCCAATGGTAAATTCAGCAAGTCAG	eukaryotic translation elongation factor 2	1.62934	0.0310673
CA11	AGACTGTTACCTGGATCCTCATTGACAGGGCCCTCAATATCACCTCCCTCCAGATGCACT	ref|Sus scrofa carbonic anhydrase XI (CA11), mRNA [NM_001004038]	1.70761	0.0310784
LRRC4C	CATCTTGTTCAACATTCATAATTTATCTGGTGTTGGTCCTTCTGGAGTTCAAATAATCTG	Unknown	1.67482	0.0312841
FUT8	CAATGCCATGCACAGATTCTTTAGTACTCAATGTTTCTGGACATTCTCTTTGATAACAAA	fucosyltransferase 8 (alpha (1,6) fucosyltransferase)	0.624946	0.031335
PHYHIPL	ACTGCAAATGCAAAGAAAGATCCCAGCTGCAAAACCTGTAATATCAGTGTTGGACGTTAA	ref|Sus scrofa phytanoyl-CoA 2-hydroxylase interacting protein-like (PHYHIPL), mRNA [NM_001244581]	1.70867	0.0314016
VTA1	GTTTATAAGTTTTGTGGGAAATTATGGACTTACTCTGTCACCTTCATTTGTGCTGTGTAA	Vps20-associated 1 homolog (S. cerevisiae)	0.604616	0.0315337
ANXA1	GAGGAGACTAAACGTTCCTTTGATGATCTCAAGCTTTTTGATCAGCAGTCTTTTTAATAT	ref|Sus scrofa annexin A1 (ANXA1), mRNA [NM_001163998]	0.619573	0.0316804
DIP2B	ATGTTTATGGTGGCTTTTCATGGATGTCTCCTGGCAGAAGTGATTCCTGTGCCTATAGAG	DIP2 disco-interacting protein 2 homolog B (Drosophila)	1.54505	0.0316804
GALNT11	GACGTGTCTCTTCATATTTATTTCTGCTCCTTTTAAATCCCCTGTAAGAATGGAGTGGCA	UDP-N-acetyl-alpha-D-galactosamine:polypeptide N-acetylgalactosa	0.636187	0.0316804
CTSK	GTTAGTACTTCAAGTGACACTCCTACTACTTTTCTGCTCTCCACCCCAAGGTCTTTATTT	ens|Sus scrofa cathepsin K (CTSK), mRNA. [Source:RefSeq mRNA;Acc:NM_214302] [ENSSSCT00000007283]	0.605296	0.0316804
IGFBP6	CGCATGGAAAGATTGTTGGTGTTGGTGCGGGGTATTAATAAAGCCGTGTTGGGGTCTCTG	ens|Sus scrofa insulin-like growth factor binding protein 6 (IGFBP6), mRNA. [Source:RefSeq mRNA;Acc:NM_001100190] [ENSSSCT00000000280]	2.14597	0.0316804
KCNJ5	AGGGGCGTCCCACACTGAAAAGTACAAGTGGCCTCTGTCCTCACACATCTCTCTCTGCCA	ref|Sus scrofa potassium inwardly-rectifying channel, subfamily J, member 5 (KCNJ5), mRNA [NM_214225]	1.5355	0.0317661
ITM2B	CATAGGTAATAGTACACTTCACCATAGACCTTTAGGTGTTAAGAAGAATTCAGATTTCCT	ref|Sus scrofa integral membrane protein 2B (ITM2B), mRNA [NM_001042375]	0.569923	0.0317775
RBP4	TCTTTCTGCAGGACAACATCGTCGCCGAATTCTCCGTGGACGAGAATGGCCACATGAGCG	ref|Sus scrofa retinol binding protein 4, plasma (RBP4), mRNA [NM_214057]	1.75729	0.0317775
MARK3	CAGTTCATGCCTGTGGTTTTGTGTTTGTTTCGTGTTTTTTAGTGCAAAAGGTTTCAATTT	MAP/microtubule affinity-regulating kinase 3	0.641641	0.031844
RDH11	CACTTAGGTGGAGAAAAGAGTGTAGGACACAGTCTTCTCATATTTGTAAATAATCTTTTG	gb|Sus scrofa mRNA, clone:OVRM10053F06, expressed in ovary. [AK235148]	0.596098	0.0318541
NCAPG	AACACAATTCCTCCTAGTTCCCAGCCAGCATGGTACAAATTATCATATGGAAAAAATGAA	gb|1141583 MARC 4PIG Sus scrofa cDNA 3', mRNA sequence [DN127571]	1.63832	0.0318541
CLDND1	GCCTAATCCCTCCCTGGTGTGTATCAACATGATTTAATGTCTTCTAATTCAGTCATTTTT	ref|Sus scrofa claudin domain containing 1 (CLDND1), mRNA [NM_001243498]	0.65339	0.031944
SLC45A2	TCACATGAAGAAATCTGCATTCTCTTCCTACTGAGTTGCATAACAGGACCCATCTCCCAG	gb|CTK602768762.R1 CSEQFXL39 pig pituitary Sus scrofa cDNA, mRNA sequence [BM659543]	1.66812	0.031944
GUCY1B3	CAGAGAAGTCACTTTAATTTTGACATAGAATGCATTCCTGTTGGAATCATTGGCTTGTTA	ens|guanylate cyclase 1, soluble, beta 3 [Source:HGNC Symbol;Acc:4687] [ENSSSCT00000009710]	0.595866	0.031944
MITF	AGTTATAATGAAGAAATCCTGGGCTTGATGGATCCTGCCTTGCAAATGGCGAATACGTTA	ref|Sus scrofa microphthalmia-associated transcription factor (MITF), mRNA [NM_001038001]	1.53231	0.0320303
HSP90AA1	ATTTGAGCACTAAAGCCGAGCTTTCCTTTCCTAGTTCCAGTTGGCTTCTTTAACAGACGG	ref|Sus scrofa heat shock protein 90kDa alpha (cytosolic), class A member 1 (HSP90AA1), mRNA [NM_213973]	0.595876	0.0323158
NFKB2	TACGACCCAAGTCTGCCCGGCATCATCGAATATGATGATTTCAAATTCAACCCGTCCATT	ens|Uncharacterized protein [Source:UniProtKB/TrEMBL;Acc:F1S861] [ENSSSCT00000011573]	1.68412	0.0323158
LTA	GAGGCTCATGAGGAGACGGCTGACCCTCGATGAAACCCAATAAAGCTCTTTTCTCTGAAA	Unknown	1.78209	0.0323158
HNRNPA0	TGAAAATGTAAACTGCTATGCATAGCTTGGGCAGTGGCCCCAAATTGCTATGACAACTAA	XM_003123970.1	0.631178	0.0323585
ANKDD1A	ATGGAGGAAGAAGATGTGATTGAAGTTTATCAGGAACAAACAGGGGGTCACTCAACGGTT	ref|Sus scrofa SMT3 suppressor of mif two 3 homolog 1 (S. cerevisiae) (SUMO1), mRNA [NM_001112676]	0.570624	0.0323585
LPPR5	TGGCAGGTAGTAAATTGCTCCCAAGTATTAACTACCCCCTTCCTTAGGCAGAGTATCCTT	gb|AJ942103 CSEQRAN17 Sus scrofa cDNA clone C0007320l07 3', mRNA sequence [AJ942103]	1.6852	0.0324048
CSMD2	GGGCACTTTGCTGTCCCCCAACTTTCCTGTGAACTACAATAACAACCACGAATGTATCTA	CUB and Sushi multiple domains 2	1.67784	0.032424
C6orf62	CTTTGCTTAAGGGTTGCATACTTTTATTGGAATAAATCTGAATGATCCTACTCCTTTGGA	ens|chromosome 6 open reading frame 62 [Source:HGNC Symbol;Acc:20998] [ENSSSCT00000001190]	0.576601	0.032451
WBP11	CTGGAGTAGAGATTTATGGAAAACCAGTTTATTTTATCCATCTTGCCTTTCATGTTGAGT	ens|WW domain binding protein 11 [Source:HGNC Symbol;Acc:16461] [ENSSSCT00000000657]	0.620115	0.0324928
RPN2	ATTAGCTCCAGAAAAAGGAAGGAGTTCTGAAAGCTGAAGTGAATATCAAGACAAGGAGTC	ref|Sus scrofa ribophorin II (RPN2), mRNA [NM_213941]	0.628392	0.0325084
IL21R	GGTGAGGTTGCCCACATACAGTGTGCCGCCCAGACCCTCAATAAACATCAGCTTCCTTCC	Unknown	1.63928	0.0325084
PABPN1	CTTGGCCTTAGATGAGTCCCTATTTAGAGGAAGACAAATCAAGGTGATCCCAAAACGAAC	poly(A) binding protein, nuclear 1	0.615826	0.0325339
IFIT5	GTGGAACCTGACAATCCAGAATTTAACATTGGCTATGCCATCACAGTGTATCGGCTGGAT	Unknown	1.82674	0.0325339
SNAPC5	CCCCAAATCGAAGTACTGATGTATTGTAAACAAAAGTGTGTATAGTGCCTAAAAACTGTA	ref|Sus scrofa mitogen-activated protein kinase kinase 1 (MAP2K1), mRNA [NM_001143716]	0.603411	0.0327292
CYP21A2	ATCTTCGGCTACGACATCCCTGAGGGCACCGTTGTCATCCCCAACCTCCAAGGTGCCCAC	ref|Sus scrofa cytochrome P450, family 21, subfamily A, polypepide 2 (CYP21A2), mRNA [NM_214433]	1.7242	0.0329374
OSTF1	TTTGGACAACCGAGTTGGTGTTAATGGCTTAGACAAAGCTGGAACACTGCCCTATATTGG	ref|Sus scrofa osteoclast stimulating factor 1 (OSTF1), mRNA [NM_214005]	0.601611	0.0329374
SSR3	CAGAGGTCACAGTAACCTGGACTGAGCTGTTATTATTTATAATAGTAGCAAGAAGTTAAT	signal sequence receptor, gamma (translocon-associated protein gamma)	0.64622	0.0330403
PTPRA	GCGATGAGGCCATGGACAGGAGAATTGCCTTTAATATTTTGTAATATTCTGTTTTGTTAA	ref|Sus scrofa protein tyrosine phosphatase, receptor type, A (PTPRA), mRNA [NM_001244485]	0.605059	0.0330403
WFIKKN2	TTCTGTCCATGCCCCTCCAAAGCTGGAGAAGGTCATTGTGGGAGTTCTCTTTTCTTCCTC	WAP, follistatin/kazal, immunoglobulin, kunitz and netrin domain containing 2	1.81672	0.0330403
PSMC1	ATCTGTACAGAAGCTGGTCTGATGGCCTTGAGAGAACGTAGGATGAAAGTAACAATGAAG	proteasome (prosome, macropain) 26S subunit, ATPase, 1	0.660054	0.0331406
BRCC36	CTGCGTGAAGGGTACATGGGACTCATTGTACTATTTTTGCAACTTCCTGTTAATCTATAA	peptidylprolyl isomerase (cyclophilin)-like 6	0.579248	0.0333626
AKIRIN1	CTCTGAGTTTAATTCAAATGTATGCCAGTACCTTCCAAAGTAAGGTAATATTCAGAGACA	akirin 1	0.649028	0.0334153
CRY1	CCAGTATCATGTGTTAAGTTCTTGTTTCCCTTTCTTTGTTCATTTGTAGCTAAAGTGACT	cryptochrome 1 (photolyase-like)	0.623203	0.0334345
FGL2	CTCTGAGCAATGGGTTCTTATGCTATACAGGATTTGAAATAAAGCTGAAAAATATGCCTT	Unknown	0.645182	0.0334797
ANKEF1	ACCAGGTCATGTTTGTTTACTTCATGATTTTTGGCCCCTGTGAATCTTTCTTTGTAGGTG	gb|1511375 MARC 3PIG Sus scrofa cDNA 5', mRNA sequence [DY407855]	1.63053	0.0334797
CYBB	TTTCAGACAATACATCAGTTTGCTAGAGGAGTCAGCCAGAGTTACAACCGGAGTTCAGTT	Unknown	0.496401	0.0335229
EMC3	TATGTTTGAAACCAGAGGAAATATAGGAGTGTGTGTTGAGTGATTTCCCCAGAAACAGCT	ens|ER membrane protein complex subunit 3 [Source:HGNC Symbol;Acc:23999] [ENSSSCT00000012654]	0.65004	0.033566
BZW1	CCTACCTCCCTATATCAAGCATGATATAAGGGCTTTCATGGCAATTTTATTTTAACTGTT	ref|Sus scrofa basic leucine zipper and W2 domains 1 (BZW1), mRNA [NM_001244493]	0.603469	0.033566
RAB1B	TAAAAAACGAATGGGTCCTGGAGCAACAGCTGGCGGTGCAGAGAAGTCCAATGTTAAAAT	ref|Sus scrofa RAB1A, member RAS oncogene family (RAB1A), mRNA [NM_001031787]	0.603149	0.0336148
RNF170	GTCAGATGTTGTCAAATGTACAGTTTATCCAATTTATCCTTCTCAGTGAGCACCTACATG	ring finger protein 170	0.661474	0.0336705
COPB1	GAATGCTGTCCTCAAAGTATATAATGTTTCACACATGTATCAAGACCATTTTCACAGTAC	coatomer protein complex, subunit beta 1	0.620923	0.033685
FYN	GTCCAAGGGTTCTCCAGTGAAATAACTATGCACTACTTACATTTCATGGGGATGCACAAA	ens|Sus scrofa FYN oncogene related to SRC, FGR, YES (FYN), mRNA. [Source:RefSeq mRNA;Acc:NM_001080206] [ENSSSCT00000035136]	0.578839	0.033685
DUSP11	CCTTTGCTGATAAATTTGCAGTATTTACAACAGTGAAGGCAATAATCTGTCATTGAGTCT	dual specificity phosphatase 11 (RNA/RNP complex 1-interacting)	0.658481	0.0337498
METTL5	TTACACAAATCCTCAACAAGAGAACATATTCAAAAGAAAGCTGCAGAGTGGAAAATCAAG	ens|methyltransferase like 5 [Source:HGNC Symbol;Acc:25006] [ENSSSCT00000024942]	0.680021	0.0338201
HSP90AA1	GGAAAATAAGATTCCTTTGTACTAAGTGTGACACTGTGACATTTGAGCACTAAAGCCGAG	ref|Sus scrofa heat shock protein 90kDa alpha (cytosolic), class A member 1 (HSP90AA1), mRNA [NM_213973]	0.601026	0.0338201
WDR41	TATTCTTGGCATCCTTACAGGACCCTCTTATAGTCTCCTCTAGACTATCAAACTGAGGCT	gb|920840 MARC 4PIG Sus scrofa cDNA 3', mRNA sequence [CK456604]	1.68262	0.0338201
MAEL	ACCTCCTCATTGTGAACAGCGCTTCCTCCCTTGTGAAATAGGCTGTGTTAAATACTCTCT	maelstrom homolog (Drosophila)	1.73494	0.0338201
ALDH1B1	GATTGTTGTATACTTCTGCGACTATACTAAAATGCACTGAAGTAATACTTTAAAGGGGTG	gb|Sus scrofa mRNA, clone: LVRM10150C07, expressed in liver. [AK398957]	0.617096	0.0338703
APIP	GACATGTTAGTAGTCCCCATTATTGAGAACACACCTGAGGAAAAGGACCTCAAGGAGAGA	APAF1 interacting protein	0.668289	0.0339043
WDR61	CTAAAGCTGCAAAGAGAATGTATAGCTTGATCATGACATTCCTTACCTTTCTAACTTGTT	WD repeat domain 61	0.658919	0.0339173
SNRPD1	CTGTTTCAAAGGGTGGTCAGACTTTTTTGTACAGCTTTGTTTGTTTCTGTCAGTTTTTAA	small nuclear ribonucleoprotein D1 polypeptide 16kDa; hypothetical protein LOC100129492	0.646174	0.0339216
PSMC1	GGCAGGATGCCTTCATGTTGGTCATGTGCTCTCTTCCCAATAAAATGTGCTCTTTCTCAA	ref|Sus scrofa proteasome (prosome, macropain) 26S subunit, ATPase, 1 (PSMC1), mRNA [NM_001244151]	0.651542	0.0340768
F10	ACGACTTCGACATCGCGGTGCTCAAGCTCAAGACGCCCATCACCTTCCGCACGAACGTGG	ref|Sus scrofa coagulation factor X protein (LOC733662), mRNA [NM_001044592]	1.60205	0.0340907
EPCAM	GGACTGCATAGTTGAATTATTTATGCCTAGCATTGAAAGGTATGCATTAAATATGCTTCC	ref|Sus scrofa epithelial cell adhesion molecule (EPCAM), mRNA [NM_214419]	0.483108	0.0341175
MRPL15	GTCCTTGGCTTTGCAGAAGTCTATTGTATGTGAGCCATACAAAAGCTTAATTTATCTTGA	ens|mitochondrial ribosomal protein L15 [Source:HGNC Symbol;Acc:14054] [ENSSSCT00000024986]	0.609702	0.0341175
EEF1E1	GTAAAGCATATACGTGCGTCCCAATGTTTTACTTGTTCCTTAGTTGAAATTTTGCAGTTT	ref|Sus scrofa eukaryotic translation elongation factor 1 epsilon 1 (EEF1E1), mRNA [NM_001243545]	0.672768	0.0341175
SHROOM2	TTGCGTTTGCATGGTCACTGATGATAATTGCCAGCATGTCTCTTTTTGCCTCTCCCCATT	ens|shroom family member 2 [Source:HGNC Symbol;Acc:630] [ENSSSCT00000034091]	1.68091	0.0342845
FAM213A	TAAAACCTGGAAAATCGAGGCTTAAAGTTGACGGCTATACCTGATGACAAACATATGTGG	ref|Sus scrofa chromosome 10 open reading frame 58 ortholog (C14H10orf58), transcript variant 1, mRNA [NM_001244373]	0.636956	0.0343733
CRLS1	CTTCCAACCTCTCAGGTGCCTAATAGTTTATGCATCAGGAAAATAGTAGCAAAGTAGTTG	cardiolipin synthase 1	0.556223	0.0343777
KHDRBS3	TGTCTGATGTTGTCATAGCCACTCTCCACCAGTCCTGTGTACTGTTCAAAGTAATTTTTT	ens|Uncharacterized protein [Source:UniProtKB/TrEMBL;Acc:K7GNY3] [ENSSSCT00000006524]	1.67721	0.0343777
FAM196B	TTTTTGTTCAAGACAGCAAGCTTCTTCCAGGATCAGAACCATCTGCCAGCCTTCCTTGAT	gb|Sus scrofa mRNA, clone: SPL010048B03, expressed in spleen. [AK397700]	1.76199	0.0343777
CCL8	AATGGAAAGATCCCCTTCAAGAAACTGGAGAGCTACACAAGAATCACCAACAGCCAGTGT	ref|Sus scrofa chemokine (C-C motif) ligand 8 (CCL8), mRNA [NM_001164515]	2.34192	0.0343777
MORF4L2	AAGAATGCTGCGTCTCTGTTTACTGCCAGTGATTATAAAGTGGCTTCTGCTGAGTACCAC	mortality factor 4 like 2	0.639499	0.0343777
MCFD2	CCACTGACCGACGTGAGTCACTTTTTTAGTTTTTCACTCTTTTATAGAACTACTGCCACA	Unknown	0.639095	0.034385
ERLIN2	GATTTGTAAACCATGTGGTTAGACCTTTGACCTCCAGGCACTGATTTTCACCCCCTTTTG	ref|Sus scrofa ER lipid raft associated 2 (ERLIN2), mRNA [NM_001143706]	1.5109	0.0344264
SCD	GGGATTTTTTCCCCTTTTATGTGGGATAGTAGTTATTTGTGGCCTAAGAATAATTTTGGA	ref|Sus scrofa stearoyl-CoA desaturase (delta-9-desaturase) (SCD), mRNA [NM_213781]	0.590826	0.0346778
MTRF1	TTTCCTGTACAGGACTGTCCAGCTCTTCAAGTAGAAATGAAGCATGCATCATTGAAAAAA	ref|Sus scrofa mitochondrial translational release factor 1 (MTRF1), mRNA [NM_001243580]	0.64976	0.0346778
NFYB	CAAGTAAGCAGCTGGGTTAATTCATGTTTGCCCTTTTAATAAAATATAAGGGTAGAGTTC	Unknown	0.637616	0.034718
METTL10	TTGTATTGACAAAGGGACTTTCGATGCCATAAGCCTTCATGCTGACAGTGCGGTTGAGAA	methyltransferase like 10	0.630851	0.034718
AUTS2	TACTGGTGATGAGCAGATTATGCCTAGAAATCTGTCCATTCGCATTTGAGCAGGCACAGT	gb|Sus scrofa mRNA, clone:LVR010038A09, expressed in liver. [AK232394]	1.76258	0.0347379
EPCAM	CAGATGTCATAAGTATGCAGATTTGATATTAAACCCAGCATTTGGACTGCATAGTTTGAA	ref|Sus scrofa epithelial cell adhesion molecule (EPCAM), mRNA [NM_214419]	0.499071	0.0347418
CTSK	AGATTCTCATATACAGGGACTAGATAGCTTTACCACTCTAGAGGACTAAGGTGACCTGAC	ens|Sus scrofa cathepsin K (CTSK), mRNA. [Source:RefSeq mRNA;Acc:NM_214302] [ENSSSCT00000007283]	0.606978	0.0347747
RMND5A	AAGTCAATGGAGTCTTAAATGACAATGGCCAACACAGAATCCCTCATGTGTGTGAGACGC	tc|Rep: Protein RMD5 homolog A - Xenopus tropicalis (Western clawed frog) (Silurana tropicalis), partial (9%) [TC558439]	1.66379	0.034784
SEC11C	ATGTGTTACTAAAACGTGAATCCCTAGATGAAAAGCAGTTCCTGGGACCAGACCGAACTG	SEC11 homolog C (S. cerevisiae)	0.67202	0.0348177
RAP80	CCCACTTAGCTTTCTGGTTTTTATGTTTTCTATGAGCTATACAGACAACTGTGTATAGTA	ref|Sus scrofa retinoid x receptor interacting protein (RAP80), mRNA [NM_001097447]	0.645454	0.0349436
SERBP1	GCAAACGTGAATTTGATAGGCATAGTGGAAGTGATAGATCGTAAGTCTTTTATTGGTTTT	tc|Rep: SERPINE1 mRNA binding protein 1 - Bos taurus (Bovine), partial (52%) [TC536674]	0.602919	0.0349602
BTG3	GTTCTAGCACCTTTGAGCATTTACTCTATGGAGAGTATGTAAGTTATTTATACACAAGGA	ref|Sus scrofa BTG family, member 3 (BTG3), mRNA [NM_001097517]	0.60924	0.0351267
ERMP1	GCTGTAGGAAGAATGACTGTCCATTTCTTTTTCACTGGTTCCCTGAGGATTAATTGTTGG	gb|950805 MARC 4PIG Sus scrofa cDNA 5', mRNA sequence [CN161502]	0.622248	0.0351267
FOXO3	ATGAATGTTAGGAATACAGGCTAGTATTTCAGCACAGACCTCCCTGCATGAGTTCTCGCT	forkhead box O3; forkhead box O3B pseudogene	1.54287	0.0351267
ATP5F1	TATGGCCTTGGAGGTACTTACCGGGAACGGCTGCATAGAGTATACAAGGAGATAAAGAAT	ens|ATP synthase, H+ transporting, mitochondrial Fo complex, subunit B1 [Source:HGNC Symbol;Acc:840] [ENSSSCT00000007437]	0.632278	0.0351917
RAD23B	GTTGGGAAATGTGGCTGGAAAAATACTTTGGAAAATATACAATCAAGATATCTCATGGCA	ens|RAD23 homolog B (S. cerevisiae) [Source:HGNC Symbol;Acc:9813] [ENSSSCT00000005980]	0.571917	0.0352803
UBA3	CCTCCTTCTTGCCTGATTTAATATTCATTTAATTGTGGCTGTCCAAATGAAAATTACTGC	ens|ubiquitin-like modifier activating enzyme 3 [Source:HGNC Symbol;Acc:12470] [ENSSSCT00000012592]	0.617958	0.0353234
TMEM70	CCACAGGCACAGCCGAAATAATAGTTTGGAACTTTATCAAACAACTTTTAATTTTCAAGG	ens|transmembrane protein 70 [Source:HGNC Symbol;Acc:26050] [ENSSSCT00000024679]	0.664411	0.0353545
CDC16	ACTGCATTGCCCACTTTGCAACAGATTTTTTCTGATCCTACGAAATAATTATACGAAGTG	ref|Sus scrofa cell division cycle 16 homolog (S. cerevisiae) (CDC16), mRNA [NM_001278771]	0.656839	0.0354867
RAP1B	CCCCATACTTTGTATTGGAGAGTACAATAATGTAAATCCTAAAAGCACCACTATTTTAGC	RAP1B, member of RAS oncogene family	0.634599	0.0354878
ZNFX1	CATCTCAGGTCTTTCTAATGTTGGTGAGAAAAACATCCTTTTCCTATATATGCATTTCCT	XM_589621.4	1.99177	0.0354878
PODN	TTATTCTGCTGAAGAGTCAATTTAAGTTTTCCTTGGGAGGCCGAGGGAAGAGAACGAACA	sterol carrier protein 2	0.534218	0.0355845
MOSPD1	ATGGATCATGTCTGTACATTGTGTGATGACTGAAAAGCACATAAATGTCAGTCTATTTTG	ens|motile sperm domain containing 1 [Source:HGNC Symbol;Acc:25235] [ENSSSCT00000013868]	0.628733	0.035978
NUS1	CTTGTGATGTTTTGTATGGCTGTAGACTTTGGCAACATGTAAATAATGTGTAAAGCAAGT	ens|nuclear undecaprenyl pyrophosphate synthase 1 homolog (S. cerevisiae) [Source:HGNC Symbol;Acc:21042] [ENSSSCT00000030561]	0.604858	0.0360519
P2RX1	CCACATCCTGCCCAGGCGGCACTACTACAAGCAGAAGAAGTTCAAGTACGCAAAGGACAT	Unknown	1.72643	0.0361128
ANXA1	CCCCATGAAGAGGTTGTTCTAGTAACATTGTCTGAGGAATATGTTTATTCACAGAAAATA	ref|Sus scrofa annexin A1 (ANXA1), mRNA [NM_001163998]	0.624453	0.0362299
PSMC6	TGGATTTGATACTCTACATAGAGTTAAAATGATCATGGCTACAAACAGACCAGATACACT	proteasome (prosome, macropain) 26S subunit, ATPase, 6	0.606726	0.0362299
SAV1	GGAAACTGCTTTGAATATTCTTGATGGCAACAAATGTAGCAAGAAATGTCATTTAACCAG	ens|salvador homolog 1 (Drosophila) [Source:HGNC Symbol;Acc:17795] [ENSSSCT00000005537]	0.637333	0.0362299
TMEM86B	TGCTCTTCACGCTTTCGGATACCATGCTGGCCTGGAACGCCTTTGCCCAGCCCCTGCCCC	ref|Sus scrofa transmembrane protein 86B (TMEM86B), mRNA [NM_001243276]	1.51288	0.0362299
ENTPD7	AACTTTGCCCGACAGCGCTATGAAGACCTTGTGCTGAATGAGACTTTACACAAAAACAGG	Unknown	1.69081	0.0363233
VPRBP	GTGGATATTGGTTTTGTGGAGTTGAGGGAACTTAGGACATAAGTTCACTCCCTCTATTCT	gb|AJ954412 KN404_1 Sus scrofa cDNA clone C0007735h03 5', mRNA sequence [AJ954412]	0.631764	0.0363992
GPHN	GACTGATCTTGTACAGATATTAGTGTTACCAGCATTCATGTGGAAATCAAAAGCAAAGAA	ref|Sus scrofa gephyrin (GPHN), mRNA [NM_001243302]	0.629918	0.0364622
WNT7A	TTCGCACCAGAAACTCTGGACCCTGGGCCTCAACATAGCAATATTTAACAATTTATTCTG	wingless-type MMTV integration site family, member 7A	1.69869	0.0365136
OAT	CCTTATAAAGTTGAATTGCAATCACAGACTTTTAGGAAGGGTTGATGGTGAAGCTTATAT	ens|ornithine aminotransferase [Source:HGNC Symbol;Acc:8091] [ENSSSCT00000011746]	0.571326	0.0365367
CAMLG	GTGTTTCAGCCAGTCCTAAGGACTGCATTATTGTTCTGTCCTGAGAAATGGAGCTATCTT	Unknown	0.651521	0.0365949
ITGAD	ATTTCACAGTAAGAATGGGGCCCGTAGCAGTGCCAAGAAAATCCTCATTGTCATCACAGA	Unknown	1.63181	0.0365949
P4HA1	CCTAAGAAGCCAAAATGTTTGTTTTTGCAATTCTGAAATGTGTTGTGACAACAATGACCT	ref|Sus scrofa prolyl 4-hydroxylase, alpha polypeptide I (P4HA1), mRNA [NM_001097435]	0.609457	0.036621
HRH1	AAGGCAAGAATTTGTTCTATTTCACATGCGCGCGTGCACACACACACACTATTCCCTAGA	Unknown	0.652773	0.0366428
SLC52A3	AGAAAACAGACATACACTGTTTTTCTTTTCTGGCTGCCCTGAGACAAAGGGGAGTTCAGG	tc|Rep: Cytochrome b - Schistosoma mansoni (Blood fluke), partial (21%) [TC625198]	1.7154	0.0366998
PLAG1	TTCACCAGTAGTCTGAGCACAAGCACCACCCTGCCACGTTTCCATCAAGCGTTTCAGTAG	ens|pleiomorphic adenoma gene 1 [Source:HGNC Symbol;Acc:9045] [ENSSSCT00000006846]	1.58686	0.0366998
STAT3	AGTCATCAAGACCGGTGTCCAGTTTACAACGAAAGTCAGATTGCTGGTCAAATTCCCTGA	signal transducer and activator of transcription 3 (acute-phase response factor)	1.53814	0.0367527
RAPGEF2	ACGTTGCCGAAGGATCCTGGTGACAAAAAGCCTGTCAAATCCGAGACCTCTCCTGTGGCC	ens|Rap guanine nucleotide exchange factor (GEF) 2 [Source:HGNC Symbol;Acc:16854] [ENSSSCT00000009724]	1.54452	0.0368443
RNF146	TCCCATAGGCTTTGCTGTCTAGTCCTTGTAGTTTGAGGTTTCTTTTGATCCACATTTTTT	ring finger protein 146	0.575957	0.0368768
YME1L1	TGATGGACACCTACTGCAAATAGCAGATTTATTCAAGAAAATAAAGAGCTATCAGGATTG	YME1-like 1 (S. cerevisiae)	0.615503	0.0369334
FLT1	CTGATGAAAGAAGGCGTGCATCGTTGACTGACAGCGGTAGGAGCTATATGTATATTTGTG	gb|AJ943443 CSEQRAN17 Sus scrofa cDNA clone C0007316a17 5', mRNA sequence [AJ943443]	0.505483	0.0370607
SLC32A1	TGGTCAACATCTTCTTGGTGGCCAAGGCGTTGTTGTCCTACCCGTTGCCCTTCTTCGCTG	ens|solute carrier family 32 (GABA vesicular transporter), member 1 [Source:HGNC Symbol;Acc:11018] [ENSSSCT00000008040]	1.62485	0.0370607
ATP5F1	GGCATTTGCTGATAAACTCAATGAGCAAAAAATTGCCCAACTGGAAGAAGTGAAACAGGC	ens|ATP synthase, H+ transporting, mitochondrial Fo complex, subunit B1 [Source:HGNC Symbol;Acc:840] [ENSSSCT00000007437]	0.634978	0.0370932
SLC4A1AP	TGAAGAAAAAGAAAGCTCCTGGTCCAGGCAAACTTCCACCGACACTTTCCTCCAAATATC	solute carrier family 4 (anion exchanger), member 1, adaptor protein	0.635049	0.0371205
GCSH	TTGCTGGTGCTATTTTTATACAGTGAAGCAACAGTCTTGCAGAGAAATAAGGAAACGTTT	NM_174844.1	0.625844	0.0371383
AMHR2	CTTGCTCCTGTGGCACTGACTTCTGCAATGCCAATTACAGCCATCTGCCTCCTCCAGGGA	anti-Mullerian hormone receptor, type II	1.65844	0.0371437
OLR1	CATATAGTGATCGTTCTTCAACATTATCCTTTTTCAGAGTTGTTTTGGCTCATCTATGTC	ens|oxidized low density lipoprotein (lectin-like) receptor 1 [Source:HGNC Symbol;Acc:8133] [ENSSSCT00000000698]	0.541844	0.0372143
HLCS	AGCCCAAAAGATCGTTTCGGTGCACTTGCAGGACTCCGCGCTGAAGGAACTTAGGGAGCA	holocarboxylase synthetase (biotin-(proprionyl-Coenzyme A-carboxylase (ATP-hydrolysing)) ligase)	1.50499	0.0373547
MX2	CCTGAGTCAACACACTTAGAGGGAAAAGGAATACAGTTCTGCCTCCAGATACAAATTTCC	gb|Sus scrofa mRNA, clone:ITT010032G08, expressed in small intestine. [AK345001]	1.80335	0.0373656
DCAF6	GTGCTAGAAAATGCAAAGTGCAATATTTTCCCTAACCTTCAGATGTGGGAGCTTGGATCA	gb|Sus scrofa mRNA, clone:THY010003D06, expressed in thymus. [AK351395]	0.637873	0.0373715
RNF146	TCCCATAGGCTTTGCTGTCTAGTCCTTGTAGTTTGAGGTTTCTTTTGATCCACATTTTTT	ring finger protein 146	0.592462	0.0373826
SLC25A4	CTAGGGGAAGTCAAAGGAAAGATCTGGGATAAAACCAGACTGAAAGGAATACCTCAGAAA	solute carrier family 25 (mitochondrial carrier; adenine nucleotide translocator), member 4	0.632526	0.0374689
TMEM223	ATATCCCCATCACTTCTCATCTCCAAGGACACTTGAGCACATTGGTGTTTGGGGGTATAT	tc|Rep: Transmembrane protein 179B - Homo sapiens (Human), partial (63%) [TC569638]	1.54827	0.0375446
SLIT3	GGTTCGTGTTGTGTATTTGTCCGGTTTTTATCAACAGCTGTTCAAAGGTTTAAGAAAAAA	slit homolog 3 (Drosophila)	1.72558	0.0375447
CTNNB1	TCGAGGAGTAACAATACAAATGGATTTTGGGAGTGACTCAAGAAGTGAAGAAGCACAAGA	gb|Sus scrofa clone Clu_2169.scr.msk.p1.Contig5, mRNA sequence. [AY609624]	0.637285	0.0375447
SDHD	GTTGTTGTTTTCCTGCTGTGGGATCTCTAATGTGAAAATGTATTCTACGAAGATAAAGTT	ens|Sus scrofa succinate dehydrogenase complex, subunit D, integral membrane protein (SDHD), nuclear gene encoding mitochondrial protein, mRNA. [Source:RefSeq mRNA;Acc:NM_001097516] [ENSSSCT00000016399]	0.645326	0.0375447
CCL8	CCGGGTGCAGAGTGATATTATTTTAACGTCCTCCAAGAGGTTCTTTGTTTAATAATTTAA	Unknown	2.5648	0.0376129
SUMO2	CAATGGTATGTTTTGATTGACATCAAATGGAGATGGGATGGGAAAAATACTGGTTCTGTG	ref|Sus scrofa SMT3 suppressor of mif two 3 homolog 2 (S. cerevisiae) (SUMO2), mRNA [NM_213984]	0.66339	0.0377206
RMND1	CTGGAAGAGCTTTATGATAAAACATGTCGGTTCCTCAGCATTACTCGCAGAGTTAAGGTC	ens|required for meiotic nuclear division 1 homolog (S. cerevisiae) [Source:HGNC Symbol;Acc:21176] [ENSSSCT00000004520]	0.669951	0.037755
PML	TGACCCACAAGAGGGCCTGAAGAAGTACAACTGCTTCCTGAGCCCTCAGAGTCCCTCATC	ens|promyelocytic leukemia [Source:HGNC Symbol;Acc:9113] [ENSSSCT00000002141]	1.49941	0.0378771
PRDX3	GTGTTACCTGAATTTCCTTTAAGTAACAAAGATCAGTTTTAAGTCATTACCGTCAGGTCT	ref|Sus scrofa peroxiredoxin 3 (PRDX3), mRNA [NM_001244531]	0.653917	0.0378771
PRDX3	CCAGGGATTGAAGTTTGATTTTGAATCATTGTAATATCTTCTTTCTTGACGTGCTCAATG	ref|Sus scrofa peroxiredoxin 3 (PRDX3), mRNA [NM_001244531]	0.65886	0.0378771
ACADL	TACTTAAGCTAAAATACAACCTGGAAAGGGAGGGAACACTAAACATGTTTTTATATGCTC	ref|Sus scrofa acyl-CoA dehydrogenase, long chain (ACADL), mRNA [NM_213897]	0.621851	0.0379152
KLF1	TCCACACAGGGTGGTTTTCCCTCAGATGAACCCTTGTCAGGACTCTTGGCCCCACAGATC	Unknown	1.73155	0.0380454
TCN1	AATCCCAATAACACAGTCAATAACCTTGGCTTCTCTCTTTGCACATTCAATAAAGTATCA	gb|Pig mRNA for haptocorrin (partial). [X52566]	0.612456	0.038062
TCN1	CACAGTCAATAACCTTGGCTTCTCTCTTTGCACATTCAATAAAGTATCAGCATTATACAA	gb|Sus scrofa mRNA, clone: CLNT10045E03, expressed in colon. [AK391024]	0.609695	0.038062
PPIL3	GGTTTCATCATCCTCTGCTTGTTTACAACTAAGATCTTATGTGAGCTGGTGGTACCAAGG	peptidylprolyl isomerase (cyclophilin)-like 3	0.669843	0.0380834
C6orf62	GCTTTGCTTAAGGGTTGCATACTTTTATTGGAGTAAATCTGAATGATCCTACTCCTTTGG	ens|chromosome 6 open reading frame 62 [Source:HGNC Symbol;Acc:20998] [ENSSSCT00000001190]	0.595998	0.0381734
MTX2	GATCATAGTAAAGGCAGCTCATCCGTTAGATTGTCGTAGAGTTATATGTTAGTTTAGTTA	ref|Sus scrofa metaxin 2 (MTX2), mRNA [NM_001044541]	0.645874	0.0381799
HNRNPF	CCTTGACTTAAAACTTTCTTTGTACTGTGATTTCCTTTCGGGTGTATTTTGCTAAGTGAA	gb|Sus scrofa mRNA, clone:OVRM10013H03, expressed in ovary. [AK234758]	0.577857	0.0381924
ANXA1	ACAGTTGTTGTGAAGTGTGCTACAAGCAAACCAATGTTCTTTGCTGAGAAGCTTCATCAG	annexin A1	0.603935	0.0382101
SAV1	GCAGAGACAACAGTGGTATGCCCAGCAACATGGCAAGAATTTTTAAGTTAATTTTTATAA	ens|salvador homolog 1 (Drosophila) [Source:HGNC Symbol;Acc:17795] [ENSSSCT00000005537]	0.661325	0.0382834
LIMS1	AATGTAGCCCACAGCCTGTAAGCAAAGAATGGTTTTGACATTTTTAAATGGTTGGGGAAA	gb|DB804167 full-length enriched swine cDNA library, adult skin Sus scrofa cDNA clone SKNB10069B04 5', mRNA sequence [DB804167]	1.57567	0.0383292
TBC1D4	TCTTGTAAGAACTAGTGTAATGTATGAACGTAGTGTAATGGTTGAGAGGAAAAGAGACAT	Unknown	1.71701	0.0384682
STK33	CCTGCGGCGCTTAGCAGCCGTGTATATTGTATATTCTTGTTAAAATAATATCCCCAAAAA	ref|PREDICTED: Sus scrofa serine/threonine kinase 33 (STK33), transcript variant X2, mRNA [XM_005667056]	1.90854	0.0385166
TIMM8A	CAATTTCAGGTAGAGGTGCATGCGTAATGTAAATCAGTATAGTTTCCATTTACTGCGTTT	ens|translocase of inner mitochondrial membrane 8 homolog A (yeast) [Source:HGNC Symbol;Acc:11817] [ENSSSCT00000013661]	0.635507	0.0385221
EPCAM	ATTAAACCCAGCATTGGACTGCATAGTTTGAATTATTTATGCCTAGCATTGAAAGGTATG	ref|Sus scrofa epithelial cell adhesion molecule (EPCAM), mRNA [NM_214419]	0.500308	0.0385682
EPCAM	GGGTAACTAAAGAAGGAAATTAGCACAGGCTCAGATTACTAATGTGTGGAGCAAAGAGAA	ens|Sus scrofa epithelial cell adhesion molecule (EPCAM), mRNA. [Source:RefSeq mRNA;Acc:NM_214419] [ENSSSCT00000009230]	0.495555	0.0386666
CYP2C33	GAAGATCTTCTTTTACCAATTGAAATCAAAGTAATTGCTTTTTCCTCTCACTCCTCCTAC	ref|Sus scrofa cytochrome P450 2C33 (CYP2C33), mRNA [NM_214414]	1.65785	0.0386975
REEP5	GAGCATAGCCTTTAAAAGTTACCCCCTCCTGAAGATGTGATATATATTAAATGGAAATGG	XM_003123833.1	0.576215	0.0387978
GLT8D1	GAAAAATGGATGAAACTCAATGTAGAAGAGGGACTGTATAGCAGAACACTGGCTGGCAGC	ens|glycosyltransferase 8 domain containing 1 [Source:HGNC Symbol;Acc:24870] [ENSSSCT00000029054]	0.668914	0.0388188
CDH9	CCATGCTCACCACATGAAGTTGTTTCAATGATCAAATGAGATGATCAAAAGAAATTTGTC	Unknown	1.72625	0.0390494
HECW2	TTGTTTGACCTCCTTGAGATAGTGACAACAAAATAAAGCAAGCTATCTGCACCTCAAATT	gb|Sus scrofa partial mRNA for titin, 3'UTR. [AJ560658]	1.95543	0.0390656
TIAL1	GTACTACGATCGAAGGACATGTTTTAAATGCTATTGGGGTAAAGAATCTCCTGATATGAC	gb|Sus scrofa mRNA, clone:OVRM10065D09, expressed in ovary. [AK235287]	0.656895	0.0391987
CTSK	TAAAAACAGCTGGGGAGAAAACTGGGGCAACAAAGGCTATATCCTCATGGCTCGGAATAA	ref|Sus scrofa cathepsin K (CTSK), mRNA [NM_214302]	0.624786	0.0391987
SEC23B	GCTTGCTTACCTGAAAATTAAAGTGATCAGAAAGGAAATAAACCTGGAAGAAGAAAGCAC	ens|Sec23 homolog B (S. cerevisiae) [Source:HGNC Symbol;Acc:10702] [ENSSSCT00000007769]	0.594631	0.0391987
NCK1	TGCCAAGCATCTGCATAGAGCAATCCTTATCCTTGGTCTTCTGTTTTATTGGGATTTTTT	ens|NCK adaptor protein 1 [Source:HGNC Symbol;Acc:7664] [ENSSSCT00000024187]	0.591646	0.0392115
KAT2A	TGTCCCACATCATCAAGAAGCAGAAGGAGATCATCAAGAAGCTGATTGAACGCAAACAGG	ens|K(lysine) acetyltransferase 2A [Source:HGNC Symbol;Acc:4201] [ENSSSCT00000018956]	1.77716	0.0392358
DPH3	ATTTCAGGCAATAACAGACATCCTTGGTGTCATAGTCTGCTAGAGCACAGAAGAGCAGGA	ref|Sus scrofa DPH3, KTI11 homolog (S. cerevisiae) (DPH3), mRNA [NM_001243616]	0.637781	0.0392813
FUT8	CTGACAAGTAAAGCTTGGACGGACAGATGAGAAAGACAACCAAACTCAGTTCAAACCATT	ref|Sus scrofa fucosyltransferase 8 (alpha (1,6) fucosyltransferase) (FUT8), mRNA [NM_213899]	0.662071	0.0392813
OAT	TCATCAAGCCCTTCAGTGTAAGTTTCATACGATTTTATAATTTCCTGGCTGGTATAAGTG	ens|ornithine aminotransferase [Source:HGNC Symbol;Acc:8091] [ENSSSCT00000011746]	0.589702	0.0392813
HHATL	TTCGAGTGGGTGATGTGGTTCACCTCCTTCCGCAATGTCATCGTCTTTGCCCTCTCCGGA	hedgehog acyltransferase-like	1.5796	0.0392854
MMRN2	ACCATCCAGTTAGTCAGGCTCTTCCCTGGAAACCTTCCACAAAGACAATGTGGTATTTGT	ens|Uncharacterized protein [Source:UniProtKB/TrEMBL;Acc:F1SEN6] [ENSSSCT00000011345]	2.05702	0.039888
TTC39C	GGGACACATTTTCTCATTTAGGCTGTTGTATTAAAGATCTCCTCTTTTAAACACATAGCT	tetratricopeptide repeat domain 39C	0.612909	0.039892
CXCL12	TTGAAGTGGATTCAGGAATACCTGGAGAAAGCTTTAAACAAACCCAGTCCCACTCTCTCG	Unknown	1.57793	0.0399382
SCD	GGGATTTTTTCCCCTTTTTATGTGGGATAGTAGTTATTTGTGGCCTAAGAATAATTTTGG	stearoyl-CoA desaturase (delta-9-desaturase)	0.604588	0.03997
CCL8	GCAGTATTATTGTTGAAAGTGATGTTGTCACACAGCTGTGGACATTTCAAAATAAACAGT	ens|Sus scrofa chemokine (C-C motif) ligand 8 (CCL8), mRNA. [Source:RefSeq mRNA;Acc:NM_001164515] [ENSSSCT00000019288]	2.39631	0.0400928
ACADL	TTGCCAGAGCTATGTGGATGCCCGAGTTCAGCCAATCTATGGTGGTACCAATGAAATAAT	ref|Sus scrofa acyl-CoA dehydrogenase, long chain (ACADL), mRNA [NM_213897]	0.611543	0.0401072
SNX5	CAAAGAGATGTTTGGTGGCTTTTTCAAAAGTGTGGTGAAAAGTGCTGATGAAGTCCTTTT	ens|sorting nexin 5 [Source:HGNC Symbol;Acc:14969] [ENSSSCT00000007760]	0.658979	0.0401072
LYPLA1	CTGTGAAATGTGCTGTAATGTGGGAAAATGTAAATCTTTTTCACGGTTTCTATCAATGTG	ens|Uncharacterized protein [Source:UniProtKB/TrEMBL;Acc:F1RSG9] [ENSSSCT00000006859]	0.5804	0.0401102
DDX55	AAAGATCAGTCAAGACAGCAGGTTTAGGGATCTCAGATTCGGAAGATGACGTCTGATTCC	ens|DEAD (Asp-Glu-Ala-Asp) box polypeptide 55 [Source:HGNC Symbol;Acc:20085] [ENSSSCT00000010713]	0.638955	0.0402277
DMRTC2	AGGATCTCGCCCAATACTGACGGCTTCTCTTTCTGGAGAATCCCAAGGGCCCTCTACCCT	DMRT-like family C2	1.62018	0.0402277
TAF15	CAACCCTTGAAGCTAAGTGCATTGTAAAATATTGCCAAAATGGAAGGTGTTTTGTAATAC	TAF15 RNA polymerase II, TATA box binding protein (TBP)-associat	0.569845	0.0402775
ARHGAP15	TCTGAATGTTGATGGAATATATCGAGTTAGTGGCAATCTGGCAACAATACAGAAGTTAAG	Rho GTPase activating protein 15	1.64753	0.0402816
MCEE	ACATGGAAAACCAGTGATTTTTCTCCATCCTAATGACTGCGGTGGAGTCCTTGTGGAACT	ref|Sus scrofa methylmalonyl CoA epimerase (MCEE), mRNA [NM_001097471]	0.671095	0.0403232
TMEM85	AGAACCCAAAGTTGTCTTTTCTCTCTGGTGAGGAGACAAAGCCTAGAAAGACAATGCGTA	gb|Sus scrofa mRNA, clone:UTR010041E11, expressed in uterus. [AK352279]	0.674232	0.0403499
ZN350	ATGATACATCTGACATCCATGGAAACAGTATGAAGTCAGCTTTACCTCTCCCTCCCCAGA	gb|Sus scrofa mRNA, clone:OVRM10034H07, expressed in ovary. [AK234942]	1.76683	0.0403613
MRPL47	CTATCAGCTATTTCAAGTGTTACAGTACACGTTAATTTTGGAAGCTGTCAAAATCAGGTA	mitochondrial ribosomal protein L47	0.616976	0.0404197
SF3B1	CAACTTAAACTTGCTTCGATTTGGTGATGTAAACTTTTAAACATTGCAGATCAGCGTAGA	gb|PREDICTED: Sus scrofa splicing factor 3b, subunit 1, 155kDa, transcript variant 1 (SF3B1), mRNA [XM_001928794]	0.64308	0.0404815
ARGLU1	TACTGTTGCTCTTGATGTTCCTGACACAGGTAAGGAAACAGTCGGTCAGCTCTGATACAA	ens|ssc-mir-7144 [Source:miRBase;Acc:MI0023577] [ENSSSCT00000010454]	0.589302	0.0405409
CTSK	AATTAAAAACAGCTGGGGAGAAAACTGGGGCAACAAAGGCTATATCCTCATGGCTCGGAA	Unknown	0.626114	0.040626
CITED2	GTGTGGAATGTCGTCAGTGGCAAACATTTCACAAATTTTATTTTGTTTCTGTCTTCAACA	gb|Sus scrofa mRNA, clone: HTMT10014F06, expressed in hypothalamus. [AK391669]	0.598578	0.0406554
OAT	CTAGATTTTGAGTAAACTCCAAATTGGCCAACTCCAGGATGTATTCTATGAATGTCATTT	ornithine aminotransferase (gyrate atrophy)	0.57097	0.0407689
ARL8B	CTGCATGACACTCTAACTCTTGACTTTTTATATCTAGTCATAAAGTTGACTTTCAGCACA	ref|Sus scrofa ADP-ribosylation factor-like 8B (ARL8B), mRNA [NM_001252214]	0.657121	0.0407689
DNAJC8	TCTTCTCTATTTGTTTCACCTCGCTGTAGAAGGTCATAAAAGCTTCCTCTGTGCTGCCTC	DnaJ (Hsp40) homolog, subfamily C, member 8	0.646001	0.0407725
HMGB1	GAAGTACGAAAAGGATATTGCTGCATACCGAGCTAAAGGGAAGCCTGATGCAGCAAAAAA	ref|Sus scrofa high mobility group box 1 (HMGB1), mRNA [NM_001004034]	0.506225	0.0408167
COL15A1	TCCCCCAAGCCCTGATTTTATGACTCCCTTTTGGCAATTCTTGAATTATAACTGCGATTG	XM_001925576.2	0.681995	0.0408167
NAA35	GACATGAATGAAAACTGCTGTTTTAAAGTGGTTTATTATGTTCCATGGATGAAACTGGTC	MAK10 homolog, amino-acid N-acetyltransferase subunit (S. cerevisiae)	0.655794	0.0408406
HP	ATCTGAAGTATGTCATGCTGCCGGTGGCTGACCAAGAAAAATGTGTACAGTACTACGAAG	haptoglobin-related protein; haptoglobin	1.61335	0.0409121
GAPVD1	GTCTTCCATTCTTATCCACCCCAGAAACAAAACAAAATATTATTTGTAGCTTACTCTCTG	ref|PREDICTED: Sus scrofa target of rapamycin complex 2 subunit MAPKAP1-like (LOC100622774), mRNA [XM_003353668]	0.586534	0.0409121
MOCS3	TTTCAGAACTTGAATGGTGTCTCGAACAGGTGAGGTAAAAGGTGACCGGATTTTGTGTTT	ref|Sus scrofa molybdenum cofactor synthesis 3 (MOCS3), mRNA [NM_001101819]	0.653683	0.0409121
NCK1	CTGTGTAAGGGCACCACCTTAGTTACTTCTGCAATGGTTTCTCATCATATAAAATTATTA	ens|NCK adaptor protein 1 [Source:HGNC Symbol;Acc:7664] [ENSSSCT00000024187]	0.592693	0.040925
ZNF7	AATGTTGGGAAAGATTCAGAATTGCTCTGCTAAGAAAGGGAATGTCCAGGAGTTCCCGTC	ens|zinc finger protein 7 [Source:HGNC Symbol;Acc:13139] [ENSSSCT00000006469]	0.665169	0.041002
CDH23	ACTTCGACATCAGCGTTTACGAGGGCTATGGAGTTATCAGCGTGAGCCGCCCCCTGGATT	cadherin-like 23	1.59077	0.0410967
HMGB1	TATGGGGTTGGTAGTTTTTTCATCTTCAGTTGTCTCTGAGCAGCTTATACGAAATAATTG	ref|Sus scrofa high mobility group box 1 (HMGB1), mRNA [NM_001004034]	0.530196	0.0411357
ELK4	ACTTCCACACTGCTGGAAATAGACTCTTGGGATTTCTGCCGCTCCCATTAAAATGCTTTT	Unknown	1.59026	0.0413291
SDC1	AATGTGCCCCCTGAAGATCAGGATGGCTCTGGGGATGACTCTGACAACTTCTCTGGCTCG	Unknown	1.58855	0.0413291
RAB13	AGGTTTAGTCCAATCCTGTCACTCTGCATGGTCTTTTTCAGTATTAAAGGCCACCATTTG	Unknown	0.586974	0.0413301
FAM105A	AAACACATGCACACACATAGCCACTACTTTGTAATGTTGTACAAAATGTTTTATATCTCG	family with sequence similarity 105, member A	0.606033	0.0413301
COL5A1	TCAAAGTCTACTGCAACTTCACGGCCGGAGGGTCCACGTGCGTCTTCCCCGATAAGAAGT	ref|Sus scrofa collagen, type V, alpha 1 (COL5A1), mRNA [NM_001014971]	1.58044	0.0413301
LACTB	GATCAGACATACCTTAACGTCATGGATGCAAAATGAGGTGTTTGGATTTGCTTGGGATTT	ref|Sus scrofa lactamase, beta (LACTB), mRNA [NM_001243362]	0.579929	0.0413312
CCT6A	GCATTCATGCCTGTCTTGGTATAGATTCCAATGAATAAAACTATTGGATCAGTTGGACTT	gb|Sus scrofa clone Clu_5617.scr.msk.p1.Contig3, mRNA sequence. [AY610017]	0.583862	0.0413312
AUH	AGTGTAATAAATGTACTTCTGGAAGTGTCTTTCAGATCCATGTATGCCTCAGCACCTGGA	AU RNA binding protein/enoyl-Coenzyme A hydratase	0.601985	0.0413312
TCP1	AGGGTATGAAGATGCTGTCCACTCTGGAGCCCTTGAGACTGATCGCATTTATTTATAACA	ref|Sus scrofa t-complex 1 (TCP1), mRNA [NM_001243427]	0.637293	0.0413945
RBPJ	CCCCTTCTATTATTTCCACCGGGCCTCAGTTATCCATCATAGTATTAAATGATATAGTGG	gb|AJ956297 KN404_2 Sus scrofa cDNA clone C0007759p02 3', mRNA sequence [AJ956297]	1.63719	0.0415317
PTPRA	AATATATTGACGCATTCTCAGATTATGCCAACTTCAAGTAAGAGGCGATGAGGCCATGGA	ref|Sus scrofa protein tyrosine phosphatase, receptor type, A (PTPRA), mRNA [NM_001244485]	0.615332	0.0415483
SLIRP	AGCTTTACAAGGCGATCAAACTTCTGATGAAGAGAAAGATTTTTGAGACTATCGTTACCT	ref|Sus scrofa SRA stem-loop interacting RNA binding protein (SLIRP), mRNA [NM_001097472]	0.648045	0.0415483
MRPS22	ATTTTTATATGTAAATGCTGTGGCCCACGCAAGAGCACAGTGCCCTCCTTATCTTCAGAG	coatomer protein complex, subunit beta 2 (beta prime)	0.668132	0.0415603
KIF26B	AAGGCAGACATATGGTTTGCACACCATGAGAATCCTTAGTTATAGAGAAACACGATTATA	ref|Sus scrofa SET and MYND domain containing 3 (SMYD3), mRNA [NM_001160092]	0.647749	0.0415603
PAF-AH	TCATCAGAATTTTGTTGACTTCACTTTTGCAACCGGCAAAATAATGGCTGCCTATTCACA	ref|Sus scrofa phospholipase A2, group VII (platelet-activating factor acetylhydrolase, plasma) (PLA2G7), mRNA [NM_001113013]	0.61494	0.0415603
SLC22A16	TATGGTTGGAAGTGGCTATCTCGTGGTGGTGTTTGTCTATGTGACGGAATTTGTTGGCAT	ens|solute carrier family 22 (organic cation/carnitine transporter), member 16 [Source:HGNC Symbol;Acc:20302] [ENSSSCT00000004862]	1.6735	0.0415603
DCAF13	AACCCTATGGAAGCTTTCATTTTTACTGCAGCAAACGAAGATTACAAGTAAGTTTCACCC	WD repeats and SOF1 domain containing	0.663126	0.0416128
ATP5F1	GAGCAAAAAATTGCCCAACTGGAAGAAGTGAAACAGGCTTCCATCAACAAATCCAGGATG	ens|ATP synthase, H+ transporting, mitochondrial Fo complex, subunit B1 [Source:HGNC Symbol;Acc:840] [ENSSSCT00000007437]	0.625556	0.0416545
BMPR2	AAAGCTCTGCAGCTCGGTCCTCTCATCTGCCATTTGTCCTTTCAAACTGCATTGTTTTTC	ens|Sus scrofa bone morphogenetic protein receptor, type II (serine/threonine kinase) (BMPR2), mRNA. [Source:RefSeq mRNA;Acc:NM_001204900] [ENSSSCT00000034414]	1.64634	0.0416885
TADA1	CTTCACATATTCTGTATCTGGCAAGTCTAAAATTTCTGCATTTCTCCTGAAGAGAAAAGT	ens|transcriptional adaptor 1 [Source:HGNC Symbol;Acc:30631] [ENSSSCT00000006925]	0.668898	0.0416939
SNRPE	CAACTGAAGTGAGAAGTTGTTGAGAAGCAGTATGGGGTTTTTGCTCAAAAGGTGTCCTTT	ref|Sus scrofa small nuclear ribonucleoprotein polypeptide E (SNRPE), mRNA [NM_001097465]	0.636609	0.0417685
ARL6	AAAGGGAATGTATGTATATGTATATATGGCTGGGTCACTTTGCTGTACTGCAGAAACTGG	ens|ADP-ribosylation factor-like 6 [Source:HGNC Symbol;Acc:13210] [ENSSSCT00000023112]	0.645111	0.0417685
PLA2G6	TGTTTTTGGGGCCAAGGAACTGGGCAAGATGGTGGTGGACTGTTGCACGGATCCAGATGG	phospholipase A2, group VI (cytosolic, calcium-independent)	1.68886	0.0417685
CXorf21	GGTTCAAACAGGTCTCAAAATATGTTTCTATCTCTTTTCTCTATCCTGTAACAGATGACT	ens|chromosome X open reading frame 21 [Source:HGNC Symbol;Acc:25667] [ENSSSCT00000013346]	0.591479	0.0421238
BCL10	CATCTGTCTCATAGATATTTCCAGCACTTGCAAAAAGCAGAGATGGAAATATGCTATTCA	XM_001928262.1	0.604654	0.0421465
PRKAR1A	AACGTCTTACTGTTGCTGATGCGTTGGACCAGTCCAGTTTGAAGATGGACAGAAGATTGT	ref|Sus scrofa protein kinase, cAMP-dependent, regulatory, type I, alpha (PRKAR1A), mRNA [NM_214026]	0.660782	0.0421465
SCD	TCTGAAGCTAGTTGTACTGATCTGAGATTGTGTTTGTTCATAATAAAAGGGAAGTGAATC	ref|Sus scrofa stearoyl-CoA desaturase (delta-9-desaturase) (SCD), mRNA [NM_213781]	0.61304	0.0421729
MYOC	CTCTTCGCCTGGGACAACTTCAACATGGTCACCTATGACATCAGGCTCTCCCGGATGTGA	ref|Sus scrofa myocilin, trabecular meshwork inducible glucocorticoid response (MYOC), mRNA [NM_213986]	1.60599	0.0425872
HTATSF1	GCTGTTCAGTTTAAACTTCATAGCGTAATGCAAGTAAACTGGATACTCTGTCCTTTGTCA	XM_001790627.2	0.501804	0.0426203
MSL1	AAAGGTTCTAAATGTGAAGAGTTTACTTGGATTGCAGTAGCCCATTGGTTGTTCATATAT	gb|Sus scrofa clone Clu_44514.scr.msk.p1.Contig1, mRNA sequence. [AY609923]	0.613382	0.0426347
PRDX3	CCCCATCCCTGCGGTTTATAGTTTATGGAGTTATTTTACTTAGTGTTTACATACATTTCT	ref|Sus scrofa peroxiredoxin 3 (PRDX3), mRNA [NM_001244531]	0.660009	0.0426952
TCEB1	CCTGTGGACGCAAAGTAGAATTTGATAAGAACATAATGGATGGAGAAGAGAAAACCTATG	similar to elongin C; transcription elongation factor B (SIII), polypeptide 1 (15kDa, elongin C)	0.654104	0.0427602
VPS37A	GTACAGCACTGAAACTGATTTTGTACAGATTAGAATGATTGCTGTGATCTTTGCTTTAGA	vacuolar protein sorting 37 homolog A (S. cerevisiae)	0.616561	0.0427602
LRRC75A	GGTGTTTTAAACTGGAAATGTCACAAAATGTCCATGCAGTTACAGTAAACACAATGAAAG	XM_003132028.1	0.599131	0.0427602
WBP11	GGATCACAGTGTCATTTCCTAATACAAAGCAAGATATGTGGGAAGAAAATGTACAATTCT	WW domain binding protein 11 pseudogene 1	0.623684	0.0427602
ANXA5	GGAAGTGTTACTGATCTAGTTTGCTACCAAATTAAACCTGGAAAATTATGGTAGTTGCAT	Unknown	0.669075	0.0428179
KIAA1279	CAAGAAAAAGGCCTTGTCGGAAATATAATAAATGGACTTGTTTCGCTAATAAAAGCTTCC	ens|KIAA1279 [Source:HGNC Symbol;Acc:23419] [ENSSSCT00000011218]	0.645526	0.0429238
TIAL1	GGACACATGTCTTCTAGTTCTGCCTTTTTAAGTTTTTGTTCATGATGGATATGAACATGA	gb|Sus scrofa mRNA, clone:OVRM10065D09, expressed in ovary. [AK235287]	0.642745	0.0429526
HMGCS1	GACATGAGCCTTACAGATTGTAAACTAGAGATAGCTGGAACTAATGTACAGAACTAAATT	Unknown	0.610286	0.0430394
CYB5A	TGGGAAAATGCCTGGCAGAGGAATCCTTTGTTCAGATTTTAATAAACATATATCTGCACC	Unknown	0.640688	0.0430819
CAST	TAAAAACAGAACCTGAAAAGAAGTCACAATCAACTAAGCCATCTGTGGTTCATGAGAAAA	ref|Sus scrofa calpastatin (CAST), mRNA [NM_214067]	1.48569	0.0432136
TNFAIP6	TGGAATCCTGTTCTACGTGCAGTTTTATACCTTGGTTTTATTAACCTTGTACTTTATGGT	Unknown	0.599311	0.0432136
ANP32A	GACTGCAAATTCCTAGTGAATGTACAGGTTTGCTTTCCTGTCCCTCTTCTGGATTGCTTT	NM_001195019.1	0.648328	0.0432208
MARK4	TGTGGGTGTATTTACAAGGATTTGTACAAAGTGCCCCGCGCCAGCCTGGGGCAGTAAGGG	MAP/microtubule affinity-regulating kinase 4	1.54989	0.0432778
GLT8D2	ACTGTAAAATGTTGGGATTGTGGGTCACAGGAAGAAGTGGGTTTTTTAGTTGAATTTTTT	Unknown	0.591574	0.043284
PRKAR2A	AGATAATCAAACCCGCTCTGTTGGTCAGTATGACAACCATGGCAGTTTTGGAGAACTAGC	protein kinase, cAMP-dependent, regulatory, type II, alpha	1.48343	0.0434421
MCEE	GTGGACTTCAGCATGAGTCCTTCACTGCTTCTATCACTTAAAGTTTCAAAATTAAAAAGT	ref|Sus scrofa methylmalonyl CoA epimerase (MCEE), mRNA [NM_001097471]	0.678066	0.0434421
CCZ1	CTCCATCTCTGTCATTCCATTCTTTTGACATTACGTGAATATTTTACTGGAACATAAGAC	XM_003124281.1	0.62598	0.0435073
GNAS	ATTAATTAAACGTGAAATGTAATTGTACACGCGGTTGATCACCCACCAAGGGCCTGATTA	ref|Sus scrofa GNAS complex locus (GNAS), transcript variant 4, mRNA [NM_001130215]	0.620729	0.0436719
ZFYVE26	AACTGTTTTCCGGAGGAAGCTTGAGTTTCTTTTATTGTCAGAGGACCTCCCAGGTGGTAT	ens|zinc finger, FYVE domain containing 26 [Source:HGNC Symbol;Acc:20761] [ENSSSCT00000002559]	1.53068	0.0436719
ANXA1	ACAGTTGTTGTGAAGTGTGCTACAAGCAAACCAATGTTCTTTGCTGAGAAGCTTCATCAG	ref|Sus scrofa annexin A1 (ANXA1), mRNA [NM_001163998]	0.615303	0.0438344
PTGES3	CATGATGCTGTTGAGGCCTTAGGCAATTGATAAAGCAGTTGTGATAAATAAAAACATTTC	ens|prostaglandin E synthase 3 (cytosolic) [Source:HGNC Symbol;Acc:16049] [ENSSSCT00000000439]	0.671449	0.0438344
HMGB1	ATGTTGCAAAGAAACTGGGAAGATGTGGAATAACACCGCTGCAGATGACAAGCAGCCTTA	ref|Sus scrofa high mobility group box 1 (HMGB1), mRNA [NM_001004034]	0.52965	0.0438538
PAF-AH	CTTCAGAAAGATTTCAATCAATGGGATGCTTTAATCGAAGGGAAAATGACAGTCTTATTC	ref|Sus scrofa phospholipase A2, group VII (platelet-activating factor acetylhydrolase, plasma) (PLA2G7), mRNA [NM_001113013]	0.58017	0.0438635
ANXA7	TTGAACGTTTACTTGTATCCATGTGCCAGGGAAATCGCGACGAGAACCAGAATGTTAACC	ens|annexin A7 [Source:HGNC Symbol;Acc:545] [ENSSSCT00000027928]	0.657651	0.0440185
PSMD6	CAGAGTTCAGAAACTTTCCAGAGTAATTAACATGTAAAACCACGTTCACAAAGAATTTCC	proteasome (prosome, macropain) 26S subunit, non-ATPase, 6	0.612795	0.0440185
PARP2	GCAGCTGTGGTAAATGTTGATATTAAATAAACCAGAGAAGAGTCTTCAAGCAAGAAAACA	ens|poly (ADP-ribose) polymerase 2 [Source:HGNC Symbol;Acc:272] [ENSSSCT00000002397]	0.608663	0.044066
HIPK1	TCAGCAATTTACACTGGATATCCACTGAGTCCTACCAAGATCAGCCAGTATTCGTACTTG	ens|homeodomain interacting protein kinase 1 [Source:HGNC Symbol;Acc:19006] [ENSSSCT00000007405]	1.47652	0.044066
GALK2	GCCAAAATTATGCTTGGACAGATCTCCTCAGGATGATTTACTGAAATTTACTGATTTAAG	ens|galactokinase 2 [Source:HGNC Symbol;Acc:4119] [ENSSSCT00000005136]	0.620761	0.044066
TVP23B	CTCTTGTAGGCATCTGTAAATTCCGTTGTAGGTACTGTAAACTTTGTTTTAATCAACAGA	family with sequence similarity 18, member B2; family with sequence similarity 18, member B	0.679675	0.0441011
BZW1	CCTACCTCCCTATATCAAGCATGATATAAGGGCTTTCATGGCAAATTTTATTTTAACTGT	basic leucine zipper and W2 domains 1	0.639385	0.0441141
MDH1	GATTGTGTGCTTCTTGGTACAATTTGTGACAGTTTATCATCATGCTGTTAGTGCCACATT	ens|malate dehydrogenase, cytoplasmic [Source:RefSeq peptide;Acc:NP_999039] [ENSSSCT00000032466]	0.607711	0.0441155
AREG	GTGGATCATAAGAAGACAGAACCTTTTTGTTCTGGTGGTTTTAAACTTCCAACTGTCACT	Unknown	1.91081	0.0442326
LIMCH1	ATCTCCGAGTGAAAGGCGGAAGTCTATAAGTGGGAAGAAGCTGTGCTCCTCGTGCGGGCT	LIM and calponin homology domains 1	1.72205	0.0442737
RPL5	CATGCTGCGATACGAGAGAATCCAGTGTATGAGAAGAAGCCTAAGAAGAAGTTAAAAAGA	ref|Sus scrofa ribosomal protein L5 (RPL5), mRNA [NM_001114284]	0.665518	0.0444837
FLNB	GCCGAGCAAAAAGCAACCACAAAACTCCTCAACATTTTGAGGATGAGTTAGTTTTCTAAA	tc|Rep: Meiotically up-regulated gene 116 protein - Schizosaccharomyces pombe (Fission yeast), partial (10%) [TC565320]	1.71071	0.0444837
GPR26	AGATTCTGAACAGAATCCTCCACAGGCGTTCTCTCCGCTCCTCCGGCTTCTCTGGTGACT	ens|G protein-coupled receptor 26 [Source:HGNC Symbol;Acc:4481] [ENSSSCT00000011738]	1.61295	0.0444837
HMGB1	GTTGTCTCTGATGCAGCTTATACGAAATAATTGTTTTCTGTTAACTGAATACCACTCTGT	ref|Sus scrofa high mobility group box 1 (HMGB1), mRNA [NM_001004034]	0.541812	0.0445731
CFL2B	GTCATCAGCTTATCCTAGTACTCAGTGTTCATTCCTGTTACCTGCGAATCTTCCTAAAAG	ref|Sus scrofa cofilin 2 (muscle) (CFL2), mRNA [NM_001025215]	0.654205	0.0445731
SAP30L	CAGGACTTTTGAACCTTGGTCTGAAATTATAGGCTACTTCTATTCTCCCCTCCCACGGTT	Unknown	1.75662	0.0445977
PSMC1	TAAAACCTTACTAGCCAAAGCAGTAGCAAACCAAACCTCGGCCACTTTCTTGAGAGTCGT	ref|Sus scrofa proteasome (prosome, macropain) 26S subunit, ATPase, 1 (PSMC1), mRNA [NM_001244151]	0.646688	0.0447981
SEC11C	GGGACCAGACCGAACTGCTAAAAAAGAGAAAAACTAATATATTTGAAATGTTCCACTTTC	SEC11 homolog C (S. cerevisiae)	0.653309	0.0449476
ANP32B	TTTAACTGTGAGGTTACTAACCTGAATGACTATCGAGAGAGTGTCTTCAAGCTCCTGCCC	ens|acidic (leucine-rich) nuclear phosphoprotein 32 family, member B [Source:HGNC Symbol;Acc:16677] [ENSSSCT00000005912]	0.571225	0.0449641
M6P	AGCTGCTGTAGGAGAGGCGCCAGCGTGTCCTACAAATACTCCAAGGTGAACAAGGAGAAG	ens|Sus scrofa insulin-like growth factor 2 receptor (IGF2R), mRNA. [Source:RefSeq mRNA;Acc:NM_001244473] [ENSSSCT00000035871]	1.57363	0.0451032
SDC2	GTGCCTATGATTCTATGTAACTTGTCGCAGACTGGTGTTAATGAGTATATATAACAGTTA	ens|syndecan 2 [Source:HGNC Symbol;Acc:10659] [ENSSSCT00000006679]	0.638296	0.0451125
EIF3E	TAATTCTGTGAGTTCTCCACTTCAGTCTCTTCAGCAGCGAACATGGCTATTCACTGGTCT	gb|Sus scrofa mRNA, clone: CLNT10149H11, expressed in colon. [AK400473]	0.560588	0.0451697
TECTA	GGGGTGCTTGTAGGAGGCGTTTTTGTACAGTGCCATCTTGGTGGTGAAGCTGCCTTCTTG	tectorin alpha	1.60284	0.0451697
HNRNPK	GGTTGATTGACACCTGTAAAATTTGTTAAAACGTTCCTCTTGTAAGGAAATACAGTGATC	Unknown	0.625786	0.0452512
GPX3	AGAAGTTCTACACGTTCCTGAAAACGCCTGTCCTCCTACTTCGGAGCTCCTGGGCTCACC	ref|Sus scrofa glutathione peroxidase 3 (plasma) (GPX3), mRNA [NM_001115155]	1.72552	0.0452512
MFF	CAGTTTTGCAGATGGTTTTCTTTAAAGTACGTTTTTACCAAGTCCATGTGTGAACGATTT	XM_003133692.1	0.604533	0.0452624
ARV1	ACATGTAGGAAACAGAGCAGGTACAGATTTGCACACACAGACACTCAGACACAAGGAATG	ARV1 homolog (S. cerevisiae)	0.660843	0.0452624
ARL1	AAATAAACAGGACATGAACAGGCCATGACTCCGTCAGAGATGGCAAATTCGCTTGGCTTA	ref|Sus scrofa ADP-ribosylation factor-like 1 (ARL1), mRNA [NM_001031784]	0.678822	0.0452695
SMIM19	AGTTGAATTCATCTTTGCTCCTTCATAATTTGCACATGAACTGGCTTTTCTACATGGCAA	ref|Sus scrofa chromosome 8 open reading frame 40 (C17H8orf40), transcript variant 3, mRNA [NM_001190224]	0.642661	0.0453377
UGP2	GGTGGAAGCAATACTTTTCTTTTTCAAAGAGGATCCTGAAAGTTATTCATCTTAAAGTGC	ref|Sus scrofa UDP-glucose pyrophosphorylase 2 (UGP2), mRNA [NM_213980]	0.633309	0.0453377
CIRBP	CTCATAGGCGACTGACAAGACAAATGTGGAAATCACACTTGAATAAAGGGATGGCATGTG	XM_003122988.1	0.613858	0.0453377
CTSK	CTCAGTCTCCACATTACTTCTCTATCTTCAAGATAGAAATTGCCCCTCAATTAATAAATC	ens|Sus scrofa cathepsin K (CTSK), mRNA. [Source:RefSeq mRNA;Acc:NM_214302] [ENSSSCT00000007283]	0.628544	0.045478
NCK1	GAAGTGACTGCTACACAGTTGTAATTCATCAGTAATTGAAGACTGAGAAAATGTCAGTCC	ens|NCK adaptor protein 1 [Source:HGNC Symbol;Acc:7664] [ENSSSCT00000024187]	0.616005	0.0455318
ANXA1	CCCATGAAGAGGTTGTTCTAGTAACATTGTCTGAGGAATATGTTTATGTCACAGAAAATA	Unknown	0.640939	0.0455318
GLO1	AATGCAGAAGCTGGGCTAGGGTGTCACATACTTTATCTGCTTAATCCTTCCCAGTATCCT	ens|glyoxalase I [Source:HGNC Symbol;Acc:4323] [ENSSSCT00000029888]	0.597341	0.0455318
CASP10	CCAGATCACTTGGATTTATTAGAAAAATGCCTAAGGAACATTCACAGAATAGACCTGAAG	ref|Sus scrofa cellular FLICE-like inhibitory protein (C-FLIP), mRNA [NM_001001628]	0.666781	0.0455318
CCL4	CGCCAACCCCAGTGATGACTGGGTCCAGGAGTACATGGATGACTTGGAACTGAACTGAGC	ref|Sus scrofa chemokine (C-C motif) ligand 4 (CCL4), mRNA [NM_213779]	1.88669	0.0455318
OSBPL7	AAGATATCACCAAGGGGAAGCTCCATGGCTCCATCAATGTCCGACTGTCGGTCATGTCCA	ens|oxysterol binding protein-like 7 [Source:HGNC Symbol;Acc:16387] [ENSSSCT00000019072]	1.52844	0.0455318
EAPP	GCTTTGATGGGACTCATTATTCATACCCTTTTTGATAGATATTTGGAAATTGGGGCTTTT	ens|E2F-associated phosphoprotein [Source:HGNC Symbol;Acc:19312] [ENSSSCT00000002193]	0.667793	0.0457031
antisens_ATAT1	AGATACAAATGACTTGGCACTGATAAGAACGCCTGTCCAATGAATGAAAGGATGGATATA	Unknown	1.63836	0.0457417
RNF8	GGTATACCTCTTCTTTGTGAAAACAAGATGTCATTTCCCGGAAATAAAATGTAAAACCTC	XM_001927664.2	0.679025	0.0457773
CTBP2	CCGTTACTGTATTTGTTTATTGTAAAGGTGGACATTTAGCGTTCAGTGCAGTTTTCAATA	gb|Sus scrofa mRNA, clone: OVRM10132G10, expressed in ovary. [AK395235]	0.604608	0.0458689
PHYH	TTAACCTCATGTTTCATGGGATCCAGGATATGACAAAAATAACACCCGGGTGTATGTCAC	ref|Sus scrofa phytanoyl-CoA 2-hydroxylase (PHYH), mRNA [NM_001113447]	0.668737	0.0458778
FIGNL2	CTTGAGGAGGTTGGAGGCAGTGAGGGCAGAGATGTCGTCGTGTGCCCAGGCATAGTGGCA	fidgetin-like 2	1.80686	0.0458778
EIF2S2	AGCACAGCTCCGTGCCAAAGTAACTAATTTGCTAATCACCACTGATTTTGCAAAGTATGT	ens|Uncharacterized protein [Source:UniProtKB/TrEMBL;Acc:F1S4Y8] [ENSSSCT00000029372]	0.617884	0.0459107
LXN	AAGTGTCTTATCAACAGTAATAGCACTATGCATATCCCCTAATAAAAGGCTCTTAACTCC	ens|latexin [Source:HGNC Symbol;Acc:13347] [ENSSSCT00000025922]	0.588985	0.0459944
ALS	AACGTGGCCGTCATGAACTTGTCTGGCAACTGCCTGCGGAACCTGCCGGAGCAGGTCTTC	ref|Sus scrofa insulin-like growth factor binding protein, acid labile subunit (IGFALS), mRNA [NM_001048186]	1.71087	0.0459944
TBL1X	GCTCTCCAAGAAAAAGAATCACCTCGTGTGTCGTAGTTCATTTGTTTCAAGAGAGAATCA	transducin (beta)-like 1X-linked	0.525863	0.0460624
THUMPD3	GTGGTGATGTTTGGGCTTCTTTACTAGAGAACTGATGTCTTTGAATTAAAAACTTCATGT	ens|Uncharacterized protein [Source:UniProtKB/TrEMBL;Acc:I3LQR4] [ENSSSCT00000024764]	0.642903	0.0462004
LYRM2	TTTACATTGCTGGTGGGACGATGAAATTGTGCAGCCTCTTTGGAAAACAGACTGAGTTGC	gb|PREDICTED: Sus scrofa LYR motif-containing protein 2-like (LOC100523036), mRNA [XM_003121299]	0.583585	0.0462004
NCK1	GTCATGCTTGATTGGAAACTGCTGTTTCTAACTCTATGAGAATTGACTGTAATACATAAG	Unknown	0.573947	0.0462004
RBMX2	CCACGGACTGTTCAGCTGCATGATAGAATTGGAAGTGAACTGTGTTTTAAAAATACAATG	ref|Sus scrofa RNA binding motif protein, X-linked 2 (RBMX2), mRNA [NM_001243671]	0.601738	0.0462438
TCP11L2	TCTATAGCACCTTGTGGTTTCTAAGCATCCCGAAACAGGGACAGAATGGAAATACAGGAA	Unknown	0.60724	0.0463605
AP3M1	ATCCAGTAAGTCCTTTCTCTAGTCCTGGCCATACTGTCAATAAAATGATGAAAGTAATAA	ref|PREDICTED: Sus scrofa adaptor-related protein complex 3, mu 1 subunit (AP3M1), transcript variant X2, mRNA [XM_005671062]	0.591921	0.0463605
RECQL4	AGAAAATACCTGCACCTGAACTTCCACGCCCTGATGCACCTGGCCACAGAGGAGATCCTG	ens|Uncharacterized protein [Source:UniProtKB/TrEMBL;Acc:F1RSP7] [ENSSSCT00000006463]	1.60611	0.046365
VARS	CGCTCAACTCAAGAAAGAGGCAAAAAAGCGGGAGAAGTTAGAGAAATTCCAACAGAAACA	ref|Sus scrofa valyl-tRNA synthetase (VARS), mRNA [NM_001195378]	1.61438	0.0463957
PHYH	AAATTCTATGGTTTGGAAACTGGCAGTCTGAAGAATGTATGGACATGGAAAGGGCGCCTC	ref|Sus scrofa phytanoyl-CoA 2-hydroxylase (PHYH), mRNA [NM_001113447]	0.662539	0.0465003
SNX30	GATGAGAACGTGGTTTATTTACAGATTCAAATCTTTGTTTCACGAAGCTACCAAACGTTA	sorting nexin family member 30	0.637522	0.0465293
ANXA4	TTACACTTGCACTGTGCCTTTCAACGCTAGAATTATTGTAAAGGTGTATTTGGACTTAAT	annexin A4	0.504976	0.0465721
TPP2	GAATAAATGTGCAAAACCAAGATCCCAGTACACCATATGCACTCTGATACCTTAATTTTT	XM_003131080.1	0.655305	0.0465754
TMED2	GTTGCATGCCAATTTCTGTGTGTCTGTGTGAAAACACTTCAAAATTGAGTTAAAAGATGT	ens|transmembrane emp24 domain trafficking protein 2 [Source:HGNC Symbol;Acc:16996] [ENSSSCT00000010714]	0.624602	0.0465754
PCD1B	ATATCATTGAGACACTCCTCTCAGAAACCTGTCCTCGATATCTCTTGGGTGTCCTTGATG	ref|Sus scrofa CD1B antigen (PCD1B), mRNA [NM_001097491]	1.72187	0.0466132
C6orf62	GAAAAAAGCATCTCATTGTAGGCATTCTTGCCTCATGTATTCCTGGGCCATGTTGTTTCC	ens|chromosome 6 open reading frame 62 [Source:HGNC Symbol;Acc:20998] [ENSSSCT00000001190]	0.620634	0.0466206
IL18	GGACATGATGATAAGATACAGTTTGAGTCTTCATTGTACAAAGGATACTTTCTAGCTTGT	Unknown	0.58994	0.0466671
ANP32B	CTACCAGTTACACCAAGATTGTAACAGCATTTTTACTTTCTGTACAACAAAGAAGCTTTG	similar to Acidic leucine-rich nuclear phosphoprotein 32 family member B (PHAPI2 protein) (Silver-stainable protein SSP29) (Acidic protein rich in leucines); acidic (leucine-rich) nuclear phosphoprotein 32 family, member B	0.562079	0.0470272
SEC24A	GCTTTCTTGATCAAAGGAGATGGAAATGCAACTTATGTTACCGAGTCAATGATGTTCCTG	ref|Sus scrofa SEC24 family, member A (S. cerevisiae) (SEC24A), mRNA [NM_001243924]	1.53959	0.0470755
EBAG9	GTGTAAATAATTTTATGGTGGGAAAGAACTCTGCTTCTGTAATGCTTTCCTTCATTATGC	ens|estrogen receptor binding site associated, antigen, 9 [Source:HGNC Symbol;Acc:3123] [ENSSSCT00000006611]	0.591311	0.0471244
MOCS3	GTCTAGCAAGGTAGAAACCACCTTTGCAGTCCATCAGTTTAATACGTTGCTGATTTCTTC	ref|Sus scrofa molybdenum cofactor synthesis 3 (MOCS3), mRNA [NM_001101819]	0.654793	0.0471481
ATP6V1C1	AGGGAATCTTCAGAATTTGGAACGAAAGAATGCAGGAAGTTTGCTAACTAGAAGTCTAGC	ATPase, H+ transporting, lysosomal 42kDa, V1 subunit C1	0.630702	0.047251
FCHO2	GACGAGGATGTGCAGAAAAAGGAACAGCTTGTGTACTGTTGGTGGGCATATAAATTGTTG	gb|BP437496 full-length enriched swine cDNA library, adult lung Sus scrofa cDNA clone LNG010097E07 5', mRNA sequence [BP437496]	1.88609	0.047251
ARFGAP3	CATGAATGTTCTTGCTCTGGTCAGGTTATTTTAGGACCCTCCTGTTGACATAAAACGTGG	Unknown	1.60699	0.0474026
NHSL1	CGTGGCGGTTGGTGGTGGTGAGGATTATGTTTCCACTTATGTAAAAAACACAAGAAAAAA	gb|AJ962217 KN404_2 Sus scrofa cDNA clone C0007756m15 3', mRNA sequence [AJ962217]	1.52266	0.0474028
SMS	GGATGTTCTTAAGGGAGTTTATTTCACCCCCAAATTGACATAGATATTAAAATTTGGTGC	spermine synthase	0.605289	0.0475634
ITGAV	AGTTCTAGCGGGATTGTTGTTACTGGCTGTTTTGGTATTTGTAATGTACAGGATGGGCTT	ref|Sus scrofa integrin, alpha V (ITGAV), mRNA [NM_001083932]	0.649325	0.0475875
XCR1	TTTGTCGGCGTCAAGTTCCGCAGACACCTCAAAAGTCTGCTCCGGCATTTCTGGCTCTGC	ref|Sus scrofa chemokine (C motif) receptor 1 (XCR1), mRNA [NM_001001622]	1.57066	0.0476144
RPL5	ATTATATGCGTTACCTGATTGAAGAAGATGAGGATGCTTACAAGAACAGTTCTCTCAGTA	ref|Sus scrofa ribosomal protein L5 (RPL5), mRNA [NM_001114284]	0.647293	0.0476485
SF3B1	TGCAGATCAGCGTAGAACTGGTCATAGAAGAAGAGCTAGAAATCCGTAGCATGATTTTTT	gb|PREDICTED: Sus scrofa splicing factor 3b, subunit 1, 155kDa, transcript variant 1 (SF3B1), mRNA [XM_001928794]	0.647469	0.0476485
P2RY1	CCTACTGTATGTTGGGTGATAAATGTTTGGTGGTTAAATCCTGCATATATTATCTTGCAC	purinergic receptor P2Y, G-protein coupled, 1	0.608043	0.0476485
POU2F1	GCAACAACTACAACAGCAGAATCTCAACCTGCAACAGTTTGTGTTGGTACATCCAACCAC	ref|Sus scrofa POU class 2 homeobox 1 (POU2F1), mRNA [NM_214264]	1.51356	0.0476485
HEATR5B	TAAAAAATTCAGAGAGCCCTGCTCAAGGAACACGCTCTGAGAGGAATAGTCAGAAGTCAG	gb|rp16786 Normalized porcine adipose tissues cDNA library Sus scrofa cDNA, mRNA sequence [DR066038]	1.68768	0.0476485
CDH20	ACTACAAAATAGCCACCTAGCTCCCTTGTACATAACGCCATTCATGCTATTGTTTTCAAA	tc|Rep: Phosphoesterase, PA-phosphatase related - Polaromonas naphthalenivorans (strain CJ2), partial (7%) [TC521301]	1.58704	0.0476485
SERPING1	ACAAACCAAGGGAAACCTGGAGAACCTCCTCTCTTACCCCAAAGACTTCACCTGTGTCCA	ref|Sus scrofa serpin peptidase inhibitor, clade G (C1 inhibitor), member 1 (SERPING1), mRNA [NM_001123194]	1.50331	0.0476545
CYP7A1	GTTATAGATAGATTTCCCAAGTCTGATTTGTGTGTGTGCAACTAAAGCCTCTCCCCTCCA	gb|Sus scrofa mRNA, clone:AMP010016D11, expressed in alveolar macrophage. [AK230609]	1.77489	0.0476545
EXOC1	AAACCTGGATCACTTGTAAACATGGATTTTGAGGATTATGTGACTATAGCTATGAATCTG	ens|exocyst complex component 1 [Source:HGNC Symbol;Acc:30380] [ENSSSCT00000031053]	0.643898	0.0477706
GNAS	TCGAAGATTGAGGACTACTTTCCAGAATTTGCTCGCTACACTACTCCTGAGGATGCAACT	ref|Sus scrofa GNAS complex locus (GNAS), transcript variant 4, mRNA [NM_001130215]	0.638532	0.0477867
FHIT	GAACAAGCCTTATTCCAGGTAACTTGGCTGACCTGCTTTAGTCCTTTACTTACTTAAAAA	tc|Rep: CD300e molecule - Canis familiaris, partial (7%) [TC555237]	1.63528	0.0477867
PAPSS1	CTCCTAAACAATAAACATGGTTAGACCTTGTTTTGGGAATTTTACAAGACATCTGTAGGA	3'-phosphoadenosine 5'-phosphosulfate synthase 1	0.63226	0.0478111
LYZ	CAGTCTTCATCTGTTCAGTTATCTCTAAAAACAGTAAAAGATAACCAGTCTTTGTTGGGT	lysozyme (renal amyloidosis)	0.542221	0.0478765
CDK11B	GACTGCTAGTCTTGGGGAGTTTTCCACGTTTTGGTTTTATTTTATCTTGTATATTTGTAG	cyclin-dependent kinase 11A	0.554099	0.0479206
PPP2R5C	TTTGAAAGTTTCACTGGTTTTCTCCCATCGTTCCCGTTCAGCAGACAACTCTTCAGAAGC	dynein, cytoplasmic 1, heavy chain 1	1.5192	0.0479261
MYH9	ACAGGCTGAAGAAGGCGAACCTCCAGATCGACCAGATCAATACCGACCTGAACCTGGAGC	ens|myosin, heavy chain 9, non-muscle [Source:HGNC Symbol;Acc:7579] [ENSSSCT00000000151]	1.74716	0.0479466
NPTN	GCGTAATGGTAGATGCATGTACTTGTGTTTTGTGTAATTGTTGAAGTGCAATGATGTATA	ens|neuroplastin [Source:HGNC Symbol;Acc:17867] [ENSSSCT00000028211]	0.610525	0.0480664
TNF	AAGCTGAAAGACAACCAGCTGGTGGTGCCGACAGATGGGCTGTACCTCATCTACTCCCAG	ref|Sus scrofa tumor necrosis factor (TNF), mRNA [NM_214022]	1.63439	0.0482138
FAM204A	AACTTACCTGCACCATCTTATTTTGCACTCCTAAGAGGTGAATAAAACTTAGAGTATAGG	ref|Sus scrofa chromosome 10 open reading frame 84 (C14H10orf84), mRNA [NM_001185171]	1.56216	0.0482687
ATP6V1G1	GCAAATCTAGCTTCTTTGTACACACTTAGAGCTCATCCAAAGATTTATCTACTTACTTCA	XM_003122089.1	0.650469	0.0482687
P4HA1	CCTAAGAAGCCAAAATGTTTGTTTTTGCAATTCTGAAATGTGTTGTGACAACAATGACCT	prolyl 4-hydroxylase, alpha polypeptide I	0.612525	0.0483107
ARP3	GAAAAGTAAAGACAAGACTGTTGGACCAGTATTGCAGTTCTGTAGTGTCATTTCTTATTA	ARP3 actin-related protein 3 homolog (yeast)	0.568791	0.0483153
PTP4A1	GGAGAAATAATTTGTCAGTGTTCACCAGCTTGTAAAAATTTAGTGCGAGAGCTTAAACAT	XM_003121246.1	0.604571	0.0483153
EPCAM	GGAGATGGGCGAGATGCATAGGAACTCAATGCATAACACCGTAATTTGAGGGGTAACTAA	ref|Sus scrofa epithelial cell adhesion molecule (EPCAM), mRNA [NM_214419]	0.511118	0.0483153
IFNGR1	TACAAGAATGATCAGAGGTATTGCAGGCATCGATCCATGTTGCGTCCTCGTAAGTCTTCA	Unknown	0.688423	0.0483165
EIF3E	TGAATGCAATTCAAACGATGTGTCCACACATACTCCGCTATTTGACCACAGCAGTCATAA	eukaryotic translation initiation factor 3, subunit E	0.602034	0.0483848
HAUS2	GAGCCCTCTTTGTAGTAAGATTCCAAGTTCATTAAGACCAAACTGAATTTTCCTTTGTTT	HAUS augmin-like complex, subunit 2	0.660473	0.0483848
UTP3	TTGATCGTAATCCCAGAGTGAAACACCGGGAGAAGTTCAGAAGAGCCAAAATCCGAAGAA	UTP3, small subunit (SSU) processome component, homolog (S. cerevisiae)	0.662628	0.0483848
RPL5	GCGTTACCTGATTGAAGAAGATGAGGATGCTTACAAGAAACAGTTCTCTCAGTACATAAA	ref|Sus scrofa ribosomal protein L5 (RPL5), mRNA [NM_001114284]	0.663792	0.0483902
ARL6IP6	GTGGGAAATGAATGTGTGCAGTGTGTTCCTGTTATCTGCTGATTATTGTTACTGAATAAA	ens|ADP-ribosylation-like factor 6 interacting protein 6 [Source:HGNC Symbol;Acc:24048] [ENSSSCT00000017279]	0.64171	0.048537
PSMC1	ATGTTCTTTATAAAAAACAAGAAGGCACCCCTGAGGGGCTCTATCTGTAGTGGACCACAG	proteasome (prosome, macropain) 26S subunit, ATPase, 1; similar to protease (prosome, macropain) 26S subunit, ATPase 1	0.655091	0.048551
ZFAND5	GCTTTCAATTTTATGTACCTTAGTTCGAGTTAGATCTGCAGATGTGTACAGATAGTTCAT	ref|Sus scrofa zinc finger, AN1-type domain 5 (ZFAND5), mRNA [NM_001097506]	0.615497	0.0489355
SMN1	GCTATCATACTGGTTACTATATGGGTTTCAAACAAAATCAAAAAGAAGGAAGATGCTCAC	survival of motor neuron 1, telomeric; survival of motor neuron 2, centromeric	0.679848	0.0490114
MGAT2	AAATGGAGGGTGGGGAGACATTAGGGACCATGAACTCTGTAAGAGTTATAGAAGACTGCA	ref|Sus scrofa mannosyl (alpha-1,6-)-glycoprotein beta-1,2-N-acetylglucosaminyltransferase (MGAT2), mRNA [NM_001128482]	0.666872	0.049031
CPOX	ATTCTAGGGCTAGAAAATGTATGAATTCTTCAGCTGTCTTACGAGATGCACTCATAAATT	coproporphyrinogen oxidase	0.602932	0.0490734
BZW1	TAAAGCTGAAGTCCTGAGTGAAGAACCCATTCTGAAGTGGTATAAAGATGCACATGTCGC	ref|Sus scrofa basic leucine zipper and W2 domains 1 (BZW1), mRNA [NM_001244493]	0.648341	0.0490734
MDGA1	TATATTAAAGCACAAGTTTCTATCCGACCTGCCAGCACCTTCTTTACTGCAGAGACAGGG	gb|Sus scrofa partial mRNA for glycosylphosphatidylinositol anchor 1 protein (MDGA1 gene). [AJ459296]	1.56018	0.0490734
KLF6	ACAGGCTATTGGCATCAAGTCTATTCTAGACTGCCAGCTTGTTCATCACAATTGGCAGGT	ref|Sus scrofa Kruppel-like factor 6 (KLF6), mRNA [NM_001134353]	0.61037	0.0490734
SNX1	TAGTTTCTTGCTTTAGCAAAAGACCTATAATAGGTGGTGGAATTATGGGATGGGGTGGAG	gb|Sus scrofa mRNA, clone:OVR010004A02, expressed in ovary. [AK234073]	0.662851	0.0490734
PDLIM5	TAAAGAAGTAGTTAAACCTGTGCCCATTCCATCTCCTGCTGTGTCCAAAGTCACTTCCAC	PDZ and LIM domain 5	1.47189	0.0493201
HMGB1	TTTCTTGTCTATAAAGCATTTAACCCCCCTGTACACGACTCACTCCTTTTAAAGAAAAAA	ref|Sus scrofa high mobility group box 1 (HMGB1), mRNA [NM_001004034]	0.539546	0.0493519
ARL6IP5	CATACACATGGTCTAGAACTTGTACCCTTAGCAAGCTATCAAGAATAAAATTTATCAAGG	NM_006407.3	0.636161	0.0493519
ARGLU1	GTCGGTCAGCTCTGATACAAATACACATATACAATTCAGTATTGTCTGTTCAGTTTGTTT	ens|ssc-mir-7144 [Source:miRBase;Acc:MI0023577] [ENSSSCT00000010454]	0.609734	0.0493519
DHX15	TGAACTCAAAAGTTCAAGTTGTGCTCTTCACGTTGGTTCAATAATGGCCTTTATTTGAAA	DEAH (Asp-Glu-Ala-His) box polypeptide 15	0.63303	0.0495858
DNAJC1	ATTGGGTCGATCGGTGACAGATGTGACAACCAAAGCTAAGCAACTGAAGGATTCAGTTAC	DnaJ (Hsp40) homolog, subfamily C, member 1	0.638942	0.04959
DMTN	TGAACCTGCACTTAGTGGTCAGGCCTGTGTGCTATCCTGACCAATGGATGGGGGGATCCT	ens|dematin actin binding protein [Source:HGNC Symbol;Acc:3382] [ENSSSCT00000010536]	1.64142	0.04959
TXNRD1	TGTGTGTGTCTCGGCTCAACACGAAGTGGTTGATTCAAAGTACATTTCTCGGTCATCTCA	ref|Sus scrofa thioredoxin reductase 1 (TXNRD1), mRNA [NM_214154]	0.586496	0.04959
UBP1	GGAAAGAAGTGAGCTTATCTCTCAATTGTTTTAGAGTTTTGCTTGTCTATTTAGCATTCC	upstream binding protein 1 (LBP-1a)	0.66068	0.04959
EEF1E1	AGGGAAGACAGATGGATTTGTTTTCAGATATTTATGTGCGCCAGTAAACATGGTTGAGAA	eukaryotic translation elongation factor 1 epsilon 1	0.686089	0.04959
SEC14L2	TGATGTCATTGGACCTCTGGATGCCAAGGGTCTGCTCCTCTCAGCCACCAAACAGGACCT	ref|Sus scrofa SEC14-like 2 (S. cerevisiae) (SEC14L2), mRNA [NM_001198918]	1.70033	0.04959
FANCE	TAACTGCCCTGACCTCCTTCTGTGCCAAGTATAGTTATGCCGTCTGCACAGCCCTCCTTG	ens|Uncharacterized protein [Source:UniProtKB/TrEMBL;Acc:F1RYY3] [ENSSSCT00000001724]	1.5134	0.049757
SLC9A6	TGAGACTTTCTAGGGAAACCGGTAAAGCTTGAGCCAACTAAATCTGCCTTCGTACTCTAT	XR_116430.1	0.668456	0.049757
PRPF3	AGATGAAGTTCAAACAGTGCCCTACAGAGAACATGGCTCGGGAGCATTTCAAAAAGCATG	ref|Sus scrofa PRP3 pre-mRNA processing factor 3 homolog (S. cerevisiae) (PRPF3), mRNA [NM_001135965]	0.661188	0.0498158
ATP2C1	CACCTTCTGCACTTAAAGAGGTCTAACAGTTCAGTACACTATCTATCTTAGATAGATAAT	ens|Uncharacterized protein [Source:UniProtKB/TrEMBL;Acc:F1RSA2] [ENSSSCT00000012246]	0.614547	0.0498857
ZBTB3	ACAGAACTGTGTCATGGTTGTGTGTTATGTTTGCTGGGGGCTGGTTTTGCTTTCTGATTT	tc|Rep: LOC446935 protein - Xenopus laevis (African clawed frog), partial (5%) [TC524039]	0.644847	0.0499494
GVIN1	ACAATCCCTACCCATGACGGAGACCACAGTGTTCCCTTCCATCGTCCGCAGGCTGTCAAT	GTPase, very large interferon inducible 1	1.68947	0.0499556
YWHAB	TATCCATGCTTTCTCTTTATTGCAACCAGCCCTGATAAGCTTGTTAGCACCTGTCACCAG	ens|tyrosine 3-monooxygenase/tryptophan 5-monooxygenase activation protein, beta [Source:HGNC Symbol;Acc:12849] [ENSSSCT00000008079]	0.535101	0.0499556
WBP11	CTGCTTTCACTGTCGGGTATTTTTAATTTCAGTTCAAGGAATATCCTAAAGTTTAGCTTG	ens|WW domain binding protein 11 [Source:HGNC Symbol;Acc:16461] [ENSSSCT00000000657]	0.625405	0.0499556
NETO2	TACAGGAAACATAGATCTAGTGACAAGAAACACTGGAAATAAACGACAGGCCTCTCCCCA	Unknown	1.68464	0.0499853

## Sheet: Table S3
Table S3. Differentially enriched probes in the RISC compartment at 7h post-infection. Only probes with adjusted p-value < 0.05 are presented.
GeneName	Sequence	Description	FC	Adj-pvalue
ND5	GTAAATATATCCTCACAAACGCCTGAGCCCTACTAATAACATTAATTGCCACATCCCTAA	ens|NADH-ubiquinone.oxidoreductase.chain.5..[Source:UniProtKB/Swiss-Prot;Acc:Q9TDR1].[ENSSSCT00000019686]	0.23	0.000100805
HSPD1	TTCAGTTGACGACATAGAATGGTTTACTGCTGTCATTGTCCATGCTACAGATAATTTATT	ens|heat.shock.60kDa.protein.1.(chaperonin).[Source:HGNC.Symbol;Acc:5261].[ENSSSCT00000017505]	0.2	0.000103158
PSMD14	GTCAGGGTCTTTGCAGATTCCAAAGTTGTATAAGAATACATCAAAGTGGACAAATTTTGT	Unknown	0.2	0.000103189
RIDA	CACGCAGATTTCCCTTGGGGTGATTCCGTTCACTTTTTTAACAGTTTAATTTATACATTA	ens|heat-responsive.protein.12.[Source:HGNC.Symbol;Acc:16897].[ENSSSCT00000006670]	0.21	0.000103914
TAF13	TGTACTTGACTAAAACCATATGTGGCTGTGGAAACCACTTCTGTAGTTCAGGATATACAG	ref|Sus.scrofa.TAF13.RNA.polymerase.II,.TATA.box.binding.protein.(TBP)-associated.factor,.18kDa.(TAF13),.mRNA.[NM_001243639]	0.22	0.000104587
PDCD10	GGGATCTAATAATCCAGGATGTTGAATGGGATTATTGCCATCTTACACCATATTTTTGTA	ref|Sus.scrofa.programmed.cell.death.10.(PDCD10),.mRNA.[NM_001139473]	0.22	0.000105893
DYNLT3	TCGTGAACTTGCTCTCTGCTCCGTTTCTAGTCAAAATCTAATAAAGATTATCTTTCTGCA	ens|Uncharacterized.protein..[Source:UniProtKB/TrEMBL;Acc:I3LUI9].[ENSSSCT00000030442]	0.28	0.000105977
RPL5	GGTGCTGAGAGCTAATAAACCAGGCCATAGTTTTTCTATGAAGATTTTTTCAAAGACATT	ref|Sus.scrofa.ribosomal.protein.L5.(RPL5),.mRNA.[NM_001114284]	0.22	0.000107539
SERINC1	CATGCATAACAGATTTTACACCTTGTAAGTGGTGGATAATTTGTGACAGATTGCTGGTGT	XM_003121230.1	0.2	0.000108241
EIF3E	GAAGCTGAAAGGTGGATTGTAAATTTGATTAGAAACGCAAGACTAGATGCCAAGATTGAT	gb|Sus.scrofa.mRNA,.clone:.CLNT10149H11,.expressed.in.colon..[AK400473]	0.24	0.000111046
SLMO2	GGAATAAAGTGTTCGTGGATTAGAATTAGACTTACGGATTGTGGGGCATATTATCCTATT	ref|Sus.scrofa.slowmo.homolog.2.(Drosophila).(SLMO2),.mRNA.[NM_001113697]	0.23	0.000111743
HMGB1	AACCTTGCCTGGTACAGTATGGGGGTTGTAAATTGGCATGGAAATTTAAAGCAGGTTCTT	ref|Sus.scrofa.high.mobility.group.box.1.(HMGB1),.mRNA.[NM_001004034]	0.23	0.000111857
EPCAM	AACTAAAGAAGGGAAATTAGCACAGGCTCAGATTACTAATGTTGGAGCAAAGAGAAGATC	ens|Sus.scrofa.epithelial.cell.adhesion.molecule.(EPCAM),.mRNA..[Source:RefSeq.mRNA;Acc:NM_214419].[ENSSSCT00000009230]	0.17	0.000112495
PFDN4	GCATAACACTTATATCAAGTGTAGGGGCTTTATGTCATGTTATTAAAATCAGTTACGCAC	prefoldin.subunit.4	0.2	0.000112495
TMEM123	GCTACTGTGAGAATATTGTCAGCACTGGAAGTTGCTTTATTTCATATTCAGCTATTGATT	transmembrane.protein.123	0.29	0.000112495
DLD	GGTTCCATTGAAGTCTACAGTCTGAAGTATAGTTATACAGTTAACCAAATTAAGGCTGTA	ref|Sus.scrofa.dihydrolipoamide.dehydrogenase.(DLD),.mRNA.[NM_214062]	0.2	0.000116918
SERINC1	GGCTGCTGTAGAATAAACTCCTGCTTATAGTACACTATACAGTTCAAAAGATGTTTGTAT	serine.incorporator.1	0.22	0.000116918
RHOQ	AGCATATGAAATGCTACAGCTATACCCAGACCTCTTATCAATAATGAAGCAGTATAAAAC	ras.homolog.gene.family,.member.Q	0.3	0.000118622
RWDD1	GTGACAATTGAGAATTTCTTAATTGGAAGGCCAAGTTTGATGCAGAACTCTTGGAAATTA	ens|RWD.domain.containing.1.[Source:HGNC.Symbol;Acc:20993].[ENSSSCT00000004911]	0.22	0.000118622
CXorf21	GGTTCAAACAGGTCTCAAAATATGTTTCTATCTCTTTTCTCTATCCTGTAACAGATGACT	ens|chromosome.X.open.reading.frame.21.[Source:HGNC.Symbol;Acc:25667].[ENSSSCT00000013346]	0.19	0.000118627
EIF2S2	GTTGGCTGGACAGGTTTACCATCAGAATGGATATATACCATTGTATTAAAAACAAGATAG	ens|Uncharacterized.protein..[Source:UniProtKB/TrEMBL;Acc:F1S4Y8].[ENSSSCT00000029372]	0.22	0.000118627
HSPD1	GATTTCAGTTGACGACATAGAATGGTTTACTGCTGTCATTGCCATGCCTACAGATAATTT	ens|heat.shock.60kDa.protein.1.(chaperonin).[Source:HGNC.Symbol;Acc:5261].[ENSSSCT00000017505]	0.19	0.000118627
SEC62	GAAGCAGTTTTTTCATCGGGCACTGAAAGTAATGAAAATGAAGTATGAGAAAGCCATAAA	ref|Sus.scrofa.SEC62.homolog.(S..cerevisiae).(SEC62),.mRNA.[NM_001105305]	0.24	0.000118627
PSMC6	AGTTGGACTACAAGCCTGTGTAATTTACTGTAAGGTTTTTGATGGCTGCATGACAGATAC	ens|proteasome.(prosome,.macropain).26S.subunit,.ATPase,.6.[Source:HGNC.Symbol;Acc:9553].[ENSSSCT00000005554]	0.21	0.000120716
BLNK	CTGGTGAGGCTGAGTTATCATGCTACTAACATTCTCCAAATAAATGTCTCTATTTAAAAG	gb|PREDICTED:.Sus.scrofa.B-cell.linker.(BLNK),.mRNA.[XM_001928233]	0.28	0.000122106
OSTF1	CTTTACCTCAAGGATTGAGTTATTTTGAATGGAGTTTTCAAGGGAGGGAATGCTTATTAT	Unknown	0.23	0.000122106
BCAS2	ACATGGAGAGGCAAACAAAGAAAACATACGGCAAGACTCTGAAAAAGATTAATTTGGCGG	ref|Sus.scrofa.breast.carcinoma.amplified.sequence.2.(BCAS2),.mRNA.[NM_001244424]	0.22	0.00012227
EIF3J	GTGCTGTTTATTTAACTCCTTGACACTTAGGTGCTAATGTGCAAATGAGGGAACTTGGAT	eukaryotic.translation.initiation.factor.3,.subunit.J	0.23	0.000123281
FKBP3	GGAAAGAGTCAATGGAAAATTCAAGAAGTTACAGCTTGTTTACTTGATGCTCAACCTTTA	ref|Sus.scrofa.FK506.binding.protein.3,.25kDa.(FKBP3),.mRNA.[NM_001244157]	0.21	0.000123281
UQCRB	CAAACTATTTTTATGAACTTGGTTAAACCCGAAATGTACAATGTAGACCTATCTGAGCTG	ref|Sus.scrofa.ubiquinol-cytochrome.c.reductase.binding.protein.(UQCRB),.mRNA.[NM_001185172]	0.21	0.000123281
ARL6IP5	CATACACATGGTCTAGAACTTGTACCCTTAGCAAGCTATCAAGAATAAAATTTATCAAGG	NM_006407.3	0.24	0.000123956
GLUD1	TAATTCAAGTAGAGTGTCCCAGATAAAAAACATTGGGCTCCCTCTTTGGAGTCTGGCTGG	ref|Sus.scrofa.glutamate.dehydrogenase.1.(GLUD1),.mRNA.[NM_001244501]	0.23	0.000125628
PSMC6	CGTATTTGCTGTGTATTTTGTAAAACCTTGAAAATGGTTTGAGATAGTAGTACAGAGAGC	Unknown	0.2	0.000125628
RPL5	CGGGCTGCTGAGAGCTAATAAACCAGGCCATAGTTTTTCTATGAAGATTTTTTCAAAGAC	ref|Sus.scrofa.ribosomal.protein.L5.(RPL5),.mRNA.[NM_001114284]	0.23	0.000127716
OSTF1	CTTTACCTCAAGGATTGAGTTATTTTGAATGGAGTTTTCAAGGGAGGGAATGCTTATTAT	ref|Sus.scrofa.osteoclast.stimulating.factor.1.(OSTF1),.mRNA.[NM_214005]	0.23	0.0001291
PSMC6	AATGGAGCAGACCTGAGAAATGTTTGTACTGAAGCAGGTATGTTTGCATTCGTGCTGATC	ens|proteasome.(prosome,.macropain).26S.subunit,.ATPase,.6.[Source:HGNC.Symbol;Acc:9553].[ENSSSCT00000005554]	0.21	0.000131268
KIAA1143	TAGGCTAAACCACCACTAACATTTTGGTTACTTCTCATGTGTGGGATGTGTGTATATATA	ens|KIAA1143.[Source:HGNC.Symbol;Acc:29198].[ENSSSCT00000012379]	0.24	0.000131375
GNAS	ATTAATTAAACGTGAAATGTAATTGTACACGCGGTTGATCACCCACCAAGGGCCTGATTA	ref|Sus.scrofa.GNAS.complex.locus.(GNAS),.transcript.variant.4,.mRNA.[NM_001130215]	0.24	0.000135763
ND4	ATCGTAGCAATCATAATTCAAACCCCCTGAAGCTTCATAGGGGCCACAGCCTCATAATTG	ens|NADH-ubiquinone.oxidoreductase.chain.4..[Source:UniProtKB/Swiss-Prot;Acc:O79881].[ENSSSCT00000019682]	0.14	0.000138097
RWDD1	GAGGAAGCTGAAAAGCAATTATTCCATGGCACTCCTGTGACAATTGAGAATTTCTTAAGT	ens|RWD.domain.containing.1.[Source:HGNC.Symbol;Acc:20993].[ENSSSCT00000004911]	0.22	0.000138097
PSMC6	GCCTGTGTAATTTACTGTAAGGTTTTTGATGGCTGATGACAGATACTAGCTTAATGTAAA	ens|proteasome.(prosome,.macropain).26S.subunit,.ATPase,.6.[Source:HGNC.Symbol;Acc:9553].[ENSSSCT00000005554]	0.21	0.000139467
RPL5	AGAACAACGTGACTCCAGACATGATGGAGGAATGTATAAGAAAGCTCATGCTGCGATACG	ref|Sus.scrofa.ribosomal.protein.L5.(RPL5),.mRNA.[NM_001114284]	0.23	0.000139977
UQCRB	GGCAAAGAAATAATCGTATAGTCTAAATCTGTGGATGCAGCAGTCGTCAAACTATTTTTA	ref|Sus.scrofa.ubiquinol-cytochrome.c.reductase.binding.protein.(UQCRB),.mRNA.[NM_001185172]	0.21	0.000139977
EPCAM	GAAATTAGCACAGGCTCAGATTACTAATGTGTGGAGCAAAGAGAGATCTTTGAGGACCAC	ref|Sus.scrofa.epithelial.cell.adhesion.molecule.(EPCAM),.mRNA.[NM_214419]	0.16	0.00014072
HSPD1	CTGCTGACATTTATGAAAATCACTATAACCATCAGTTACTGATTTCAGTTGACGACATAG	ref|Sus.scrofa.heat.shock.60kDa.protein.1.(chaperonin).(HSPD1),.mRNA.[NM_001254716]	0.21	0.000144009
CD36	GATACAACTTATGCTTGGCAACTTCAGAACGCTGTCTAGTATTAAGAGATGTAAATGATA	ref|Sus.scrofa.CD36.molecule.(thrombospondin.receptor).(CD36),.mRNA.[NM_001044622]	0.23	0.000145175
PSMC6	AGCTTTCAGATGGCTTTATGGAGCAGACCTGAGAAATGTTTGTACTGAAGCAGGTATGTT	proteasome.(prosome,.macropain).26S.subunit,.ATPase,.6	0.21	0.000147795
CNBP	CCTTAATGTATATAGTTAAAAATGCCATATTAAAGAGGGGAGTGTGGAGGACTGAAAGTC	CCHC-type.zinc.finger,.nucleic.acid.binding.protein	0.21	0.000150342
EPCAM	GGACTGCATAGTTGAATTATTTATGCCTAGCATTGAAAGGTATGCATTAAATATGCTTCC	ref|Sus.scrofa.epithelial.cell.adhesion.molecule.(EPCAM),.mRNA.[NM_214419]	0.17	0.000150342
BNIP3L	TGTATAACTTGTAGCTACCAACATTTTGTGCCATTAAAGCTCTCACAAAACTCTGTCAGT	BCL2/adenovirus.E1B.19kDa.interacting.protein.3-like	0.29	0.000155638
CCPG1	AAATGTTACGGGAAAGACTTACTGAGCTGGAGCGCAAGCTAAACTTTGAACAGCAGCGTT	ref|Sus.scrofa.cell.cycle.progression.1.(CCPG1),.mRNA.[NM_001243301]	0.23	0.000155638
GNAS	AGCTGCTCTAAGAAGGGAACCTCTAAATTAATTAAGGCCTTAAGCACAATTAATTAAACG	ref|Sus.scrofa.GNAS.complex.locus.(GNAS),.transcript.variant.4,.mRNA.[NM_001130215]	0.25	0.000155638
ND4	CCCCCATCCATCAATCTAATCGGAGAATTATTTATCATTACAGCATCATTTTCATGATCA	ens|NADH-ubiquinone.oxidoreductase.chain.4..[Source:UniProtKB/Swiss-Prot;Acc:O79881].[ENSSSCT00000019682]	0.13	0.00016129
RPL5	AGAAAGCTCATGCTGCGATACGAGAGAATCCAGTGATGAGAAGAAGCCTAAGAAAGAAGT	ref|Sus.scrofa.ribosomal.protein.L5.(RPL5),.mRNA.[NM_001114284]	0.24	0.00016129
RPL5	GACATGATGGAGGAAATGTATAAGAAAGCTCATGCTGCGAACGAGAGAATCCAGTGTATG	ref|Sus.scrofa.ribosomal.protein.L5.(RPL5),.mRNA.[NM_001114284]	0.24	0.00016129
EPCAM	GAAGGGAAATTAGCACAGGCTCAGATTACTAATGTGTGGGGCAAAGAAAGATCTTTGAGG	ref|Sus.scrofa.epithelial.cell.adhesion.molecule.(EPCAM),.mRNA.[NM_214419]	0.16	0.000164302
C1H18orf32	ACCTAAAAATCCTTGGGCCTCTAGCCTTTATTCAGGCTCTTCAAATTTGAGGAGTATAAT	NM_001195062.1	0.26	0.000164629
PSMC6	GACGTACCGAAGAAATTTGTATGTTTGTTAATGTTGCATTTATTGCAGCAGTTATAAGGG	ens|proteasome.(prosome,.macropain).26S.subunit,.ATPase,.6.[Source:HGNC.Symbol;Acc:9553].[ENSSSCT00000005554]	0.2	0.000164785
RPL5	CAAGAAACAGTTCTCTCAGTACATAAAGAACAACGTGACTCCAGACATGATGGAGGAAAT	ref|Sus.scrofa.ribosomal.protein.L5.(RPL5),.mRNA.[NM_001114284]	0.24	0.000164785
MT-CO1	TAAAAACAGATGTATCCCAGGACGACTAAACCAAACAACTCTAATATCCACACGACCTGG	ens|Cytochrome.c.oxidase.subunit.2..[Source:UniProtKB/Swiss-Prot;Acc:P50667].[ENSSSCT00000019673]	0.13	0.000168408
UQCRB	CTTGGTTAGACGCGAAATGTACAATGTAGACCTATCTGAGCTGTAAATGTATTACTTTAA	ref|Sus.scrofa.ubiquinol-cytochrome.c.reductase.binding.protein.(UQCRB),.mRNA.[NM_001185172]	0.21	0.000168408
GLUD1	CTGTCTTGGAATTTACTAACTACAATTATGACATATAGTCCAAAGAATGCAGTAACCTCC	ref|Sus.scrofa.glutamate.dehydrogenase.1.(GLUD1),.mRNA.[NM_001244501]	0.23	0.000169442
EPCAM	GGAGATGGGCGAGATGCATAGGAACTCAATGCATAACACCGTAATTTGAGGGGTAACTAA	ref|Sus.scrofa.epithelial.cell.adhesion.molecule.(EPCAM),.mRNA.[NM_214419]	0.18	0.000169557
BZW1	CCTACCTCCCTATATCAAGCATGATATAAGGGCTTTCATGGCAAATTTTATTTTAACTGT	basic.leucine.zipper.and.W2.domains.1	0.26	0.000175178
RIDA	CAGCACGCAGATTTCCCTTGGGGTGATTCCGTTCACTTTTTTAACAGTTTAATTTATACA	heat-responsive.protein.12	0.22	0.000178335
HSPD1	AAGAGATGACTGACGAAAAGGCTGGCTGACATTTATGAAAATCACTATAACCATCAGTTA	ref|Sus.scrofa.heat.shock.60kDa.protein.1.(chaperonin).(HSPD1),.mRNA.[NM_001254716]	0.22	0.000183691
PSMD14	TGGATGTACTTATGACTTCAAATATTGTCCAGTGTTTAGCAGCTATGTTGGATACTGTTG	ens|proteasome.(prosome,.macropain).26S.subunit,.non-ATPase,.14.[Source:HGNC.Symbol;Acc:16889].[ENSSSCT00000017304]	0.21	0.000183691
ARY1	ACCCTCACCTATAGGAGATTTAATTATAAGGACAATATGGACTTGGTAGAGTTTAAGACA	ens|Uncharacterized.protein..[Source:UniProtKB/TrEMBL;Acc:F1SE16].[ENSSSCT00000007705]	0.22	0.000187383
CYTB	TATCCCTTATATCGGAACAGACTCGTAGAATGAATCTGAGGGGGCTTTTCCGTCGACAAA	ens|cytochrome.b..[Source:RefSeq.peptide;Acc:NP_008646].[ENSSSCT00000019689]	0.16	0.000187383
PSMC6	CGTATTTGCTGTGTATTTTGTAAAACCTTGAAATGGTTTGAGATAGTAGTACAGAGAGCA	ens|proteasome.(prosome,.macropain).26S.subunit,.ATPase,.6.[Source:HGNC.Symbol;Acc:9553].[ENSSSCT00000005554]	0.21	0.000187383
GLT8D2	ACTGTAAAATGTTGGGATTGTGGGTCACAGGAAGAAGTGGGTTTTTTAGTTGAATTTTTT	Unknown	0.2	0.000189218
PFDN4	GCGAAATTTGGGAGTAACATAAACCTTGAAGCTGACGAGAGCTAAACATTTTATAATACT	ref|Sus.scrofa.prefoldin.subunit.4.(PFDN4),.mRNA.[NM_001123160]	0.23	0.000190713
ANXA1	ACAGTTGTTGTGAAGTGTGCTACAAGCAAACCAATGTTCTTTGCTGAGAAGCTTCATCAG	annexin.A1	0.25	0.000190947
HNRNPA2B1	GCCATTTTGTGAATGGATTGGATTATTTAATAACATTACCTTACTGTGGAGGAAGGATTG	gb|Sus.scrofa.mRNA,.clone:.PST010098H09,.expressed.in.prostate..[AK396831]	0.21	0.000191771
SRP19	CCATGTGTTACCTGAAATCCTGTATTTGTTTGTCGTCTTTGTAAACATGTTTCAGTTTAG	signal.recognition.particle.19kDa	0.24	0.000191771
BLZF1	GATTCTTTTTGTCTGATTCATCTGAGTTACGGTTTCAAGTGGCAATAAATTTCTCTACCT	ens|basic.leucine.zipper.nuclear.factor.1.[Source:HGNC.Symbol;Acc:1065].[ENSSSCT00000030933]	0.26	0.000192184
PTPN12	GCTCGTGTGTGTTACTTTAATATTTGAACTCAACTGGGATTAGAAGACTATCAGACTATA	Unknown	0.25	0.00019552
BCAS2	AGGACTATTGTACAATTAGAAAATGAACTCTTTAAATGAAGCAGCAACATGGAGAGGCAA	ref|Sus.scrofa.breast.carcinoma.amplified.sequence.2.(BCAS2),.mRNA.[NM_001244424]	0.25	0.00019654
DNAJC24	CACGCAGAAATCCAAAATCACTCAGAGGCCAAATCTGTAAAATCAAAATGTGATTGAAGA	ens|DnaJ.(Hsp40).homolog,.subfamily.C,.member.24.[Source:HGNC.Symbol;Acc:26979].[ENSSSCT00000032359]	0.28	0.00019654
GLT8D2	ACTGTAAAATGTTGGGATTGTGGGTCACAGGAAGAAGTGGGTTTTTTAGTTGAATTTTTT	ref|Sus.scrofa.heat.shock.protein.90kDa.beta.(Grp94),.member.1.(HSP90B1),.mRNA.[NM_214103]	0.2	0.000197099
SUCLA2	TGTATCAAGTAAGGATGTATGTACTAAGGACGTGGCAGACAAAATTAACAATGTCAGTTT	ens|succinate-CoA.ligase,.ADP-forming,.beta.subunit.[Source:HGNC.Symbol;Acc:11448].[ENSSSCT00000010304]	0.25	0.00019759
RPL5	CATGCTGCGATACGAGAGAATCCAGTGTATGAGAAGAAGCCTAAGAAGAAGTTAAAAAGA	ref|Sus.scrofa.ribosomal.protein.L5.(RPL5),.mRNA.[NM_001114284]	0.23	0.000197945
FKBP3	GAGAACCGGTTTTCCTTTTACCCCGTATGGTAAACTAAAAGGCTCAATAAAAATTTATTC	Unknown	0.22	0.000200309
CD36	TTTCTTTCTGTCATAGTCACCTCAGAAAGACCGATTCCAAACATTAAAAATGTCATTCCT	Unknown	0.24	0.000201278
ANXA1	ATGAACCAAGGGAGATTATGAAAAAATTCTGGTTGCTCTATGTGGAGGAGACTAAACGTT	ref|Sus.scrofa.annexin.A1.(ANXA1),.mRNA.[NM_001163998]	0.25	0.000201747
ARP3	GAAAAGTAAAGACAAGACTGTTGGACCAGTATTGCAGTTCTGTAGTGTCATTTCTTATTA	ARP3.actin-related.protein.3.homolog.(yeast)	0.26	0.000203324
EIF2S1	AGTGCCTCCATGAAATTTACCGGGGCATCCAAAGCAGATAGTCCCAACCTTTCTATATAA	eukaryotic.translation.initiation.factor.2,.subunit.1.alpha,.35k	0.25	0.000204442
PSMA3	GAATCTTTAAGGAAGAAGATGAATCAGATGATGATAACATGTAACACCTACTTCAGCATC	ens|Proteasome.subunit.alpha.type..[Source:UniProtKB/TrEMBL;Acc:F1SSL6].[ENSSSCT00000005589]	0.25	0.000204491
FKBP3	CCGGTTTTCCTTTTACCCCGTATGGTAAACAAAAGGCTCAATAAAAATTTATTCAATCTC	ref|Sus.scrofa.FK506.binding.protein.3,.25kDa.(FKBP3),.mRNA.[NM_001244157]	0.21	0.000207921
ANXA1	ACAGTTGTTGTGAAGTGTGCTACAAGCAAACCAATGTTCTTTGCTGAGAAGCTTCATCAG	ref|Sus.scrofa.annexin.A1.(ANXA1),.mRNA.[NM_001163998]	0.26	0.000208624
PSMA3	CCGTGTATTATTCAGCCCTGTGGATTACTATATACCCACTACCAGTTTTCATTAAATTCT	ens|Proteasome.subunit.alpha.type..[Source:UniProtKB/TrEMBL;Acc:F1SSL6].[ENSSSCT00000005589]	0.25	0.000208624
TAF13	GAAACCACTTCTGTAGTTCAGGATATACAGGTTTTGTGTGTATTTAGCTATTATACTGCA	ref|Sus.scrofa.TAF13.RNA.polymerase.II,.TATA.box.binding.protein.(TBP)-associated.factor,.18kDa.(TAF13),.mRNA.[NM_001243639]	0.22	0.000208624
TMEM30A	CAGTGAAGAATGCACTAACTTGGAGGAAATATTTTGATAGACAAAGTTCCCAATTGAAGG	gb|BX674682.Sus.Scrofa.library.(scac).Sus.scrofa.cDNA.clone.scac0041.b.06.5prim,.mRNA.sequence.[BX674682]	0.27	0.000208624
PFDN4	AGACAGTATTCATCGATGTATTTTGCATAACACTTATATCAAGTGTAGGGGCTTTATGTC	ref|Sus.scrofa.prefoldin.subunit.4.(PFDN4),.mRNA.[NM_001123160]	0.22	0.000212484
C4H8orf59	GCTCAGTTGTAATACACTGGCGATGCATCAAATTCCCCCAAAAGACCAATAAATTAAATG	chromosome.8.open.reading.frame.59	0.24	0.000213894
RPL5	AAGTGCACCGAAAGCACATCCTGGGGCAGAATGTTGCAGATTATATGCATTACCTGATTG	ref|Sus.scrofa.ribosomal.protein.L5.(RPL5),.mRNA.[NM_001114284]	0.24	0.000213894
UQCRB	GCAGCAGTCGTCAAACTATTTTTATGAACTTGGTTAAACCCGAAATGTACAATGTAGACC	ref|Sus.scrofa.ubiquinol-cytochrome.c.reductase.binding.protein.(UQCRB),.mRNA.[NM_001185172]	0.22	0.000213894
VTA1	GTTTATAAGTTTTGTGGGAAATTATGGACTTACTCTGTCACCTTCATTTGTGCTGTGTAA	Vps20-associated.1.homolog.(S..cerevisiae)	0.21	0.000214307
FXR1	ATTCAGAAAGGGGAGGGATCCTGAAGAAATCATATGTTAAACATACTTTGACACCTACTG	fragile.X.mental.retardation,.autosomal.homolog.1	0.26	0.00021767
PODN	TGCCATCTAAACAATATTTTCTTCCCAAGTTGAAGACATAGGATCAGAGCTAGGGAGATA	gb|Sus.scrofa.mRNA,.clone:OVRM10010G12,.expressed.in.ovary..[AK234718]	0.24	0.000219486
HAT1	GAGCTTCTGAAATACCACTGCAGTTACTTCCCTTCTTAAACAGTATAATAAATGCTTAGT	histone.acetyltransferase.1	0.22	0.000219537
HMGB1	GTTGTCTCTGATGCAGCTTATACGAAATAATTGTTTTCTGTTAACTGAATACCACTCTGT	ref|Sus.scrofa.high.mobility.group.box.1.(HMGB1),.mRNA.[NM_001004034]	0.25	0.000219628
HMGB1	TATGGGGTTGGTAGTTTTTTCATCTTCAGTTGTCTCTGAGCAGCTTATACGAAATAATTG	ref|Sus.scrofa.high.mobility.group.box.1.(HMGB1),.mRNA.[NM_001004034]	0.26	0.000222143
GLO1	GCATTTCCTTTTTGGATGGAATGGATTTCTGTGAGCAATTCAAACAAATAGCAGTACTTA	ens|glyoxalase.I.[Source:HGNC.Symbol;Acc:4323].[ENSSSCT00000029888]	0.26	0.000223317
HMGB1	GCATGGAAATTTAAAGCAGGTTCTGTTGGTGCACAGCACAAATTAGTTATATATGGGGTT	ref|Sus.scrofa.high.mobility.group.box.1.(HMGB1),.mRNA.[NM_001004034]	0.26	0.000223317
HSPD1	ATCCTAGATATGTTTTAACATTACTGATGAACTGTGAGAGGAAGCCCAAGGCGGCGTTCC	ref|Sus.scrofa.heat.shock.60kDa.protein.1.(chaperonin).(HSPD1),.mRNA.[NM_001254716]	0.21	0.000223317
NPM1	CTGTAGAAGACATTAAAGCAAAAATGCAAGCAAGTATAGAAAAAGGTGGTTCTCTTCCCA	nucleophosmin.1.(nucleolar.phosphoprotein.B23,.numatrin).pseudogene.21;.hypothetical.LOC100131044;.similar.to.nucleophosmin.1;.nucleophosmin.(nucleolar.phosphoprotein.B23,.numatrin)	0.19	0.000224448
OLA1	CTCCTTTTTGAATCTACAGATAATGCATGTTTTACAGTACTCCAGATGTCTACACTCAAT	Obg-like.ATPase.1	0.24	0.000224907
PSMC6	AAATGAACAAGCAAGATTAGATATATTGAAAATCCATGCAGGTCCCATTACAAAGCATGG	ens|proteasome.(prosome,.macropain).26S.subunit,.ATPase,.6.[Source:HGNC.Symbol;Acc:9553].[ENSSSCT00000005554]	0.24	0.000228641
PODN	CATCTAAACAATATTTTCTTCCCAAGTGAAGACATAGGATCAGAGCTAGGGACATAAAAA	gb|Sus.scrofa.mRNA,.clone:.HTMT10072H07,.expressed.in.hypothalamus..[AK399920]	0.24	0.000231703
RPL5	AGAATTCAATGCCGAAGTGCACCGAAAGCACATCCTGGGGCAGAATGTTGCAGATTATAT	ref|Sus.scrofa.ribosomal.protein.L5.(RPL5),.mRNA.[NM_001114284]	0.24	0.000231703
ND4	CCCCCATCCATCAATCTAATCGGAGAATTATTTATCATTACAGCATCATTTTATGATCCA	ens|NADH-ubiquinone.oxidoreductase.chain.4..[Source:UniProtKB/Swiss-Prot;Acc:O79881].[ENSSSCT00000019682]	0.14	0.00023259
PSMA3	AGAGCTCAGCTGGGTTGGTGAAATAACAAAAGGAAGACATGAAATTGTTCCAAAAGATAT	Unknown	0.24	0.00023388
CUL3	CAGTTGATTGAGCTTCAGGCTTTGCAACGTTTATCCCTGTAGAGATCATCTTTACAGTTC	cullin.3	0.26	0.000239653
LIMD1	AATGGGCTAATGTTGGTGTGTTAGATCTTAAGGTATCAATATTTCAGAACTCTCAGTGAT	NM_001102131.1	0.24	0.000242889
HSPD1	GATGAGAAGTTAAGCAGCCTTTCTTGGAGAGTAAGAATAATTGTGTACAGAGTAGAGAAA	ens|heat.shock.60kDa.protein.1.(chaperonin).[Source:HGNC.Symbol;Acc:5261].[ENSSSCT00000017505]	0.23	0.000246467
SNX10	GCCTAATACTCTGGTATGTAAACTTCATGAGGTCATCATTTTCACATTAAAAAGGAAACC	tc|Rep:.Peroxiredoxin-4.-.Mus.musculus.(Mouse),.partial.(15%).[TC541608]	0.29	0.000246467
OLA1	CTCCTTTTTGAATCTACAGATAATGCATGTTTTACAGTACTCCAGATGTCTACACTCAAT	ens|Uncharacterized.protein..[Source:UniProtKB/TrEMBL;Acc:F1S062].[ENSSSCT00000017382]	0.24	0.000248607
LMO4	CAATGTATGTATATGCATGTAAGTGTTTTTGTCCTGATGTTGCTACTCCCATGGCAAAGG	LIM.domain.only.4	0.25	0.000250408
ITM2B	AAGAGGAGGGGTTATCTAATAATCAGATATATGCATACGTAAAAATGGACCACAGTGACT	ref|Sus.scrofa.integral.membrane.protein.2B.(ITM2B),.mRNA.[NM_001042375]	0.25	0.000250703
RPL5	ATGCTTACAAGAAACAGTTCTCTCAGTACATAAAGAACAACGTGACTCCAGACATGATGA	ref|Sus.scrofa.ribosomal.protein.L5.(RPL5),.mRNA.[NM_001114284]	0.24	0.000250856
ITM2B	GAGGGGTTATCTAATAATCAGATATATGCATCGTAAAAATGGACCACAGTGACTTATTTG	ref|Sus.scrofa.integral.membrane.protein.2B.(ITM2B),.mRNA.[NM_001042375]	0.24	0.000251112
FKBP3	AGTGGAATTAGTGGATATTGACTGAGACAGTAAAGAACAGCAACAATAAAACTGACCTTG	ref|Sus.scrofa.FK506.binding.protein.3,.25kDa.(FKBP3),.mRNA.[NM_001244157]	0.26	0.000251615
NARS	CAAAATGCATGTCATGTATTCTCAATAGGCTGATTCCCAACAATCAATAAATGAACACAC	asparaginyl-tRNA.synthetase	0.26	0.000251615
TAF13	TCATTGTGAAAATGTGTACTTGACTAAAACCATATGTGGCTGTGAAACCACTTCTGTAGT	XM_001926564.2	0.26	0.000251615
CCDC59	CTGTTCCTCCTAACAACTAAATTTGTCAACAGAAACTGGATTGCTAAGCTGTACTAAATA	coiled-coil.domain.containing.59	0.27	0.000255615
COPS5	CAGCTGTAAAACTACCATAGAAGCTATCCATGGATTATGTCTCAGGTTATTAAGGATAAA	ref|Sus.scrofa.COP9.constitutive.photomorphogenic.homolog.subunit.5.(Arabidopsis).(COPS5),.mRNA.[NM_001105300]	0.29	0.000255615
VTA1	GTTTATAAGTTTTGTGGGAAATTATGGACTTACTCTGTCACCTTCATTTGTGCTGTGTAA	gb|Sus.scrofa.clone.Clu_16337.scr.msk.p1.Contig3,.mRNA.sequence..[AY609536]	0.23	0.000255615
ANXA1	GAGGAGACTAAACGTTCCTTTGATGATCTCAAGCTTTTTGATCAGCAGTCTTTTTAATAT	ref|Sus.scrofa.annexin.A1.(ANXA1),.mRNA.[NM_001163998]	0.26	0.00025696
EBAG9	GTCAGAAGCTGACGTTGGCATATATTTCCTCTAATTTGAATTGGTATTGTTCATCTTTGA	ens|estrogen.receptor.binding.site.associated,.antigen,.9.[Source:HGNC.Symbol;Acc:3123].[ENSSSCT00000006611]	0.27	0.00025696
ND4	TACATATTCTACCACTACTATACTGACCTTAAACCCTAAAATAATCCTAGGACCCCTTTA	ens|NADH-ubiquinone.oxidoreductase.chain.4..[Source:UniProtKB/Swiss-Prot;Acc:O79881].[ENSSSCT00000019682]	0.11	0.00025696
OLA1	CTCCTTTTTGAATCTACAGATAATGCATGTTTTACAGTACTCCAGATGTCTACACTCAAT	Obg-like.ATPase.1	0.26	0.00025696
RNF146	TCCCATAGGCTTTGCTGTCTAGTCCTTGTAGTTTGAGGTTTCTTTTGATCCACATTTTTT	ring.finger.protein.146	0.27	0.00025696
RPL5	GCGTTACCTGATTGAAGAAGATGAGGATGCTTACAAGAAACAGTTCTCTCAGTACATAAA	ref|Sus.scrofa.ribosomal.protein.L5.(RPL5),.mRNA.[NM_001114284]	0.24	0.00025696
SEC62	GAAGCAGTTTTTTCATCGGGCACTGAAAGTAATGAAAATGAAGTATGAGAAAGCCATAAA	NM_001105305.1	0.27	0.00025696
UQCRB	GAACTTGGTTAAACCCGAAATGTACAATGTAGACCTATCTGAGCTGTAAATGTATTACTT	ref|Sus.scrofa.ubiquinol-cytochrome.c.reductase.binding.protein.(UQCRB),.mRNA.[NM_001185172]	0.22	0.00025696
UQCRB	CGTCAAACTATTTTTATGAACTTGGTTAAACCGAAATGTACAATGTAGACCTATCTGAGC	ref|Sus.scrofa.ubiquinol-cytochrome.c.reductase.binding.protein.(UQCRB),.mRNA.[NM_001185172]	0.22	0.000258769
BZW1	ATGTTAATTGATTTTCCTAACTTGGTGTCGGTTCTAAGGATAAGTCTCCTTTTAGATGCC	gb|Sus.scrofa.mRNA,.clone:OVRM10102E11,.expressed.in.ovary..[AK235666]	0.29	0.000260335
CCNC	AGACTAAATGTTTCGTCAGTGGGACTGTGCTGTCTGTGGAACTTAATAATTACGTGATCA	ref|Sus.scrofa.cyclin.C.(CCNC),.mRNA.[NM_001190160]	0.26	0.000260335
EPCAM	CATAGGGAATCAATGCATAACACCGTAATTTGAGGGGTAACTAAAGAAGGGAAATTAGCA	ref|Sus.scrofa.epithelial.cell.adhesion.molecule.(EPCAM),.mRNA.[NM_214419]	0.2	0.000260335
HSPD1	TTAAGCAGCCTTTCTGTGGAGAGTAAGAATAATTGTGTACAGAGTAGGAAATATCCAATT	ens|heat.shock.60kDa.protein.1.(chaperonin).[Source:HGNC.Symbol;Acc:5261].[ENSSSCT00000017505]	0.24	0.000260335
NCK1	GTCATGCTTGATTGGAAACTGCTGTTTCTAACTCTATGAGAATTGACTGTAATACATAAG	Unknown	0.23	0.000260335
RPL5	CATCTGGGGCAGAATGTTGCAGATTATATGCGTTACCTGATTGAAGAAGATGAGGATGCT	ref|Sus.scrofa.ribosomal.protein.L5.(RPL5),.mRNA.[NM_001114284]	0.24	0.000267038
COPB1	GATTTAGGTATGGGCTTACTGGACTCCAACATCTTTTGTATTCTTTCATGCTTTATGTTA	NM_001172366.1	0.24	0.000268879
DNAJC19	CCCTAGCCAATTCAAAGTGAAATTTAGCCACAACTTTAACCTAAGAAATTGATCTAGGTA	ref|Sus.scrofa.DnaJ.(Hsp40).homolog,.subfamily.C,.member.19.(DNAJC19),.mRNA.[NM_001190204]	0.24	0.000268879
EIF2S1	AGTGCCTCCATGAAATTTACCGGGGCATCCAAAGCAGATAGTCCCAACCTTTCTATATAA	ens|eukaryotic.translation.initiation.factor.2,.subunit.1.alpha,.35kDa.[Source:HGNC.Symbol;Acc:3265].[ENSSSCT00000030998]	0.25	0.000268879
GCLM	TGACTGTGTGTAGTTTCACTACCAGAAACCTTGATATGTATGACTCAGCAATGAATAAAT	ref|PREDICTED:.Sus.scrofa.glutamate-cysteine.ligase,.modifier.subunit.(GCLM),.mRNA.[XM_001926378]	0.29	0.000268879
SMIM19	TAAAAACACATCCTTGGAAGCCAGAGTCTAGAGCTGAGGCCACCTCGATTTGAACTTTTT	ref|Sus.scrofa.chromosome.8.open.reading.frame.40.(C17H8orf40),.transcript.variant.3,.mRNA.[NM_001190224]	0.29	0.000269758
RPL5	CTGGTTATGATTCAGAAAGCAAAGAATTCAATGCTGAAGTGCCCGAAAGCACATCCTGGG	ref|Sus.scrofa.ribosomal.protein.L5.(RPL5),.mRNA.[NM_001114284]	0.24	0.000269796
PABPC1	GAATAGCTCAAATGTCACTTCTGTTTGAAACAATAGAATTGATAACTGAGCAAGGAAACG	gb|Sus.scrofa.mRNA,.clone:.PST010098B01,.expressed.in.prostate..[AK396825]	0.3	0.000276554
TMED5	CGCCGTATTAAATGAGCAGTGAGTACTGCACTGAATATATATAATAAAAACTACCATCCA	gb|AJ955520.KN404_1.Sus.scrofa.cDNA.clone.C0007745c03.5',.mRNA.sequence.[AJ955520]	0.3	0.000278513
ND4	TACTAATTACTACAAACGAGGAAAATACACCCACCACATTAACAACATCAAACCCTCATT	ens|NADH-ubiquinone.oxidoreductase.chain.4..[Source:UniProtKB/Swiss-Prot;Acc:O79881].[ENSSSCT00000019682]	0.08	0.000279749
CD36	TGGCATTGCTTTATGAAATGCTTCTCTGGTGTCAAAACCGGCAGAGGGATGAATGTTCTA	CD36.molecule.(thrombospondin.receptor)	0.24	0.000285484
BCL10	CTGCTTCTAATACTGTTTGGAACAAATGGGCCATTGAAGTAGATTTGTCTTTTTGTTCTA	ens|Sus.scrofa.B-cell.CLL/lymphoma.10.(BCL10),.mRNA..[Source:RefSeq.mRNA;Acc:NM_001103213].[ENSSSCT00000007607]	0.31	0.000288871
ND4	AATAGGCGAAAACAGCCTTAATTTTTCCTTAACATTCTTCTCCGACTCACTATCAGCACC	ens|NADH-ubiquinone.oxidoreductase.chain.4..[Source:UniProtKB/Swiss-Prot;Acc:O79881].[ENSSSCT00000019682]	0.14	0.000288871
YWHAB	TGCTTCTGTGATGGTTATATTGCCTAGCAAGCACACCCGTGGTTGTGAAAATAGTATAGC	XM_001927254.2	0.29	0.000289768
CYTB	TACTATCAGCATCCCTTATATCGGAACAGACCTCGTAGAATGAATCTGAGGGGGCTTTTC	ens|cytochrome.b..[Source:RefSeq.peptide;Acc:NP_008646].[ENSSSCT00000019689]	0.16	0.000296232
EBAG9	GTCAGAAGCTGACGTTGGCATATATTTCCTCTAATTTGAATTGGTATTGTTCATCTTTGA	ens|estrogen.receptor.binding.site.associated,.antigen,.9.[Source:HGNC.Symbol;Acc:3123].[ENSSSCT00000006611]	0.3	0.000297607
COX1	CACTCAACCAGCATGAGCAAAAATTCACTTTGTCATCATATTCGTAGGAGTAAATATAAC	ens|Cytochrome.c.oxidase.subunit.1..[Source:UniProtKB/Swiss-Prot;Acc:O79876].[ENSSSCT00000019670]	0.15	0.000302003
GLO1	CTTTTTGGATGGATGGATTTCTGTGAGCAATTCAAACAAATAGCAGCACTTATAAACTGA	ens|glyoxalase.I.[Source:HGNC.Symbol;Acc:4323].[ENSSSCT00000029888]	0.3	0.000302003
ND4	TTCCTAATTATAACCTTCACCGCCACCGAACTAATCTATTCTATATCCTATTCGAAGCAA	ens|NADH-ubiquinone.oxidoreductase.chain.4..[Source:UniProtKB/Swiss-Prot;Acc:O79881].[ENSSSCT00000019682]	0.2	0.000310054
VTA1	GTTATAAGTTTTGTGGGAAATTATGGACTTACTCTGTCACCTTCATTTGTGCTGTGTAAA	gb|Sus.scrofa.clone.Clu_16337.scr.msk.p1.Contig3,.mRNA.sequence..[AY609536]	0.21	0.000311769
CD164	CAGAATCATAATTTGGAATTAGATTTTACAAGAAGAGCTCTTACAACAGAACTCACAGCC	gb|Sus.scrofa.mRNA,.clone:AMP010084B02,.expressed.in.alveolar.macrophage..[AK231031]	0.36	0.000311984
CCNG1	TTGACAGAGGTAACATAACCAACTACCATTATGTTTTGGTACTAAGGGATACCTTTCAAT	ref|Sus.scrofa.cyclin.G1.(CCNG1),.mRNA.[NM_001031781]	0.27	0.000312512
ATG3	GATGAAGAAGATTATTGAGACTGTTGCAGAAGGAGGGGGAGAACTTGGTGTCCATATGTA	ATG3.autophagy.related.3.homolog.(S..cerevisiae)	0.23	0.000314153
EXT1	CACTGGCTTCTATGTCCCAAGACTAGGTTGTGTACAGTTTAATTATGGAACATTAAATAA	ens|exostosin.glycosyltransferase.1.[Source:HGNC.Symbol;Acc:3512].[ENSSSCT00000006593]	0.26	0.000314153
HSDL2	TTAAAGGAAACATGGCCTTAGCAATCAAATTGGAGAAGCTAATGAATCAGATGAACGCCA	hydroxysteroid.dehydrogenase.like.2	0.3	0.000314153
RPL5	ATTATATGCGTTACCTGATTGAAGAAGATGAGGATGCTTACAAGAACAGTTCTCTCAGTA	ref|Sus.scrofa.ribosomal.protein.L5.(RPL5),.mRNA.[NM_001114284]	0.24	0.000314153
ZC3H15	GAAAACAACAAATATGGCTGGTTTTGGGTATGCCCTGGAGGGGGTGATATTTGCATGTAT	ens|zinc.finger.CCCH-type.containing.15.[Source:HGNC.Symbol;Acc:29528].[ENSSSCT00000017451]	0.27	0.000314153
GLO1	GCATTTCCTTTTTGGATGGAATGGATTTCTGTGAGCAATTCAAACAAATAGCAGTACTTA	glyoxalase.I	0.29	0.000314909
RNASEH2B	AAGTAATGGTATAACCTCATGGCTTGTGGCCTTTGGAGTTTTATTTGACATCATGAAAAA	ribonuclease.H2,.subunit.B	0.28	0.000314909
PRNP	CACTGAATAGTTTTGTATAAGGATCCAGAGTGGCATTTGAAATTCGCATGTGCTTTATAT	ens|Sus.scrofa.prion.protein.(PRNP),.mRNA..[Source:RefSeq.mRNA;Acc:NM_001008687].[ENSSSCT00000007708]	0.24	0.000317819
MRPS31	CTTTCCAAAAACCCATATCTGAGTGTTAAACAGAAAGTTGAACACATAGAGTGGTTTAGA	mitochondrial.ribosomal.protein.S31	0.26	0.000321935
EIF2S2	GGGGTAAGGCAGTGCTTTTTAAAAATCGGTCATAGACTTCTGTAAAATGCAAGATAAATT	ens|Uncharacterized.protein..[Source:UniProtKB/TrEMBL;Acc:F1S4Y8].[ENSSSCT00000029372]	0.26	0.000322991
SET	GGAGAATCAGCAGAACCTGTAGGATCTTATTTGCAATTGACATTCTCTATTGTAATTTTG	ref|Sus.scrofa.SET.nuclear.oncogene.(SET),.mRNA.[NM_001244090]	0.29	0.000323523
SMARCE1	CCGTACCAGAAGACGAGAAAAAAGAATAACTGTTGCCTTGTTTTATGTGTTCTAAATACT	XM_003131468.1	0.27	0.000323523
CLASP2	AATCACTTTGCTATACCCCTGAAACTAATACAACATTGTAAGTCAACTATGCGCCAAAAA	Unknown	0.27	0.000324647
EIF2S1	GGGGCATCCAAAGCAGATAGTCCCAACCTTTCTATATAAAATGTATCAAACAAACATTAA	ens|eukaryotic.translation.initiation.factor.2,.subunit.1.alpha,.35kDa.[Source:HGNC.Symbol;Acc:3265].[ENSSSCT00000030998]	0.26	0.000326022
SRP54	CTGGTCAGTGGTTACATGATGTCTCAATAAAAGTGCTGTAAAATAAACTTCAAAGTCGTT	ens|signal.recognition.particle.54kDa.[Source:HGNC.Symbol;Acc:11301].[ENSSSCT00000002187]	0.26	0.000326022
PSMA3	ACATGATGAAGTTAAGGATAAAGCTTTTGAACTAGAGTCAGCTGGGTTGGTGAAATAACA	ens|Proteasome.subunit.alpha.type..[Source:UniProtKB/TrEMBL;Acc:F1SSL6].[ENSSSCT00000005589]	0.26	0.00032787
SLC24A2	TGGATCTAACACTAACTGTATTGTTTTGTTACATCAAATAAACATCTTCTGTGGACCAGG	hypoxia.inducible.factor.1,.alpha.subunit.(basic.helix-loop-helix.transcription.factor)	0.28	0.000328826
ARY1	CTCACCTATAGGAGATTTAATTATAAGGACAATATGGACTTGGTAGAGTTTAAGACACTG	N-acetyltransferase.1.(arylamine.N-acetyltransferase)	0.24	0.000332598
LNX1	GCCTCTTGTGTATAGTAGTGCCAGAAATAGATACTCTAAATCTTGTTATTTTTCTGGATC	FIP1.like.1.(S..cerevisiae)	0.28	0.000332598
RAB10	CAAACAGTTAAGTCCATTCTCTGGTACTAGCTACAAATTCGGTTTCATATTCTACTTAAC	XM_003125315.1	0.33	0.000335204
BZW1	CCTACCTCCCTATATCAAGCATGATATAAGGGCTTTCATGGCAATTTTATTTTAACTGTT	ref|Sus.scrofa.basic.leucine.zipper.and.W2.domains.1.(BZW1),.mRNA.[NM_001244493]	0.28	0.000335545
ITM2B	CTGCTACTTGGTTAGAGCATTTGAACACACATTTTGATTTTCCTCAATTAAAATGTGCAG	ref|Sus.scrofa.integral.membrane.protein.2B.(ITM2B),.mRNA.[NM_001042375]	0.25	0.000336387
HSD17B4	CGGCACGTGATTATCCTTCTGTTCTTAGATCTATGTCTTCATAATAATTTTTCACTCAAG	ref|Sus.scrofa.hydroxysteroid.(17-beta).dehydrogenase.4.(HSD17B4),.mRNA.[NM_214306]	0.27	0.000339359
NDUFC1	ATGTAGTGATTATAGGAGTTCCTTTGGATTCATCAATCTGTTGAGTTCTAAATGTGAGAG	ref|Sus.scrofa.NADH.dehydrogenase.(ubiquinone).1,.subcomplex.unknown,.1,.6kDa.(NDUFC1),.mRNA.[NM_001097470]	0.35	0.000339359
RRBP1	TCAGGGCAAGAAGACAGAAGGGTCCTCCAACCAGGGCAAGAAGGGAGAGGGGACCCCCAA	ens|ribosome.binding.protein.1.[Source:HGNC.Symbol;Acc:10448].[ENSSSCT00000026565]	0.23	0.000340249
LMO4	ATGTATATGCATGTAAGTGTTTTTGTCCTGATGTTGCTACTCCCATGGCAAAGGAAAAAA	ref|Sus.scrofa.LIM.domain.only.4.(LMO4),.mRNA.[NM_001112686]	0.25	0.000340677
MRPS31	ATAAATACCTGCAGGATTTTCCAAAACAGGGACCAATTCGCCACTTCATGGAGCTGGTGA	ens|mitochondrial.ribosomal.protein.S31.[Source:HGNC.Symbol;Acc:16632].[ENSSSCT00000010269]	0.26	0.000340677
CHMP5	GTATCATGAGTGGATATTTTGATTCTATGGTTGCTTCAGTATTACAGCTGACTTGTAATC	chromatin.modifying.protein.5	0.26	0.000341484
MRPS31	GCATACAGCTCAATTGAAGACCATAGAAATTTTTACTACAGGCTATTGGAGATTCATGTT	ens|mitochondrial.ribosomal.protein.S31.[Source:HGNC.Symbol;Acc:16632].[ENSSSCT00000010269]	0.26	0.000341889
SMIM19	ATACCTAACGAGGATCGATGGTGATTTCACCATGGGAGGACGTTTCGTTTCTTCAGGATA	chromosome.8.open.reading.frame.40	0.3	0.000343266
ATG3	GAATACGACTACACAAGACACTTCACAATGTAATGAAGAGCACATAGAATCTATCCTAAT	ATG3.autophagy.related.3.homolog.(S..cerevisiae)	0.22	0.000345227
CRLS1	CTTCCAACCTCTCAGGTGCCTAATAGTTTATGCATCAGGAAAATAGTAGCAAAGTAGTTG	cardiolipin.synthase.1	0.27	0.000347225
EIF2S2	GGGGTAAGGCAGTGCTTTTTAAAAATCGGTCATAGACTTCTGTAAAATGCAAGATAAATT	XM_001929150.2	0.26	0.000347225
SLU7	AATCCATATCGATTCTTCTTGCTGCCTGGCTTTAATAAAGCATCCAGAAGTCTCAAAAAA	SLU7.splicing.factor.homolog.(S..cerevisiae)	0.29	0.000347225
ACADM	GTCTCTGGTTAACCTTTGGTCTATAGTACAGAATCTCATTTCATGTGGATACATTGTAAA	acyl-Coenzyme.A.dehydrogenase,.C-4.to.C-12.straight.chain	0.27	0.000351115
GLO1	GCATTTCCTTTTTGGATGGAATGGATTTCTGTGAGCAATTCAAACAAATAGCAGTACTTA	XM_001927957.2	0.28	0.000351427
GSKIP	GACGTCTAACTTCAGGTTGAACTTTCTCATGCTTAATCTCAGGCTAAATGTAAAGGATAT	chromosome.14.open.reading.frame.129	0.3	0.000354138
ND4	AGGATCCCTACCACTGCTAGTAGCACTAGTTTATATCCAAAATACCACAGGCTCACTAAA	ens|NADH-ubiquinone.oxidoreductase.chain.4..[Source:UniProtKB/Swiss-Prot;Acc:O79881].[ENSSSCT00000019682]	0.27	0.000354138
SMEK2	TAAATATACAAGGTGTAGCAAAAGACACTCAGTATATCAGCTAGGAGAGTTTAGTTCTGT	ref|Sus.scrofa.SMEK.homolog.2,.suppressor.of.mek1.(Dictyostelium).(SMEK2),.mRNA.[NM_001244675]	0.32	0.000354138
GSKIP	GTCTAACTTCAGGTTGAACTTTCTCATGCTTAATCTCAGGCTAAATGTAAAGGATATTTG	chromosome.14.open.reading.frame.129	0.3	0.000355708
SMIM19	ATACCTAACGAGGATCGATGGTGATTTCACCATGGGAGGACGTTTCGTTTCTTCAGGATA	ref|Sus.scrofa.chromosome.8.open.reading.frame.40.(C17H8orf40),.transcript.variant.3,.mRNA.[NM_001190224]	0.28	0.000357752
ITM2B	CATAGGTAATAGTACACTTCACCATAGACCTTTAGGTGTTAAGAAGAATTCAGATTTCCT	ref|Sus.scrofa.integral.membrane.protein.2B.(ITM2B),.mRNA.[NM_001042375]	0.24	0.000362609
COPS5	TATACCACCGGTCAGGTCTTTGATTTGTCTGAGAAATTAGACAATCAGAAGCCCAGCTGG	ref|Sus.scrofa.COP9.constitutive.photomorphogenic.homolog.subunit.5.(Arabidopsis).(COPS5),.mRNA.[NM_001105300]	0.3	0.000363999
GNL2	TGACTCAGAGGGGCAGAAACAGAGACGCAAAAAATTCAAACATAAGCAGTAACATTTTAA	guanine.nucleotide.binding.protein-like.2.(nucleolar)	0.27	0.0003719
HSPD1	TGTAGTCACAGAAATTCCTAAAGAAGAGAAGGATCCTGGAATGGGTGGAATGGGAGGAAT	ref|Sus.scrofa.heat.shock.60kDa.protein.1.(chaperonin).(HSPD1),.mRNA.[NM_001254716]	0.23	0.000377145
RTN4	TTAAACATGAAACGACGCCATCAAATAGAACTCCTCAACATAGACTTCATCGCACAGACT	ref|Sus.scrofa.reticulon.4.(RTN4),.mRNA.[NM_001129963]	0.25	0.000378022
HDAC2	GAAAAATGTTTTCTTTTTGAAGACATCTGGCTTCGTTTTATACTACTTTGGCATGGACTG	histone.deacetylase.2	0.26	0.000378608
ND4L	ATAGTATCCAACACATACGGTACCGATTACGTCCAAAACTTAAACCTTTTACAATGCTAA	ens|NADH.dehydrogenase.subunit.4L..[Source:RefSeq.peptide;Acc:NP_008642].[ENSSSCT00000019681]	0.33	0.000378608
RBMS1	AGGTGCATAAAACCCTTAAATTCATCTAGTAGCTGTTCCCCTGAACAGGTTTATTTTAGT	Unknown	0.28	0.00038011
BZW1	CAAAAATGCTGAAGAAGAATCTGAGTCTGAAGCTGAAGAAGGTGACTGAATTTTGAAACC	ref|Sus.scrofa.basic.leucine.zipper.and.W2.domains.1.(BZW1),.mRNA.[NM_001244493]	0.29	0.000381522
ITM2B	CCCTGCTATTGGTTAGAGCATTTGAACACACATTTTGATTTTCCTCTAATTAAAATGTGC	ref|Sus.scrofa.integral.membrane.protein.2B.(ITM2B),.mRNA.[NM_001042375]	0.26	0.000381522
HSPD1	GTGGAGAGTAAGAATAATTGTGTACAGAGTAGAGAAATATCCAATTATGTGACCTTTGTG	ens|heat.shock.60kDa.protein.1.(chaperonin).[Source:HGNC.Symbol;Acc:5261].[ENSSSCT00000017505]	0.24	0.000384418
MRPL47	CTATCAGCTATTTCAAGTGTTACAGTACACGTTAATTTTGGAAGCTGTCAAAATCAGGTA	mitochondrial.ribosomal.protein.L47	0.28	0.000387112
RAD23B	GTTGGGAAATGTGGCTGGAAAAATACTTTGGAAAATATACAATCAAGATATCTCATGGCA	ens|RAD23.homolog.B.(S..cerevisiae).[Source:HGNC.Symbol;Acc:9813].[ENSSSCT00000005980]	0.28	0.000387801
HSPD1	GAGGTGGCATGTTCTATCCTAGATAGTGTTTTAACATTACTGATGAACTGTGAGAGGAAG	ref|Sus.scrofa.heat.shock.60kDa.protein.1.(chaperonin).(HSPD1),.mRNA.[NM_001254716]	0.22	0.000402
HMGB1	CTGATGCAGCTTATACGAATAATTGTTGTTCTGTTAACTGAATACCACTCTGTAATTGCA	ref|Sus.scrofa.high.mobility.group.box.1.(HMGB1),.mRNA.[NM_001004034]	0.27	0.000405612
CAPZA1	CATACCACACTATCCTCTGTATCAGGTAGTCCAATAGAAATATACCTGTTTTGTTCTTAA	ens|capping.protein.(actin.filament).muscle.Z-line,.alpha.1.[Source:HGNC.Symbol;Acc:1488].[ENSSSCT00000007421]	0.3	0.000406366
COPS5	CTGTAAAACTACCATAGAAGCTATCCATGGATTGATGTCTCAGGTTATTAAGGATAAACT	ref|Sus.scrofa.COP9.constitutive.photomorphogenic.homolog.subunit.5.(Arabidopsis).(COPS5),.mRNA.[NM_001105300]	0.31	0.000408154
ITM2B	TCAGATATATGCATACGTAAAAATGGACCAAGTGACTTATTTGTAGTTGTTGCCCTGCTA	ref|Sus.scrofa.integral.membrane.protein.2B.(ITM2B),.mRNA.[NM_001042375]	0.25	0.000408509
PPARG	AAAGAAGACAGAGACGGACATGAGCCTTCACCCACTCCTACAGGAAATATACAAGGACTT	ref|Sus.scrofa.peroxisome.proliferator-activated.receptor.gamma.(PPARG),.mRNA.[NM_214379]	0.38	0.000408509
DNAJC19	CCCTAGCCAATTCAAAGTGAAATTTAGCCACAACTTTAACCTAAGAAATTGATCTAGGTA	similar.to.translocase.of.the.inner.mitochondrial.membrane.14;.DnaJ.(Hsp40).homolog,.subfamily.C,.member.19	0.26	0.000410793
ITM2B	GACCACAGTGACTTATTTGTGTTGTTGCCCTGCTACTTGGTTAGAGCATTTGAACACACA	gb|Sus.scrofa.mRNA,.clone:LVRM10138G10,.expressed.in.liver..[AK233398]	0.26	0.000410793
SPG20	ATTTCAGAAAGACGGAATTGGTGGAGCCTTTCCCTAGGGCCAAGGATGATGTACTAGTTA	NM_001142294.1	0.31	0.000410793
NOP58	CACTAGCATTTCATGCTTGTTTGTGTCTTGACACCACTTCAACTGTTAATTTTATGTCAT	gb|Sus.scrofa.mRNA,.clone:.AMP010010G07,.expressed.in.alveolar.macrophage..[AK389627]	0.26	0.000418761
MT-CO1	GCCCATTGTACTTGAACTTGTCCCATTAAAGTACTTCGAAAAATGGTCAACATCAATATT	ens|Cytochrome.c.oxidase.subunit.2..[Source:UniProtKB/Swiss-Prot;Acc:P50667].[ENSSSCT00000019673]	0.17	0.000421431
ND2	GGCATTTCACTACAAGCAGGCCTACTGTTACTAACATGACAAAAACTAGCCCCATTATCA	ens|mitochondrially.encoded.NADH.dehydrogenase.2.[Source:HGNC.Symbol;Acc:7456].[ENSSSCT00000019664]	0.24	0.000423418
PSMA3	CTCAGCTGGGTTGGTGAAATAACAAAAGAAGACATGAAATTGTTCCAAAAGATATAAGGG	ens|Proteasome.subunit.alpha.type..[Source:UniProtKB/TrEMBL;Acc:F1SSL6].[ENSSSCT00000005589]	0.25	0.000425967
CSDE1	GCTTATGTTCAACTTTATATCACGGGAACGGATTGGTCTTGATTTCTTGGCCCTCATCTT	XM_003125832.1	0.26	0.000426074
USP15	TAGTGTCTCAACTGCATCCGAAGACCAGATTGTGTCCAAAGCAGCATACGTACTCTTCTA	ens|Ubiquitin.carboxyl-terminal.hydrolase..[Source:UniProtKB/TrEMBL;Acc:F1SKD5].[ENSSSCT00000000493]	0.25	0.000431119
TMEM30A	CAAAGAATCATATTGTGTTTTAAGACAGCTAGGTTAAGTAGAAGCAGTGAAGAATGCACT	gb|BX674682.Sus.Scrofa.library.(scac).Sus.scrofa.cDNA.clone.scac0041.b.06.5prim,.mRNA.sequence.[BX674682]	0.31	0.000432651
RAD23B	TCCAGCATCTTTTATCGCATTGGAAAGACTGGCAAAAATCTTTTGGAAGGGTTGGGAATG	ens|RAD23.homolog.B.(S..cerevisiae).[Source:HGNC.Symbol;Acc:9813].[ENSSSCT00000005980]	0.28	0.00043501
HMGB1	GCAGCTTATACGAAATAATTGTTGTTCTGTTAACTGAATACCACTCTGTAGCTGCAAAAA	ref|Sus.scrofa.high.mobility.group.box.1.(HMGB1),.mRNA.[NM_001004034]	0.28	0.000435465
MRPS31	CAGTCACTGAACGGCCCTTTCAAATGGTTTTGAAGAGATGATTCAGTGGACAAAAGAGGG	ens|mitochondrial.ribosomal.protein.S31.[Source:HGNC.Symbol;Acc:16632].[ENSSSCT00000010269]	0.25	0.000440276
NIPBL	ATAAAGTTGTTCAGACTTTACGATCCCTGTATGCCGCCAAGGATGGGACTTCCAGCTAAT	Nipped-B.homolog.(Drosophila)	0.31	0.0004475
EIF3M	GGAAACAAAACCTGAACAAAGTGAAAAACAGCCTTTTGAGTCTTTCTGATACCTGAATTT	coiled-coil.domain.containing.73	0.26	0.000448905
FRG1	TAAAATTCTTAAAAAGGCCCGGAAAGATGGGTTTTTGCATGAAACACTTCTGGACAGGAG	FSHD.region.gene.1	0.28	0.000448905
IL8	TGACTGCAAGCTTTGTTATGCAGTGCTGTATTGAATGACGTGAATTTTAAATTAGGACTA	interleukin.8	0.21	0.000448905
TFAM	CTGTAATCATGTGATTTTGCTATTGCTTTTGGCTAACTCCTTTTTTGGAAATGCCGTTTT	gb|Sus.scrofa.mRNA,.clone:AMP010054A02,.expressed.in.alveolar.macrophage..[AK230853]	0.3	0.000448905
TOMM70A	TGGGAGTGGCTGTTGAAGAAAGTTTGCAGTGTTGCAGCTTTTATTCCCTGTGCAGCAAAA	XM_003132708.1	0.26	0.000448905
COX3	ATTCTTTTGAGCTTTCTACCACTCAAGCTAGCACCAACACCCGAATTAGGAGGTTGCTGA	ens|Cytochrome.c.oxidase.subunit.3..[Source:UniProtKB/Swiss-Prot;Acc:Q35916].[ENSSSCT00000019677]	0.15	0.000450996
KIAA0368	TTGAAAAACCAAGTGGGGAAAAGTAAAGATTAATCTGTAGCATGCATCATTCCTTGGCTG	KIAA0368	0.27	0.000451547
TRA2B	GGCTATTTCTTAAAGCTGTTACAAGGGGATAATGTATTTCAACTAAGTTATCAGCAAGTG	ens|transformer.2.beta.homolog.(Drosophila).[Source:HGNC.Symbol;Acc:10781].[ENSSSCT00000025696]	0.29	0.000452517
HNRNPK	GGTTGATTGACACCTGTAAAATTTGTTAAAACGTTCCTCTTGTAAGGAAATACAGTGATC	Unknown	0.27	0.000460201
COX3	GGGACCGAAAACACATAATCAAGCACTATCCATCACCATTGCACTAGGCGTATACTTCAC	ens|Cytochrome.c.oxidase.subunit.3..[Source:UniProtKB/Swiss-Prot;Acc:Q35916].[ENSSSCT00000019677]	0.18	0.000468256
ITM2B	CACCTCGATGTTTTAATATCCTAGGCATCTGCTGTAATGATGTTTTAGAAAATGTTTGGA	ref|Sus.scrofa.integral.membrane.protein.2B.(ITM2B),.mRNA.[NM_001042375]	0.27	0.000468256
DEK	GACGGACCACTCCTGAATGAGACTAATTTTGTCTTTTAAATTGACTGTCTTAATCAGTTT	gb|Sus.scrofa.clone.Clu_4490.scr.msk.p1.Contig1,.mRNA.sequence..[AY609929]	0.35	0.000475772
IL8	TGACTGCAAGCTTTGTTATGCAGTGCTGTATTGAATGACGTGAATTTTAAATTAGGACTA	Unknown	0.2	0.000475772
METAP2	GCACCTATACCCTCTGGTATTGCTTTTTAACCTTCCTGGAATCCATTTTCTAAAAAATAA	methionyl.aminopeptidase.2	0.29	0.00047669
NACA	ACAATGTAACCATCTGAAAAGAGGACCCTTTTTTGGTGTTTCAAAAGAGTAATAACTGCA	ens|Uncharacterized.protein..[Source:UniProtKB/TrEMBL;Acc:I3LAR5].[ENSSSCT00000025543]	0.3	0.00047669
FAM45A	GAGGATTTGAAATGAGATGATGTTTACTGAGGCAAACACCTGAAAATTAAATCTGCACTT	family.with.sequence.similarity.45,.member.A	0.32	0.000485073
LACTB	GATCAGACATACCTTAACGTCATGGATGCAAAATGAGGTGTTTGGATTTGCTTGGGATTT	ref|Sus.scrofa.lactamase,.beta.(LACTB),.mRNA.[NM_001243362]	0.27	0.000485073
ANXA1	CCCATGAAGAGGTTGTTCTAGTAACATTGTCTGAGGAATATGTTTATGTCACAGAAAATA	Unknown	0.26	0.000503821
SLC24A2	GTTGGATCTAACACTAACTGTATTGTTTTGTTACATCAAATAAACATCTTCTGTGGACCC	hypoxia.inducible.factor.1,.alpha.subunit.(basic.helix-loop-heli	0.29	0.000503821
USP33	ACAAAACTAAACTGGATTACTTTGAGAATGTTGAACAGCATTCACAGTGGCTTTGTTTTG	ubiquitin.specific.peptidase.33	0.31	0.000512557
RERGL	AGACACGTGCTTTATTGTTTGCAGGTTCCTCATCAAATCTTTAATTATACACTGTTTCTG	Unknown	0.36	0.000513415
SSB	CCTGGCCAAAAGTATAAAGTCACAGACCTGCTAATACTTTTCAAGGAAGAGTACTTTGCC	ens|Sjogren.syndrome.antigen.B.(autoantigen.La).[Source:HGNC.Symbol;Acc:11316].[ENSSSCT00000017354]	0.28	0.000513415
SSB	ACCCCTGGCCAAAAGTATAAAGACACAGACCTGCTAATACTTTTCAAGGAAGAGTACTTT	Unknown	0.28	0.000513415
METAP2	GCACCTATACCCTCTGGTATTGCTTTTTAACCTTCCTGGAATCCATTTTCTAAAAAATAA	methionyl.aminopeptidase.2	0.29	0.000514505
LXN	AAGTGTCTTATCAACAGTAATAGCACTATGCATATCCCCTAATAAAAGGCTCTTAACTCC	ens|latexin.[Source:HGNC.Symbol;Acc:13347].[ENSSSCT00000025922]	0.33	0.000515895
NCK1	GAAGTGACTGCTACACAGTTGTAATTCATCAGTAATTGAAGACTGAGAAAATGTCAGTCC	ens|NCK.adaptor.protein.1.[Source:HGNC.Symbol;Acc:7664].[ENSSSCT00000024187]	0.28	0.000521637
CD164	GTTCTATTAAAATCCCTATTTTACCTTACAAATATTTGTTGCACAGGAAGACACACTGCG	gb|Sus.scrofa.mRNA,.clone:OVRM10156F09,.expressed.in.ovary..[AK236142]	0.37	0.00052454
FBXL3	TGGTTTACCAGTTCTCCTTGGGCTTATCTCTGTTTAAACTAGTTTTGAAGTATTATACTG	F-box.and.leucine-rich.repeat.protein.3	0.28	0.00052454
TMED5	CGGCGCCGTATTAAATGAGCAGTGAGTACTGCACTGAATATATATAATAAAAACTACCAT	XM_001928295.2	0.34	0.00052454
HNRNPK	GGTTGATTGACACCTGTAAAATTTGTTAAAACGTTCCTCTTGTAAGGAAATACAGTGATC	NM_031263.2	0.28	0.000525749
LACTB	CAGACATACCTTAACGTCATGGATGCAAAATGAGGTGTTTGGATTTGCTTGGGATTTTTT	ref|Sus.scrofa.lactamase,.beta.(LACTB),.mRNA.[NM_001243362]	0.26	0.000525749
RNF146	TCCCATAGGCTTTGCTGTCTAGTCCTTGTAGTTTGAGGTTTCTTTTGATCCACATTTTTT	ring.finger.protein.146	0.28	0.000525749
HMGB1	AGGATGAGGAGGAAGAAGAAGATGATGATGATGAATAAGTTGGTTCTAGCGCAGTTTTTT	ref|Sus.scrofa.high.mobility.group.box.1.(HMGB1),.mRNA.[NM_001004034]	0.29	0.000526541
SYNCRIP	GCTACTCTATTTTCCAAATGTGTTCCAACAGAAATTCTTCATAACTTCTAGCATGGTATC	gb|Sus.scrofa.mRNA,.clone:MLN010075A08,.expressed.in.mesenteric.lymph.nodes..[AK346917]	0.28	0.000526541
SMIM19	TTCACCATGGGAAGACGTTTCGTTTCTTCAGGATACAATCAGAAATAAAAACACATCCTT	ref|Sus.scrofa.chromosome.8.open.reading.frame.40.(C17H8orf40),.transcript.variant.3,.mRNA.[NM_001190224]	0.31	0.00052762
DENND4C	GGTACTAATTTTAATACTTAACACTTGTTGCCCCAACAGAAAGAATGGAATTACCTTGCA	NM_017925.4	0.27	0.000531438
ARMC1	CAGCTTGATGTTTGTGTGTTTTAATTCTCAGTGTTCTTTGATTCCAGGTCTTATAGAGCA	NM_001190196.1	0.3	0.000532212
PFDN4	CATAACACTTATATCAAGTGTAGGGGCTTTATGTCATGTTATTAAAATCAGTTACGCCTC	ref|Sus.scrofa.prefoldin.subunit.4.(PFDN4),.mRNA.[NM_001123160]	0.25	0.00053386
LNX1	CATGGCCTCTTGTGTATAGTAGTGCCAGAAATAGATACTCTAAATCTTGTTATTTTTCTG	FIP1.like.1.(S..cerevisiae)	0.28	0.000537759
DMD	TATTGCTTATTATACTCTGGTGGAATCCTTTTCTCACATGCTCCTGCAGATGTCTGGGCC	gb|Sus.scrofa.F-actin.capping.protein.alpha.2.subunit.(Capza).mRNA,.complete.cds..[EF202987]	0.32	0.00053946
ANXA1	CCCCATGAAGAGGTTGTTCTAGTAACATTGTCTGAGGAATATGTTTATTCACAGAAAATA	ref|Sus.scrofa.annexin.A1.(ANXA1),.mRNA.[NM_001163998]	0.26	0.000551329
CUL3	TTACAGTTCCTCGGGAAAATGTGAATGTGCTGCGTTTTGTTTTCAATACTGTATGAAAAC	XM_003133685.1	0.29	0.000552532
NACA	GTGGAAGTTAAGGACATAGAATTGGTCATGTCACAAGCAAATGTGTCGAGAGCAAAGGCA	nascent.polypeptide-associated.complex.alpha.subunit	0.3	0.000555212
NCOR1	CCAGCAGCAAATTGCCCGACCCTCACAAGAAGAAAAAGTAGAAGAAAAAGAAGATGATAA	ens|Uncharacterized.protein..[Source:UniProtKB/TrEMBL;Acc:F1SDC8].[ENSSSCT00000019634]	0.33	0.000555212
PLGRKT	GTTTACCCAGAACTTCTCAAAACACAGAATTGTTGACTTGAATCATGGCCTTTACAATTT	ref|Sus.scrofa.chromosome.9.open.reading.frame.46.(C1H9orf46),.mRNA.[NM_001190217]	0.28	0.000555212
PPP1CB	GAGCATTGTCAAATTTGTAGCTTCACAGGGACAGACATCATATTTATAATACCCTTCTAT	ref|Sus.scrofa.protein.phosphatase.1,.catalytic.subunit,.beta.isozyme.(PPP1CB),.mRNA.[NM_214184]	0.29	0.000555212
PPP1CB	CTTAAAGGACACAGATTTGTGATTCTTTGGATGCAACACTTTTGATGTGATTCTAAAAGC	ref|Sus.scrofa.protein.phosphatase.1,.catalytic.subunit,.beta.isozyme.(PPP1CB),.mRNA.[NM_214184]	0.29	0.000555212
CDC5L	GGCCTTTAATTTTAAAAGCCTGATTTTAAAGTGCTGCCTGTGCGTAAACTCTTGAATAAA	ens|cell.division.cycle.5-like.[Source:HGNC.Symbol;Acc:1743].[ENSSSCT00000001908]	0.3	0.000557192
MRPL1	CCTAAAGAAGTAGAAGCAAAAGAAAGTGGCACATTAACTGCTTAAATGTGTTACATTGTG	mitochondrial.ribosomal.protein.L1	0.29	0.000581764
PPARG	GTAATAAAGAAGACAGAGACGGACATGAGCCTTCACCCACTCCTACAGGAAATATACAGG	ref|Sus.scrofa.peroxisome.proliferator-activated.receptor.gamma.(PPARG),.mRNA.[NM_214379]	0.38	0.000581764
UCHL3	CAATGCAATTGCTCTTTCTGCAGCATAGTTTGTCCATAATGGAAACACCAAATATTGTAT	ubiquitin.carboxyl-terminal.esterase.L3.(ubiquitin.thiolesterase	0.29	0.000584046
NDUFC1	CGTCCGTTTTCTTGTGGATCTTCTCATCAAACAACATAAGGAAGATGTTTTAGAGTATAA	ref|Sus.scrofa.NADH.dehydrogenase.(ubiquinone).1,.subcomplex.unknown,.1,.6kDa.(NDUFC1),.mRNA.[NM_001097470]	0.36	0.000584278
HAT1	GTCTATGAGCATATATTACATTAAAAAAGAGCTTCTGAAATACCACTGCAGTTACTTCCC	histone.acetyltransferase.1	0.28	0.000590784
HSPD1	ACTGGATGCTGCTGGAGTGGCCTCTCTTTTAACTACAGCAGAAGTGTAGTCACAGAAATT	ref|Sus.scrofa.heat.shock.60kDa.protein.1.(chaperonin).(HSPD1),.mRNA.[NM_001254716]	0.24	0.00059331
IL8	TGACTGCAAGCTTTGTTATGCAGTGCTGTATTGAATGACGTGAATTTTAAATTAGGACTA	ref|Sus.scrofa.interleukin.8.(IL8),.mRNA.[NM_213867]	0.21	0.00059331
PCYOX1	CTCCTTTTTAATATCCATCAGCAGTGTTTTGCAAACTTGTCTGATCATAAGAATCATCTG	ens|prenylcysteine.oxidase.1.[Source:HGNC.Symbol;Acc:20588].[ENSSSCT00000022340]	0.28	0.000600055
RTN4	CTGGACTGAATCTAATGCTTCCGAAAATGTTGTTTGCAAATACAAACATTGTTATGCAAG	ref|Sus.scrofa.reticulon.4.(RTN4),.mRNA.[NM_001129963]	0.25	0.000601891
RTN4	AAACGACGCCATGCAAATAGAACTCTCAACATAGACTTCATCGCACAGACTTAACTGTAG	ref|Sus.scrofa.reticulon.4.(RTN4),.mRNA.[NM_001129963]	0.26	0.000602827
OSTF1	CTGTGAGTAAAACATGTAAATGAATAGTTTCACCTTCTGTTGCCAATAAGTGACTGGATA	ref|Sus.scrofa.osteoclast.stimulating.factor.1.(OSTF1),.mRNA.[NM_214005]	0.32	0.000603404
TSPAN2	GGAGATTTTGTGCATACAACAGAATCAAGCAAGGAAACAAAAATACTTAGACACAACGGA	ens|tetraspanin.2.[Source:HGNC.Symbol;Acc:20659].[ENSSSCT00000007393]	0.31	0.000603965
ANXA1	CCATGAAGAGGTTGTTCTAGTAACATTGTCTGAGGAATATGTTTATGTCACGAGAAAATA	ref|Sus.scrofa.annexin.A1.(ANXA1),.mRNA.[NM_001163998]	0.27	0.000604078
ST13	GCTTTGAAGATAATCCCTACCCCTTTGCCCCAAGTGCAGCTGAAACATTTTACAGTGGTT	XM_003126003.1	0.28	0.000604078
MAGT1	CACATTGTAGTGGTAAAGATAACCAGATGTCTGGCTGTTTGCTTTTTGATCATATCAATA	XR_116420.1	0.34	0.000618005
NUS1	CTTGTGATGTTTTGTATGGCTGTAGACTTTGGCAACATGTAAATAATGTGTAAAGCAAGT	ens|nuclear.undecaprenyl.pyrophosphate.synthase.1.homolog.(S..cerevisiae).[Source:HGNC.Symbol;Acc:21042].[ENSSSCT00000030561]	0.28	0.000618005
ACADM	GTTGAGTAATTAGAACTGATCTACCATTTAAACTCCAGGAAAGAGAAAGGGCTTTAAGAT	ref|Sus.scrofa.acyl-CoA.dehydrogenase,.C-4.to.C-12.straight.chain.(ACADM),.mRNA.[NM_214039]	0.3	0.000625151
COX3	AGGTTCTGTTCTTCACTGGATTCTTTTGAGCTTTCTACCACTCAAGCCTAGCACCAACAC	ens|Cytochrome.c.oxidase.subunit.3..[Source:UniProtKB/Swiss-Prot;Acc:Q35916].[ENSSSCT00000019677]	0.16	0.000626531
DDX1	CTCTTGCATGTCAAGAAACATCAGTCTTAGGAATTCTTCATAAAATGGCAACCTAATGAA	DEAD.(Asp-Glu-Ala-Asp).box.polypeptide.1	0.24	0.000626531
RAD23B	GGAAGGGTTGGGAAATGTGGCTGGAAAAATACTTTGGAAATATACAATCAAGATATCTCA	ens|RAD23.homolog.B.(S..cerevisiae).[Source:HGNC.Symbol;Acc:9813].[ENSSSCT00000005980]	0.31	0.000626531
BLNK	CCTATTTCTACTTTCGAGGAAAAAGTCCAAAAACTTCATATTTTGGATTATTGCTCGTCC	Unknown	0.35	0.000633822
PRNP	GATATACATTACCTTCTGCATTGTTATTGGCTTGCACTTTGTGGGTATCCTATGTAAAAA	ens|Sus.scrofa.prion.protein.(PRNP),.mRNA..[Source:RefSeq.mRNA;Acc:NM_001008687].[ENSSSCT00000007708]	0.27	0.000635017
DMD	TATTGCTTATTATACTCTGGTGGAATCCTTTTCTCACATGCTCCTGCAGATGTCTGGGCC	capping.protein.(actin.filament).muscle.Z-line,.alpha.2	0.32	0.000635561
SMIM19	CCCTGAACTGTCCTGTCTTATATCCTTTGGTACTGTACAATGAAATGTTTTTGCCTGATT	NM_001190222.1	0.33	0.000640099
ITGB1	GCCTGGTGCTTTTTATCACCTCTTCTTCTAATCATTAATGTATTTGTTTGCAATTTGGGG	ref|Sus.scrofa.integrin,.beta.1.(fibronectin.receptor,.beta.polypeptide,.antigen.CD29.includes.MDF2,.MSK12).(ITGB1),.mRNA.[NM_213968]	0.29	0.000647636
RTN4	GTTTAAGCTGTATTGAACTAAATCTGTGGAATGCATTGTGAACTGTAAAAGCAAAGTACC	ref|Sus.scrofa.reticulon.4.(RTN4),.mRNA.[NM_001129963]	0.26	0.000653201
RTN4	GTAGTTCCAAAGCACATAAGCTAGAAAAGGACATATATTTCCAGGAGCAGTACCATCTGT	ref|Sus.scrofa.reticulon.4.(RTN4),.mRNA.[NM_001129963]	0.26	0.000654729
CCDC58	GCCAAGAGCTCCAAGTATAAACGATTCTGATAATTACGGAGAAATCAACTGCTATTTTAT	coiled-coil.domain.containing.58	0.3	0.000657305
SUMO1	CAGAAGATCCCAGAAAGTTCTAACTTTCATTAGCAGTTAAAAGTTATTCATGCAGAAGTG	gb|Sus.scrofa.clone.Clu_3804.scr.msk.p1.Contig2,.mRNA.sequence..[AY609886]	0.3	0.000657552
SYAP1	CCTGTTCCCCTTCAAGTCTCGTGTTGTTTAAATTGTCACCACATATAAATGTTTTTGCTT	ref|Sus.scrofa.synapse.associated.protein.1.(SYAP1),.transcript.variant.2,.mRNA.[NM_001244109]	0.3	0.000657552
SSB	CCTGGCCAAAAGTATAAAGTCACAGACCTGCTAATACTTTTCAAGGAAGAGTACTTTGCC	Sjogren.syndrome.antigen.B.(autoantigen.La)	0.28	0.000658442
DENR	GGGCATATTAACATATTGTTGGGTAACAGTTGTTCAAGCTATTCTGGAGATTATTTGGTA	density-regulated.protein	0.32	0.000671524
RNMT	TTACCTTTGGGAACGTTAAGTAAATCTGAATGGGAAGCTACAAGTATTTACCTGGTTTTT	NM_001098942.1	0.31	0.000671524
VBP1	CCATCTCCGTGTAGTGAAGAGTATACTTGTACAATGTTTTGTACTTGTACTTCATGATAT	von.Hippel-Lindau.binding.protein.1	0.29	0.000671917
HSPA13	TGTTCTGAAGAGCATAGTTATTGTGCATAACAAATTGTGCCTCTTAAGTGTATACAGGTA	ens|heat.shock.protein.70kDa.family,.member.13.[Source:HGNC.Symbol;Acc:11375].[ENSSSCT00000013138]	0.3	0.000673454
MRPS31	CTTTCCAAAAACCCATATCTGAGTGTTAAACAGAAAGTTGAACACATAGAGTGGTTTAGA	ens|mitochondrial.ribosomal.protein.S31.[Source:HGNC.Symbol;Acc:16632].[ENSSSCT00000010269]	0.29	0.000673454
GNPNAT1	TGTGTGAAGCCCCTCTTCTGAGTAACATTTTTATGAAGAAGAGATTACAAAATTGAGTGG	ref|Sus.scrofa.glucosamine-phosphate.N-acetyltransferase.1.(GNPNAT1),.mRNA.[NM_001243376]	0.3	0.000681371
KIAA0368	CAAGTGGGGAAAAGTAAAGATTAATCTGTAGCATGCATCATTCCTTGGCTGAAATAAAAA	KIAA0368	0.27	0.000681617
MCMBP	CCAAAGAGAAGTACATAATTTGCTTGGTCTTACAGAAAAGTTCCCTTGAAAAGGAAAACC	XM_001929071.2	0.32	0.00068689
MAPK6	ACTGTATGTTTTTACTGAATGATCTATTCCCCATCCCAAGGCAAGCATGAATAAAATTAG	ens|mitogen-activated.protein.kinase.6.[Source:HGNC.Symbol;Acc:6879].[ENSSSCT00000005107]	0.3	0.000688846
ETFA	GCTGAAAACATAAGAAATTCATGGCTAATATAACAATCATTGGAAAGCATGGAGAGCTGT	electron-transfer-flavoprotein,.alpha.polypeptide	0.3	0.00068972
COPB1	GAATGCTGTCCTCAAAGTATATAATGTTTCACACATGTATCAAGACCATTTTCACAGTAC	coatomer.protein.complex,.subunit.beta.1	0.27	0.000693359
NUS1	GCAGGGTCTGGAATTGCTTGTCAAATTCTGAAGCTATGAAGAATAAATGGTTTGATTTTG	ens|nuclear.undecaprenyl.pyrophosphate.synthase.1.homolog.(S..cerevisiae).[Source:HGNC.Symbol;Acc:21042].[ENSSSCT00000030561]	0.29	0.000706491
ANP32B	TTTAACTGTGAGGTTACTAACCTGAATGACTATCGAGAGAGTGTCTTCAAGCTCCTGCCC	ens|acidic.(leucine-rich).nuclear.phosphoprotein.32.family,.member.B.[Source:HGNC.Symbol;Acc:16677].[ENSSSCT00000005912]	0.26	0.000710854
NACA	AGAGCAAAGGCAGTCCGAGCCCTGAAGAACAACAGTAATGATATTGTAAATGCTATTATG	ens|Uncharacterized.protein..[Source:UniProtKB/TrEMBL;Acc:I3LAR5].[ENSSSCT00000025543]	0.31	0.000710854
CPOX	ATTCTAGGGCTAGAAAATGTATGAATTCTTCAGCTGTCTTACGAGATGCACTCATAAATT	coproporphyrinogen.oxidase	0.31	0.000712675
CARD6	CTTGTGATAGTAGCCCCAAATTGCTTGGATGATAAAACTCATTTGACCCTTACATATAGA	XM_002696354.1	0.32	0.000722508
IFIT3	TACTAGAATCAGTGCTTCAGGCCTGCATGATGCACTCAGTTCTCCAGAAAGCCTTCATTT	Unknown	0.3	0.000725261
PPP1CB	CAGATTTGTGATTCTTTGGATGCAACACTTTTGGTGTGATTCTAAAAGCTTTTATTGAGC	ref|Sus.scrofa.protein.phosphatase.1,.catalytic.subunit,.beta.isozyme.(PPP1CB),.mRNA.[NM_214184]	0.29	0.000725261
PTP4A1	GGAGAAATAATTTGTCAGTGTTCACCAGCTTGTAAAAATTTAGTGCGAGAGCTTAAACAT	XM_003121246.1	0.31	0.000725261
RTN4	ACAGACTTAACTGTAGTTAACTTTGTCACAAACTCTGGACTGAATCTAATGTTCCGAAAA	ref|Sus.scrofa.reticulon.4.(RTN4),.mRNA.[NM_001129963]	0.27	0.000725261
COX3	TTCACTGGATTCTTTTGAGCTTTCTACCACTCAAGCCTAGCACCAACACCCGAATTAGGA	ens|Cytochrome.c.oxidase.subunit.3..[Source:UniProtKB/Swiss-Prot;Acc:Q35916].[ENSSSCT00000019677]	0.16	0.000731429
GPM6B	CAACTAGACCACAGACCTCCTACTTTTATAGACTTGAATACTTTAATAGGGTTGGTATTT	ens|glycoprotein.M6B.[Source:HGNC.Symbol;Acc:4461].[ENSSSCT00000034196]	0.37	0.00074078
SELENOP	GGCTTAGAAAGTATTTCCATAGTCAATGATGGTTCATTAGGTAAACTAAGTCCTATAACC	ref|Sus.scrofa.selenoprotein.P,.plasma,.1.(SEPP1),.mRNA.[NM_001134823]	0.34	0.00074078
YETS4	CGGGTATCGGAATTTCATTATAAAGTATAGCTTGTACAAATTTTGTATTCCCCTGGTAGT	YEATS.domain.containing.4	0.31	0.00074078
MST4	AACTGTTTCTGGGTGAAGCGTACTTCAGTGTTTTGGGGGGCTAAAAATAAATATTTAAAT	gb|Sus.scrofa.mRNA,.clone:AMP010011E07,.expressed.in.alveolar.macrophage..[AK230578]	0.33	0.00074458
DEK	GACGGACCACTCCTGAATGAGACTAATTTTGTCTTTTAAATTTGACTGTCTTAATCAGTT	DEK.oncogene	0.37	0.000749758
ITM2B	GTGGTGTCTTTTATCTTGAATTAGTAGTTGTATGAAGTCAAGGTAATAGTACACTTCACC	ref|Sus.scrofa.integral.membrane.protein.2B.(ITM2B),.mRNA.[NM_001042375]	0.26	0.000749758
EPS8	CATAGTGCCTTTTTCACATGAGTCAGCTGGAAAGTCTGCAATAAACAGTATTTGCTGTAT	XM_003126456.1	0.3	0.00075324
LYPLA1	CTGTGAAATGTGCTGTAATGTGGGAAAATGTAAATCTTTTTCACGGTTTCTATCAATGTG	ens|Uncharacterized.protein..[Source:UniProtKB/TrEMBL;Acc:F1RSG9].[ENSSSCT00000006859]	0.37	0.000753437
RBM18	GTCCTCAAAGGGTTATGGTGGAGTAGGACTTACTTAATGCAAAATAGTCTTCTATTTTTA	ens|RNA.binding.motif.protein.18.[Source:HGNC.Symbol;Acc:28413].[ENSSSCT00000029013]	0.32	0.000753437
GPM6B	CCACAGACCTCCTACTTTTATAGACTTGAATACTTTAAGTAGGGTTGGTATTTATTTCCT	ens|glycoprotein.M6B.[Source:HGNC.Symbol;Acc:4461].[ENSSSCT00000034196]	0.37	0.000754464
IMPA1	TTCAAGCCAGGGCGTTATTTTATTGTGCACATCTAATACGTCAGATATATATGAACTAAG	gb|Sus.scrofa.mRNA,.clone:DCI010107B07,.expressed.in.dendritic.cells.(immature)..[AK344681]	0.31	0.000754464
RASA1	CCACTTAAAACAGCTATCCATCTTTGACCTTTCTGACTACTTGTTATCTGTTGGATATTT	RAS.p21.protein.activator.(GTPase.activating.protein).1	0.29	0.000754488
DENR	GCCAAAGTCTAATAAACAGGGGAGACTGTCATGCTTATGCATGAAATAGAATTTAGTTAA	ens|density-regulated.protein.[Source:HGNC.Symbol;Acc:2769].[ENSSSCT00000010730]	0.29	0.000757211
PEX3	GATGCTGTTTACTCACAGCTGTTACTAACTACTGTACATATGGTTTCTTTCATTTGTATG	ens|peroxisomal.biogenesis.factor.3.[Source:HGNC.Symbol;Acc:8858].[ENSSSCT00000004569]	0.31	0.000759396
COX3	GGCCACCACACATCAGTTGTCCAAAAAGGCTTACGATACGGTATAATTTTATTTATTATT	Cytochrome.c.oxidase.subunit.3;.ATP.synthase.subunit.a;.ATP.synthase.protein.8	0.16	0.000760874
BACH1	GTGGACGATACAAGTTGAATGTGGACATGTAGCCACATTAACAACTTGGAAAAAATTTTA	gb|1574211.MARC.3PIG.Sus.scrofa.cDNA.5',.mRNA.sequence.[DY437978]	0.32	0.000773221
RB1	CGACCTCTGCAAGAAAATGAACACATGGACATTTTAAAGCTTTTAGTGTTACAAAAAACG	gb|Sus.scrofa.mRNA,.clone:AMP010010G12,.expressed.in.alveolar.macrophage..[AK230567]	0.28	0.000773221
ENSSSCT00000017295	GGTTTCAGCTTAAATAGTCTTATGTCATGGCAACAAACTACTTTTTCAGACCCTAAAAGA	ens|membrane-associated.ring.finger.(C3HC4).7,.E3.ubiquitin.protein.ligase.[Source:HGNC.Symbol;Acc:17393].[ENSSSCT00000017295]	0.34	0.000784427
IFIT3	CCTAAGTCTTATCCTTGGCTTCAGCCATGTACGTATATGTATTTTTGATAGTGATATTAC	XM_001928703.1	0.3	0.000784427
CD164	CAGAACTCACAGCCTTTCCCCTCTTCCTTTGCAGTTCAGTATCTTGAGCCATTAATAATT	gb|Sus.scrofa.mRNA,.clone:OVRM10156F09,.expressed.in.ovary..[AK236142]	0.39	0.000792883
CETN3	TGGATAAACACTAAGAATGTTGAAGTTATCGTCTTATATTCTATTTTTGTGCCTGGAGCC	ens|centrin,.EF-hand.protein,.3.[Source:HGNC.Symbol;Acc:1868].[ENSSSCT00000015458]	0.31	0.000792883
HSPD1	TGCTGGAGTGGCCTCTCTTTTAACTACAGCAGAAGTTGTAGTCACAGAAATCCTAAAGAA	ens|heat.shock.60kDa.protein.1.(chaperonin).[Source:HGNC.Symbol;Acc:5261].[ENSSSCT00000017505]	0.24	0.000792883
PLGRKT	GTTTACCCAGAACTTCTCAAAACACAGAATTGTTGACTTGAATCATGGCCTTTACAATTT	chromosome.9.open.reading.frame.46	0.29	0.000792883
VPS37A	GTACAGCACTGAAACTGATTTTGTACAGATTAGAATGATTGCTGTGATCTTTGCTTTAGA	ens|Uncharacterized.protein..[Source:UniProtKB/TrEMBL;Acc:F1SET6].[ENSSSCT00000007649]	0.32	0.000792883
TRA2B	CTTCAGAGCTTGAGAAAGAGAAGGGAACACTACACCTGTGTTGTGTATGAACTGAAGACT	ens|transformer.2.beta.homolog.(Drosophila).[Source:HGNC.Symbol;Acc:10781].[ENSSSCT00000025696]	0.26	0.000799597
LYZ	CAGTCTTCATCTGTTCAGTTATCTCTAAAAACAGTAAAAGATAACCAGTCTTTGTTGGGT	lysozyme.(renal.amyloidosis)	0.24	0.000802617
EIF3E	TGAATGCAATTCAAACGATGTGTCCACACATACTCCGCTATTTGACCACAGCAGTCATAA	eukaryotic.translation.initiation.factor.3,.subunit.E	0.31	0.000811737
HSPA13	GAAGAGCATAGTTATTGTGCATAACAAATTGTGCCTCTTAAGTGTATACAGGTAATTCAC	ens|heat.shock.protein.70kDa.family,.member.13.[Source:HGNC.Symbol;Acc:11375].[ENSSSCT00000013138]	0.31	0.000811737
SRP54	AAACGGGGAAAAAAGTATTTTTCTTGCCTGTCTTGCCCTTTTTCTCTCTCTTCTCATCTT	ens|signal.recognition.particle.54kDa.[Source:HGNC.Symbol;Acc:11301].[ENSSSCT00000002187]	0.32	0.00082643
SUMO1	CCTGGGATATGGGTTTTAAATGGACGTTGTCTGTACCAGCTTCATTAAAATAAACAAATA	gb|Sus.scrofa.clone.Clu_3804.scr.msk.p1.Contig2,.mRNA.sequence..[AY609886]	0.3	0.000830311
ACSL3	AGCTGAAACGCAAAGAGCTTAAAACACATTCCAGGCGGACATTGAGCGAATGTATGGAAG	ref|Sus.scrofa.acyl-CoA.synthetase.long-chain.family.member.3.(ACSL3),.mRNA.[NM_001143698]	0.32	0.000842767
CD164	AGCCTTTCCCCTCTTCCTTTTGCAGTTCAGTATCTTGAGCCATTAATAATTTTTGGGTTT	Unknown	0.39	0.000842767
COX3	CTCTTACTATCTCTAGGACTATTAACAATACTTTGACAATATACCAATGGTGACGAGACA	ens|Cytochrome.c.oxidase.subunit.3..[Source:UniProtKB/Swiss-Prot;Acc:Q35916].[ENSSSCT00000019677]	0.2	0.000842767
PLGRKT	GTTTACCCAGAACTTCTCAAAACACAGAATTGTTGACTTGAATCATGGCCTTACAATTTT	ref|Sus.scrofa.chromosome.9.open.reading.frame.46.(C1H9orf46),.mRNA.[NM_001190217]	0.29	0.000842767
ZFAND6	GAGCGAGGGAAGGAAAAGCTGTATGCATTTCATTGCTGACTGCAGGTTTCTTTCAGGTTA	ATPase,.Class.I,.type.8B.family.pseudogene	0.31	0.000842767
RBMX2	CCACGGACTGTTCAGCTGCATGATAGAATTGGAAGTGAACTGTGTTTTAAAAATACAATG	ref|Sus.scrofa.RNA.binding.motif.protein,.X-linked.2.(RBMX2),.mRNA.[NM_001243671]	0.29	0.000844684
RBMS1	GGACTTGTTGTTAAACGCCAAAAGACATTTTTGAACTGTACATTTGATCAGATTGTTAGC	tc|Rep:.Uncharacterized.protein.C2orf12.-.Homo.sapiens.(Human),.partial.(80%).[TC528354]	0.32	0.000844715
EMC2	TATGTTGGAAACACTGCAGATCACCCAGTCTTAAGGAGAGAGTAGGACATACAGAGGAAG	tetratricopeptide.repeat.domain.35	0.29	0.000852904
HSPD1	CCTTTCTGTGGAGAGTAAGAATAATTTGTACAGAGTAGAGAAATATCCAATTATGTGACC	ens|heat.shock.60kDa.protein.1.(chaperonin).[Source:HGNC.Symbol;Acc:5261].[ENSSSCT00000017505]	0.28	0.000855384
SPTSSA	GGGTGCTGCAAATGCGTTTGCACATTGCATATGATGAGATGAATTGTTGATAAAAAATTA	gb|Sus.scrofa.mRNA,.clone:OVRM10016C10,.expressed.in.ovary..[AK234789]	0.28	0.000855384
COX1	AACATTCTTTCCACAACACTTTCTAGGACTACCGGAATACCTCGACGATACTCCGATTAT	ens|Cytochrome.c.oxidase.subunit.1..[Source:UniProtKB/Swiss-Prot;Acc:O79876].[ENSSSCT00000019670]	0.22	0.000866174
ETFA	CGCATGTCAGAATGCTTTTTTATGGGGTTATTATGTTTCTTCTTAATTATCTGTGGTTCC	ref|Sus.scrofa.electron-transfer-flavoprotein,.alpha.polypeptide.(ETFA),.mRNA.[NM_001244403]	0.29	0.000866174
TPD52	CATCACCACTACTTTTCCTTATGCTGTATATGGTTATGGCCTACAATGTTGTATTTGTTA	ref|Sus.scrofa.tumor.protein.D52.(TPD52),.mRNA.[NM_001244387]	0.33	0.000866876
SP110	GGGATGGGATTATAGGGGACATTTGCCTTCCATATTATATATTTATGTACAGGTGAAATT	gb|Sus.scrofa.mRNA,.clone:OVRM10005B12,.expressed.in.ovary..[AK234674]	0.36	0.000868839
RIOK2	TTCAAGATCTTGACTATTTTTCATTCAGCTACTCTGATCCCTTCTTAAGCCACCTTCAGT	ens|RIO.kinase.2.[Source:HGNC.Symbol;Acc:18999].[ENSSSCT00000015487]	0.29	0.000885289
HSPD1	AGCAGAAGTTGTAGTCACAGAAATTCCTAAGAAGAGAAGGATCCTGGAATGGGTGGAATG	ref|Sus.scrofa.heat.shock.60kDa.protein.1.(chaperonin).(HSPD1),.mRNA.[NM_001254716]	0.26	0.0008898
UBE2K	TGCTTGCATTTCCCCCTATTTGACACATGAAAGCTGTGTTGGGTGTTTTACTGTACATAC	NM_005339.4	0.31	0.000898563
CNIH	CCGTCCTGCTGTTCCTTTAGTGCAATACAATAAAACTCTGAAATTAAGACTTATTTTCAG	cornichon.homolog.(Drosophila)	0.31	0.000901363
CYTB	GGTCTATACTACGATCCTATATATTCCTAGAAACATGAAACATTGGAGTAGTCCTACTAT	ens|cytochrome.b..[Source:RefSeq.peptide;Acc:NP_008646].[ENSSSCT00000019689]	0.17	0.000901363
CYTB	TATCTACATGCAAACGGAGCATCCATATTCTTTTTTGCCTATTCATCCACGTAGGCCGAG	ens|cytochrome.b..[Source:RefSeq.peptide;Acc:NP_008646].[ENSSSCT00000019689]	0.17	0.000901363
ETFA	GAGCTGTATTTCATAATTTGATGAAAATGCTAACGCATGTCAGAATGCTTTTTTATGGGG	ref|Sus.scrofa.electron-transfer-flavoprotein,.alpha.polypeptide.(ETFA),.mRNA.[NM_001244403]	0.3	0.000901363
FXR1	CAGAAAGGGGAGGGATCCTGAAGAAATCATATGTTAAACATACTTTGACACCTACTGTGT	ens|fragile.X.mental.retardation,.autosomal.homolog.1.[Source:HGNC.Symbol;Acc:4023].[ENSSSCT00000027021]	0.3	0.000901363
SMIM19	AGTTGAATTCATCTTTGCTCCTTCATAATTTGCACATGAACTGGCTTTTCTACATGGCAA	ref|Sus.scrofa.chromosome.8.open.reading.frame.40.(C17H8orf40),.transcript.variant.3,.mRNA.[NM_001190224]	0.32	0.000901363
SLC35A3	CTATGCACTCTTTGCAAGAGCACACAAGTGTCAGACATCAATTTTGCAAATTAGAAATAT	tc|Rep:.Solute.carrier.family.35.member.A3.-.Sus.scrofa.(Pig),.partial.(46%).[TC524057]	0.33	0.000902725
KLF9	TGCAGGTAGATTTAGCACAGTACTCATCACTCTGGATAGATTGAGATGTTCTTTCACAAC	gb|Sus.scrofa.Kruppel-like.factor.9.(KLF9).mRNA,.complete.cds..[GQ274320]	0.29	0.000903103
NUDT9	GAAGAACGGATGCTCTTTGCAGAATCAGAATCTGAATAAAGATAAATTTTTGTTCAGCCA	nudix.(nucleoside.diphosphate.linked.moiety.X)-type.motif.9	0.31	0.000903103
COX3	ATACTTTGACAATATACCAATGGTGACGAGACATTATTCGAGAAAGCACTTTCCAAGGCC	ens|Cytochrome.c.oxidase.subunit.3..[Source:UniProtKB/Swiss-Prot;Acc:Q35916].[ENSSSCT00000019677]	0.2	0.000921944
TSPAN12	GTGACCGTTTAACTAGAGATTTTCTTTGCCTTATTTCACTGATTAAGATACTGTGGTGAA	tetraspanin.12	0.29	0.000926148
BZW1	CAGTGCCAACCTCTGGCCTCAGATATGTAATTCTTAATAAGATGTTAAAATTGTACTTGT	gb|Sus.scrofa.mRNA,.clone:OVRM10102E11,.expressed.in.ovary..[AK235666]	0.33	0.000934688
RANBP9	CTGAGTGAATATGTCTGTTGCTACTTACAATCCCAACCTGTTAGTCCCAGTAGTTTTGTT	ens|RAN.binding.protein.9.[Source:HGNC.Symbol;Acc:13727].[ENSSSCT00000001150]	0.3	0.000934688
DPM1	GTTGGGAGGAAATGAAATAGTCTCTTTCTTGAAAGGATTATTGACTCTTTTTGCTACTAC	ref|Sus.scrofa.dolichyl-phosphate.mannosyltransferase.polypeptide.1,.catalytic.subunit.(DPM1),.mRNA.[NM_001101820]	0.32	0.000935696
ACSL3	CTGGAAAAGTTTGAAATTCCAGTAAAAATTCGTTTAAGCCCTGAACCGTGGACCCCTGAA	ref|Sus.scrofa.acyl-CoA.synthetase.long-chain.family.member.3.(ACSL3),.mRNA.[NM_001143698]	0.32	0.000948829
COX1	TTATCTATAGGAGCAGTGTTCGCCATTTAGGGGGCTTTGTTCACTGATTCCCCCTATTCT	ens|Cytochrome.c.oxidase.subunit.1..[Source:UniProtKB/Swiss-Prot;Acc:O79876].[ENSSSCT00000019670]	0.31	0.000948829
HTATSF1	GCTGTTCAGTTTAAACTTCATAGCGTAATGCAAGTAAACTGGATACTCTGTCCTTTGTCA	XM_001790627.2	0.24	0.000948829
LYPLA1	GCAAGATCTAATTTATGGCAAGAACTATTCTGTTGAAATGTGCTGTAATGTGGGAAAATG	ens|Uncharacterized.protein..[Source:UniProtKB/TrEMBL;Acc:F1RSG9].[ENSSSCT00000006859]	0.38	0.000948829
RPS4	TTTCCTGTGCCCAGCTTTCCAAATGGAGGGTGAAAAATGTCCAATTGGAAGCAGTGAGAT	ref|Sus.scrofa.ribosomal.protein.S4.(RPS4),.mRNA.[NM_001204283]	0.34	0.000948829
EBAG9	GTGTAAATAATTTTATGGTGGGAAAGAACTCTGCTTCTGTAATGCTTTCCTTCATTATGC	ens|estrogen.receptor.binding.site.associated,.antigen,.9.[Source:HGNC.Symbol;Acc:3123].[ENSSSCT00000006611]	0.35	0.00095563
ETFA	CGCATGTCAGAATGCTTTTTTATGGGGTTATTATGTTTCTTCTAATTATCTGTGGTTCCA	ref|Sus.scrofa.electron-transfer-flavoprotein,.alpha.polypeptide.(ETFA),.mRNA.[NM_001244403]	0.3	0.000957678
ZFAND6	CGTTCATCGGTCTGTGTGTATACAATATGAAGAATGATCTGAAGTAATTGTGCTGTATTT	ens|zinc.finger,.AN1-type.domain.6.[Source:HGNC.Symbol;Acc:30164].[ENSSSCT00000001994]	0.3	0.000964264
REEP5	GAGCATAGCCTTTAAAAGTTACCCCCTCCTGAAGATGTGATATATATTAAATGGAAATGG	XM_003123833.1	0.37	0.000978387
TAF7	GCTGTAGCTATCTTTCTGCTCTTCAAAGCAGTTAATCATATGTAGCATTGCAAATCATTT	RAN.binding.protein.3-like	0.29	0.000985084
HNRNPF	ACTGTAGGAATGGTGAGGCCTTGACTTAAAACTTTCTTTGTACTGTGATTTCCTTTCGGG	gb|Sus.scrofa.mRNA,.clone:OVRM10013H03,.expressed.in.ovary..[AK234758]	0.35	0.00100238
COX3	TATTACGAAGCACCATTCACAATCTCCGACGGAGTGTATGGTCCACTTTCTTTGTGGCTA	ens|Cytochrome.c.oxidase.subunit.3..[Source:UniProtKB/Swiss-Prot;Acc:Q35916].[ENSSSCT00000019677]	0.19	0.00100262
DDX3X	AGTGACTTGTACATTCAGCGATAGCATTTGAGCAAGTTTTATCAGCAAGCAATATTTTCA	DEAD.(Asp-Glu-Ala-Asp).box.polypeptide.3,.X-linked	0.29	0.00100262
ELOVL7	ATTGTGGAAAACTTCATGGATATTGTCAAAGCTTGGGTTTGGTTTTTGTCTGTGTATTAC	ref|PREDICTED:.Sus.scrofa.ELOVL.fatty.acid.elongase.7.(ELOVL7),.mRNA.[XM_005654221]	0.36	0.00101061
SLU7	ATGGGAAAATCCATATCGATTCTTCTTGCTGCCTGGCTTTAATAAAGCATCCAGAAGTCT	SLU7.splicing.factor.homolog.(S..cerevisiae)	0.35	0.00101074
CYP51	ATCTGCCTGGTAATCGCTCCACATGGTTGCATCCATGTGCAAGTCCAAAATAAAGTCCTT	ref|Sus.scrofa.cytochrome.P450,.family.51,.subfamily.A,.polypeptide.1.(CYP51),.mRNA.[NM_214432]	0.29	0.00101421
ND5	CAGACGCCAACACAGCTGCACTACAAGCAATCCTATACAACCGCATCGGAGACATTGGAT	NADH-ubiquinone.oxidoreductase.chain.5	0.33	0.00102662
TMEM167A	CTCATCCTCTAAATAAGACTAAGACCACATACTTAGAGTTCAAAAGAGCTAAACAGAACA	XM_003123759.1	0.28	0.00102662
CYP51	AAGCCCAGTAAACTCTTTGGAAGTCTTAGGTTATTTATTCATTTACTGGGTAATGTTGTG	ref|Sus.scrofa.cytochrome.P450,.family.51,.subfamily.A,.polypeptide.1.(CYP51),.mRNA.[NM_214432]	0.26	0.00105582
RPL5	TTACCTGGATGCAGGGCTTGCCAGGACGACTACTGGAAACAAAGTTTTTGGGGCCCTGAA	ribosomal.protein.L5.pseudogene.34;.ribosomal.protein.L5.pseudogene.1;.ribosomal.protein.L5	0.29	0.00105582
NUS1	CTTGTGATGTTTTGTATGGCTGTAGACTTTGGCAACATGTAAATAATGTGTAAAGCAAGT	ens|nuclear.undecaprenyl.pyrophosphate.synthase.1.homolog.(S..cerevisiae).[Source:HGNC.Symbol;Acc:21042].[ENSSSCT00000030561]	0.3	0.00105588
GPM6B	GTTTACAGTTTCATACCAACTATCTACAACTTAATTACAACTAGACCACAGACCTCCTAT	ens|glycoprotein.M6B.[Source:HGNC.Symbol;Acc:4461].[ENSSSCT00000034196]	0.38	0.00106137
TMCO1	GTTGCTTACACAAATATTCTGGGGACTGACTTTCAGGTATGTGCTGTGTGCCATGTACCA	ens|Sus.scrofa.transmembrane.and.coiled-coil.domains.1.(TMCO1),.mRNA..[Source:RefSeq.mRNA;Acc:NM_001167585].[ENSSSCT00000006931]	0.3	0.00106681
RTN4	GGTTTAAGCTTATTGAACTAAATCTGTGGAATGCATTGTGAACTGTAAAAGCAAAGTACC	ref|Sus.scrofa.reticulon.4.(RTN4),.mRNA.[NM_001129963]	0.27	0.00106936
CYTB	ACATGAAACATTGAGTAGTCCTACTATTTACCGTTATAGCAACAGCCTTCATAGGCTACG	ens|cytochrome.b..[Source:RefSeq.peptide;Acc:NP_008646].[ENSSSCT00000019689]	0.16	0.00107562
FAM151B	GTTCTACAATGACCATGCTTCGCTTTTACAAAGAGAACTGAATTTATAAATGGACTGCAT	ens|family.with.sequence.similarity.151,.member.B.[Source:HGNC.Symbol;Acc:33716].[ENSSSCT00000029158]	0.34	0.00107562
KLF9	ACAGACACTGATTGTTGTCAGTTTGCAGGTAGATTTAGCACAGTACTCATCACTCTGGAT	ens|Sus.scrofa.Kruppel-like.factor.9.(KLF9),.mRNA..[Source:RefSeq.mRNA;Acc:NM_001011504].[ENSSSCT00000029337]	0.31	0.00107562
ZFAND6	GGTTTCTTTCGGTTACGTTCATCGGTCTGTGTGTATACAATATGAAGAATGATCTGAAGT	ens|zinc.finger,.AN1-type.domain.6.[Source:HGNC.Symbol;Acc:30164].[ENSSSCT00000001994]	0.32	0.00107562
PTGS2	GTTTTGGTTGAGAGTCAGTAATAGAAGGGCGTGTATAAAAAACTGTTAACTTCACTGATT	ref|Sus.scrofa.prostaglandin-endoperoxide.synthase.2.(prostaglandin.G/H.synthase.and.cyclooxygenase).(PTGS2),.mRNA.[NM_214321]	0.31	0.0010761
TMEM85	TTGGAGATACTTGTGGAAGATGTGAGAAACTAATGCTGGATTCAGATTATACATGATGAA	transmembrane.protein.85	0.32	0.0010761
TPD52	GCCAAGCTTGGAATATCCTAAAGCATGACTAGATTTACCTGGGATAAATTATCTTATGAA	ref|Sus.scrofa.tumor.protein.D52.(TPD52),.mRNA.[NM_001244387]	0.35	0.0010761
C6orf62	CTTTGCTTAAGGGTTGCATACTTTTATTGGAATAAATCTGAATGATCCTACTCCTTTGGA	ens|chromosome.6.open.reading.frame.62.[Source:HGNC.Symbol;Acc:20998].[ENSSSCT00000001190]	0.31	0.00108861
RTN4	GTTTAAGCTGTATTGAACTAAATCTGTGGAATGCATTGTGAACTGTAAAAGCAAAGTACC	Unknown	0.28	0.00109803
PODN	TTATTCTGCTGAAGAGTCAATTTAAGTTTTCCTTGGGAGGCCGAGGGAAGAGAACGAACA	sterol.carrier.protein.2	0.33	0.00109983
SUMO1	CCTGGGATATGGGTTTTAAATGGACGTTGTCTGTACCAGCTTCATTAAAATAAACAAAAT	gb|Sus.scrofa.clone.Clu_3804.scr.msk.p1.Contig2,.mRNA.sequence..[AY609886]	0.3	0.00110084
DYNC1I2	GGGGAAGAAGACTCTACATAGATCCTGAGACTATTTGCATGCTTCTGTCTAAATAATTAA	XM_003133479.1	0.3	0.00110214
RTN4	TATAGTGTTTCACAAAGCTTAGATCTTCTCCTTCCCGCTGCCCACAGTGCTTGATATTTC	ref|Sus.scrofa.reticulon.4.(RTN4),.mRNA.[NM_001129963]	0.31	0.00110858
C6orf62	GGAGTAAAACTTAGTGCTTACTGGTTTCCAATTGTATTTAGCTTCTGGTTGGAATTTGAA	ens|chromosome.6.open.reading.frame.62.[Source:HGNC.Symbol;Acc:20998].[ENSSSCT00000001190]	0.32	0.00111371
CTSS	AACTTCCTTTCGCCGATGAATATTCCTTAAAAGAAGCTGTGGCCAATAAGGGACCTGTGT	ens|cathepsin.S.[Source:HGNC.Symbol;Acc:2545].[ENSSSCT00000007284]	0.31	0.00111371
SUMO1	GTACTTTTTGCCTGGGATATGGGTTTTAAATGGACGTTGTCTGTACCAGCTTCATTAAAA	gb|Sus.scrofa.clone.Clu_3804.scr.msk.p1.Contig2,.mRNA.sequence..[AY609886]	0.31	0.00111371
FAM108B1	TCACACCCAAAAACTAAGTTGCCTTTCCTTGAATGAATCCTGCTTGAATAAAACAATGAA	gb|1105979.MARC.4PIG.Sus.scrofa.cDNA.5',.mRNA.sequence.[DN108466]	0.35	0.00113275
UCHL3	AGATGGGCATCCTATGAATTAGATGGACGGAAACCATTTCCAATTAACCATGGGGAAACT	ref|Sus.scrofa.ubiquitin.carboxyl-terminal.esterase.L3.(ubiquitin.thiolesterase).(UCHL3),.mRNA.[NM_001077227]	0.31	0.00113424
EIF2S2	GTGGTTCTATAGATGGTAATAACCAACTCGTAATTAAAGGAAGAATTCCACAGAAACAGA	ens|Uncharacterized.protein..[Source:UniProtKB/TrEMBL;Acc:F1S4Y8].[ENSSSCT00000029372]	0.34	0.00116539
SNRNP27	GAAGCTGTATATGTTCTCTTCTTGGATGCTCCTTAGGACTTTTTAAAACACATGAAAGTA	XM_003125060.1	0.29	0.00116539
VPS37A	GTACAGCACTGAAACTGATTTTGTACAGATTAGAATGATTGCTGTGATCTTTGCTTTAGA	vacuolar.protein.sorting.37.homolog.A.(S..cerevisiae)	0.33	0.00116539
TMCO1	CCATGGAACTTGGCTTTTCGAGAGCATTTAGAGATCTGGAAGAAAAATTTAGTTTATGTA	ens|Sus.scrofa.transmembrane.and.coiled-coil.domains.1.(TMCO1),.mRNA..[Source:RefSeq.mRNA;Acc:NM_001167585].[ENSSSCT00000006931]	0.31	0.00117756
RAD23B	GTCGTGAATTTCAACTGCTGCCTTTTTTAAAACCCACAAAATGCGATTAAGTTCAGAATT	ens|RAD23.homolog.B.(S..cerevisiae).[Source:HGNC.Symbol;Acc:9813].[ENSSSCT00000005980]	0.32	0.00118165
TMPRSS6	TTCGCTCTTCTCCTTCCCCTACCGCTGACTTTGGGGGGCAGAGTGAAACAGCAATCACGT	gb|PREDICTED:.Sus.scrofa.transmembrane.protease.serine.6-like.(LOC100516673),.miscRNA.[XR_130576]	0.28	0.00118901
IARS	GCTACCTGGGTTTTCCTGGGTAATTTGATGGGATATTTTAAGTTTCAATAAATCAGAACA	XM_003124790.1	0.25	0.00119261
C11orf58	CTTTGTATTAAAAGTAAGCCTTATTGTTATAATGCACAGTGGAGGACTGCTTATAGAGCA	chromosome.11.open.reading.frame.58	0.32	0.00119865
IK	CACTGCTTGCTTTCTACAATTCCAAAAAACAGTTGAAAGATTTTTGTGTGTGTGTGTGTG	IK.cytokine,.down-regulator.of.HLA.II	0.26	0.00120675
RPS4	GTGACTGGTTCACTTTGCTGTATAGTAGAAAATTGACAACACTGTAAACCAACTATAATG	PREDICTED:.Sus.scrofa.ribosomal.protein.S4	0.33	0.00120675
UCHL3	ATTAGAGGATGCCATAGAAGTTTGCAAGAAGTTTATGGAACGTGACCCTGATGAACTGAG	ref|Sus.scrofa.ubiquitin.carboxyl-terminal.esterase.L3.(ubiquitin.thiolesterase).(UCHL3),.mRNA.[NM_001077227]	0.31	0.00121181
UBA3	CCTCCTTCTTGCCTGATTTAATATTCATTTAATTGTGGCTGTCCAAATGAAAATTACTGC	ens|ubiquitin-like.modifier.activating.enzyme.3.[Source:HGNC.Symbol;Acc:12470].[ENSSSCT00000012592]	0.32	0.00123507
KCNK6	GGTCCTGGCTGATTATTTCATTGATGTCCGCCCATTCTCCCAAATCTCTGCCTTTTTAAT	Unknown	2.41	0.00123703
HEATR1	ATAGCAGAGTCTCTTACTGCCTATGTTCAATCAGGATTTTCTTGACATTGTTGAAGCAAA	ens|lectin,.galactoside-binding,.soluble,.8.[Source:HGNC.Symbol;Acc:6569].[ENSSSCT00000032728]	0.99	0.00125024
MAPK6	GCATGAATAAAATTAGGTTAAATGTAGCATGTGGCATTGCCGTCTCTTAGAATTTGTTTC	ens|mitogen-activated.protein.kinase.6.[Source:HGNC.Symbol;Acc:6879].[ENSSSCT00000005107]	0.34	0.00125024
PTGS2	GGTTGAGAGTCAGTAATAGAAGGGCGTGTATAAAAAACTGTTAACTTCACTGATTTCTTT	ref|Sus.scrofa.prostaglandin-endoperoxide.synthase.2.(prostaglandin.G/H.synthase.and.cyclooxygenase).(PTGS2),.mRNA.[NM_214321]	0.32	0.00125134
ACADM	GAGTAATTAGAACCTGATCACCATTTAAACTCCAGGAAAGAGAAAGGGCTTTAAGATTTT	ref|Sus.scrofa.acyl-CoA.dehydrogenase,.C-4.to.C-12.straight.chain.(ACADM),.mRNA.[NM_214039]	0.34	0.00125937
COPS5	GTTACCAAAAATACGATTAGAAGAATAAGGTGCTCTGAAGTGTCCTGAATATTAACATCC	COP9.constitutive.photomorphogenic.homolog.subunit.5.(Arabidopsis)	0.25	0.00125937
SGPP1	CGAATGTGTTTAATGAATCGAATTTTAGGGAACATTTCCCATAATTTGGGGTATATGCTC	ens|sphingosine-1-phosphate.phosphatase.1.[Source:HGNC.Symbol;Acc:17720].[ENSSSCT00000023144]	0.38	0.00125937
STAG2	CACCACTGCATTTACTGGAACTGCTGAGAGGACTGTATATATGATTTTTAAACCTAAGTT	ens|stromal.antigen.2.[Source:HGNC.Symbol;Acc:11355].[ENSSSCT00000033199]	0.35	0.00127206
COX3	CATCAGGCCTAACTATATGATTCCACTTTAACTCTATACTCTTACTTCTCTAGGACTATT	ens|Cytochrome.c.oxidase.subunit.3..[Source:UniProtKB/Swiss-Prot;Acc:Q35916].[ENSSSCT00000019677]	0.21	0.00127289
DDX18	GGTGAATGCAGGCTTGTCAGAAGCCCAAAATGGAGATGTATCTAAAGAAACAGGGGAAAA	ens|Uncharacterized.protein..[Source:UniProtKB/TrEMBL;Acc:F1RY13].[ENSSSCT00000025125]	0.24	0.00127289
NIPSNAP3A	GGTACTTGGTCATCTGTTTGTTTTCATGAGTTATTTTTTGATATGGACATGTTTGCCCTA	gb|Sus.scrofa.mRNA,.clone:AMP010056F05,.expressed.in.alveolar.macrophage..[AK230863]	0.29	0.00127311
BASP1	TAATGCATGTCCGTGGTTGGGTGCACCTGTAGTTCTGTTTATTGGTCAGTGGAAATGAAA	brain.abundant,.membrane.attached.signal.protein.1	0.2	0.00127928
RTN4	GCAGATTTTTGAAATGAAATGTTTAGACGAGATCATACCACCAAAGCAGGTATGAAAGAG	ref|Sus.scrofa.reticulon.4.(RTN4),.mRNA.[NM_001129963]	0.29	0.00128893
ARFGAP3	ACCCACAGAGAATATTTCAGTACATGGGACAACAGGAGTTGTAATTGGGTAGTTTTCTTA	ADP-ribosylation.factor.GTPase.activating.protein.3	0.29	0.00128936
SLC39A6	GTCATTTTTTATATAGTACTGTAGACATACTAGGGTTGTGTGGCATTCTCTAGATATTGC	tc|Rep:.Zinc.transporter.ZIP6.precursor.-.Rattus.norvegicus.(Rat),.partial.(5%).[TC533245]	0.32	0.00129006
RPS4	CAAATGGCAGGGTGAAAAATGTCCAATTGGAAGCAGTGAGATCCTGTATAGCACAGGGAA	ref|Sus.scrofa.ribosomal.protein.S4.(RPS4),.mRNA.[NM_001204283]	0.35	0.00130268
CCNC	GTGCTGTCTGTGGAACTTAATAAATTACGTGATCATTTTCTTCAGACTTGAAGGAGAGTG	Unknown	0.33	0.00130819
GPNMB	GCTGTGTAAAGGAATGGTACTCATTCATTCATTTTTCCATGGACATCTATGTAAACTTTC	gb|Sus.scrofa.mRNA,.clone:.DCI010033H09,.expressed.in.dendritic.cells.(immature)..[AK391303]	0.31	0.00130819
LARP4	GATGAAAGTGCTTATTTTGGTTTACTTAGATAATGCTGCAGTTGGTGGAAATGATAAGCA	ens|La.ribonucleoprotein.domain.family,.member.4.[Source:HGNC.Symbol;Acc:24320].[ENSSSCT00000025921]	0.34	0.00132263
FXR1	GACACCTACTGTGTCAAAAATATATCATCAGATGTGCCCTTGAGAATAGTATATGTAACA	fragile.X.mental.retardation,.autosomal.homolog.1	0.34	0.00132276
SSB	GTGGACCTAATTCGGTTTTCTTTCTTAAAGCCTTCAGACAAAAGCAGCTTAAAATCTAAT	tc|Rep:.Methyltransferase-like.protein.5.-.Homo.sapiens.(Human),.complete.[TC520265]	0.27	0.00133464
TRAPPC6B	CTGTGCTTCTGAATTAACCAATGCTCAAACTGCTTTACCTTTGGACTTTTTGTTGTATAA	trafficking.protein.particle.complex.6B	0.33	0.00133753
PIAS1	CTTTCTCTCTTAGAATTTCCAACCGCATGCCAAACCAGTAAAATGGCTTTTAAAAATGTA	NM_033429.2	0.37	0.00134635
TFAM	ATATGTGCAAATTCAGCCTACTGTAATCATGTGATTTTGCTATTGCTTTTGGCTAACTCC	gb|Sus.scrofa.mRNA,.clone:AMP010054A02,.expressed.in.alveolar.macrophage..[AK230853]	0.34	0.00135603
RIDA	GGAAAGATGAAAAGTTACTATTCTTGAGAAATAAAGAGCACACCTAAGTCAGTTAAACCC	ens|heat-responsive.protein.12.[Source:HGNC.Symbol;Acc:16897].[ENSSSCT00000006670]	0.35	0.00135822
ISG15	TGAGCACCAGCTGGGGGAGTATGACCTCAAGCCTATGTGCACCGTGTACATGAATCTGCG	Unknown	5.51	0.00135964
EBAG9	CTCATGAGACAATATTTTCTTCAACATGCTCCAGCTATAAGACAATTGTTTGCTTAAGAG	estrogen.receptor.binding.site.associated,.antigen,.9	0.35	0.00136844
N4BP2L2	CTACACTGCCTCACGAAAGATGTTCCCAGCAAGTTGTTTAAATTCTAAAGTGTAAATAAA	ens|NEDD4.binding.protein.2-like.1.[Source:HGNC.Symbol;Acc:25037].[ENSSSCT00000010243]	0.31	0.00137275
USP15	TACTTTGATGACAGTAGTGTCTCAACTGCATCCGAAGACCAGATTGTGTCCAAAGCAGCA	ens|Ubiquitin.carboxyl-terminal.hydrolase..[Source:UniProtKB/TrEMBL;Acc:F1SKD5].[ENSSSCT00000000493]	0.33	0.0013797
ANXA1	AAGCAGGAGAACGAAGAAAAGGGACAGATTTGAATGTGTTCATTACCATTCTTACTACCA	ref|Sus.scrofa.annexin.A1.(ANXA1),.mRNA.[NM_001163998]	0.31	0.00138709
PSMD7	CTGGCATTCTCGGGGCTTGGGATCCAGCTCAATATATTGTTTACCTTCAAAGACACAATT	Unknown	0.31	0.00138802
BASP1	ATTTCTCATGACGAGTTAATGCATGTCCGTGGTTGGGGGCACCTGTAGTTCTGTTTATTG	XM_003133855.1	0.2	0.00139295
DHRS7	CAGATACAACTTTGCTTTCAACATGTAATAAGTAACAAAAGACCATCAGAGCCTTGCAAT	ref|Sus.scrofa.dehydrogenase/reductase.(SDR.family).member.7.(DHRS7),.mRNA.[NM_001244160]	0.28	0.00139882
UBE4A	CAAACTTGCCTGGGGGTGTTTGTTCAAACTTGTATTTAATAAATGAACATCTGACTTACA	ubiquitination.factor.E4A.(UFD2.homolog,.yeast)	0.37	0.00140872
HPRT1	GTACAGACCCATAAATTCCAGAAACCTACCAATTTTTGAATTCGTCAGTGTAAAAATCCT	ref|Sus.scrofa.hypoxanthine.phosphoribosyltransferase.1.(HPRT1),.mRNA.[NM_001032376]	0.32	0.00142096
STXBP3	ATGCAGGGGAAGAATTGGAGATCCTTATTACTTGTTCAACTAAAATGACATGTTCACCTA	syntaxin.binding.protein.3	0.34	0.00142913
GTF2E2	ATAAACATGACCAGCGAGGCCTAGGAGGAATTCTTTTAGAAGACATAGAGGAAGGACTCC	general.transcription.factor.IIE,.polypeptide.2,.beta.34kDa	0.39	0.00144183
APBB1IP	GTACATATCTTTCCTATGTATTTCCACTTCAGTGGCCGTTCTCTTACATGTTAACTAAAA	tc|Rep:.Amyloid.beta.(A4).protein-binding,.family.B,.member.1.interacting.protein.-.Bos.taurus.(Bovine),.partial.(91%).[TC542746]	0.31	0.00146229
PPP1CB	CTGTACATGATCAAGGGTTTATTGCAGCATTTCTTGTTCTTTTGGTTTTAAGGGTTAGTA	ref|Sus.scrofa.protein.phosphatase.1,.catalytic.subunit,.beta.isozyme.(PPP1CB),.mRNA.[NM_214184]	0.33	0.0014694
HERC2	CCAGATTTTTGGAACAAGGATGCTTACTATAATTTATGTCTTCCTCAGCGACCAAATATT	UFM1-specific.peptidase.2	0.3	0.00147019
TMCO1	ACACAAATATTCTGTGGGACTGACTTTCAGGTATGTGCTGTGTGCCATGTACCATGGAAC	ens|Sus.scrofa.transmembrane.and.coiled-coil.domains.1.(TMCO1),.mRNA..[Source:RefSeq.mRNA;Acc:NM_001167585].[ENSSSCT00000006931]	0.3	0.00147893
LYPLA1	CAAGATCTAATTATGGCAAGAACTATTCTGTTGAAATGTGCTGTAATGTGGGGAAATGTA	ens|Uncharacterized.protein..[Source:UniProtKB/TrEMBL;Acc:F1RSG9].[ENSSSCT00000006859]	0.38	0.00150223
TFAM	AGAGTCGATGGTTGTATGTGGAAAGGATTGCTGGTGCAACTTTTATAAAAGTGAGAGATT	ref|Sus.scrofa.transcription.factor.A,.mitochondrial.(TFAM),.mRNA.[NM_001130211]	0.34	0.00150223
ADAM-9	GCACCTGACGTGGATTATGTTACTTTGAACATGTTATTGTAATGATTCTCAAATTACCTG	gb|PREDICTED:.Sus.scrofa.cellular.disintegrin.precursor.(ADAM-9),.mRNA.[XM_001925664]	0.32	0.0015049
CEBPZ	CTTGCTCTCTGATTCCGTACATCCCAGACTGTTCAATGGATTTGTAATAAACTATAAATA	CCAAT/enhancer.binding.protein.(C/EBP),.zeta	0.33	0.00151747
RPS4	GTGACTGGTTCACTTTGCTGTATAGTAGAAAATTGACAACACTGTAAACCACTATAATGG	ref|Sus.scrofa.ribosomal.protein.S4.(RPS4),.mRNA.[NM_001204283]	0.34	0.00152276
TMEM126B	TAAAAGCAATGGTGGTTCCTTTCATTCTTCAGACAATCTTTGGAGTATTGCATGGTCTAC	transmembrane.protein.126B	0.46	0.00152894
SNX5	TGTAAAGAGAGCCAGCATCACTTGCACTCGAATCATTACCACGGAAGATTTATTACCTTT	ens|sorting.nexin.5.[Source:HGNC.Symbol;Acc:14969].[ENSSSCT00000007760]	0.32	0.00155985
CTRL	TGGAGACTTGGGCCTTTACACCATGGACTGTGGATGGAGAATGTGCAGTTATTTATTTCG	protein.serine.kinase.H1	3.07	0.00156758
TMED10	GTCCTTTCTTTTACTCATGCTGAAACTACTAACTTGGACATTTGTGCTTTTGGTTTACAA	gb|PREDICTED:.Sus.scrofa.transmembrane.trafficking.protein.(LOC100158015),.mRNA.[XM_001926711]	0.35	0.00156845
COPS5	GTTACCAAAAATACGATTAGAAGAATAAGGTGCTCTGAAGTGCCTGAATATTAACATCCT	ens|Sus.scrofa.COP9.constitutive.photomorphogenic.homolog.subunit.5.(Arabidopsis).(COPS5),.mRNA..[Source:RefSeq.mRNA;Acc:NM_001105300].[ENSSSCT00000006798]	0.27	0.00158022
HNRNPF	CAAGGTGCTAGATCCCTAATTCAAAGAGGAACATTTCTCATGTTTGTTCATTCTAGTTAT	gb|Sus.scrofa.mRNA,.clone:OVRM10013H03,.expressed.in.ovary..[AK234758]	0.35	0.00158304
CASP4	TACCACTTCTGCTACATACACAGAATGCTGAATAAATATTTTAGTACGTGCTAAACTGCC	Unknown	0.35	0.00158401
HSPD1	TCTCTTTTAACTACAGCAGAGTTGTAGTCACAGAAATTCCTAAAGAAGAGAAGGATCCTG	ref|Sus.scrofa.heat.shock.60kDa.protein.1.(chaperonin).(HSPD1),.mRNA.[NM_001254716]	0.29	0.00158401
C15orf40	CCTCTGCTAATAGAAGAGCTGATTTGCAGTTGGGTGCTTTGTCTAAAGTAAAAATATTAT	XM_001929182.2	0.28	0.00158676
KLF9	CAGATGAACGATCTGTATCACTGTAAGACACGGATCTTTACAACTGTTTAATCAGTTTTA	ens|Sus.scrofa.Kruppel-like.factor.9.(KLF9),.mRNA..[Source:RefSeq.mRNA;Acc:NM_001011504].[ENSSSCT00000029337]	0.33	0.00158676
CTSS	CAGAAAATATAGTTTGACGCATCTACTTTTTTACTTTGCAGATCTTGAGGGAAAGTTTGC	ens|cathepsin.S.[Source:HGNC.Symbol;Acc:2545].[ENSSSCT00000007284]	0.28	0.00160852
ING3	TGCTGCATGTACTGTACTCCAGAGCTGTTATGTAACACTGTATATAAATGGTTGCAAAAA	ref|Sus.scrofa.inhibitor.of.growth.family,.member.3.(ING3),.mRNA.[NM_001244268]	0.36	0.00162862
PRNP	TCGGCTTACAATGTGCACTGAATAGTTTTGTATAGGATCCAGAGTGGCATTTGAAATTCG	ens|Sus.scrofa.prion.protein.(PRNP),.mRNA..[Source:RefSeq.mRNA;Acc:NM_001008687].[ENSSSCT00000007708]	0.28	0.00162862
RDH11	TCTTGGACTAACATATATTCACTTAGGTGGAGAAAAGAGTGTAGGACCACAGTCTTCTCA	gb|Sus.scrofa.mRNA,.clone:OVRM10053F06,.expressed.in.ovary..[AK235148]	0.35	0.0016359
COX1	TATTACATGATACATATTATGAGTCGCACACTTCCACTATGTCTTATCTATAGGAGCAGT	ens|Cytochrome.c.oxidase.subunit.1..[Source:UniProtKB/Swiss-Prot;Acc:O79876].[ENSSSCT00000019670]	0.36	0.00164582
HTATSF1	CGTAATGCAAGTAAACTGGATACTCTGTCCTTTGTCATATTTGTTAAATGCATGCAGAAT	HIV-1.Tat.specific.factor.1	0.26	0.00165567
ITGB1	GAGACCACTGTATATTTACTCCTCACTGTTTGAATTCCGTTTTTTGTTTCATACTAGTCA	integrin,.beta.1.(fibronectin.receptor,.beta.polypeptide,.antigen.CD29.includes.MDF2,.MSK12)	0.33	0.00165567
RAB10	TCAGCTCACCACTGCATTTCAGTTGTATTATAGTCCAGTTCTTATCAACATTAAAAACGA	ref|Sus.scrofa.RAB10,.member.RAS.oncogene.family.(RAB10),.mRNA.[NM_001243060]	0.33	0.00165751
CCNC	GTGCTGTCTGTGGAACTTAATAAATTACGTGATCATTTTCTTCAGACTTGAAGGAGAGTG	ref|Sus.scrofa.cyclin.C.(CCNC),.mRNA.[NM_001190160]	0.34	0.00169813
MRPL42	AGAAATGTTATCCTGCATCTCATTTGCCATTTGAGAAAATACAGTTGGGTATATTCACCA	NM_001037622.1	0.32	0.00169813
CD86	CCCAGTGTGATGTTAATATTTTAAAGACAGCCTCAGATGACAACAGTACTACAGATTTTT	ref|Sus.scrofa.CD86.molecule.(CD86),.mRNA.[NM_214222]	0.34	0.00170023
ALCAM	TACTCTTTGGCAGCAAGAGATAGGTTTTGCCAGTTCAAGGTTCACTCCCTATCTGTGATT	hypothetical.protein.LOC100133690;.activated.leukocyte.cell.adhesion.molecule	0.37	0.00170659
DNAJC3	AAGAAAGCTGAGAAGAAGTTCATCGACATAGCTGCTGCAAAAGAAGTCCTCTCCGATCCA	ref|Sus.scrofa.DnaJ.(Hsp40).homolog,.subfamily.C,.member.3.(DNAJC3),.mRNA.[NM_001190184]	0.29	0.00170659
RAD21	GAAAGGTCATTAGTTACTTGTTACACATTTTGTTAGTCTGGTTTTTGTTGCTTATCGGGT	RAD21.homolog.(S..pombe)	0.35	0.00170659
HNRNPF	TGGGGAGGTGTGCTTTTTTGGAAAACTCAGGGTGCTAGATCCCTAATTCAAAGAGGAACA	gb|Sus.scrofa.mRNA,.clone:OVRM10013H03,.expressed.in.ovary..[AK234758]	0.35	0.00171479
STXBP3	GCTGATTGTTTTTGTAATTGGAGGAATTACATACTCTGAAATGCGTTGTGCTTATGAAGT	syntaxin.binding.protein.3	0.35	0.00171479
BZW1	CCACAATGAACAGTTCACTTTATCCCTGGGTTTTCTATATGAACAGTTTTCAAGATATGA	ref|Sus.scrofa.basic.leucine.zipper.and.W2.domains.1.(BZW1),.mRNA.[NM_001244493]	0.26	0.00172133
GPNMB	TCTGCACACTCTGGCACACATATTTGAAAAAATATATTATCCTTTTCCAAATAAGGAGGC	gb|Sus.scrofa.mRNA,.clone:.KDN010058B08,.expressed.in.kidney..[AK393455]	0.35	0.00172133
DENR	GTGGATGAGATAGCATTGAAGATCTTGGCGAAGTGAAGAAGTGATTTTGAAAATTTGTAT	ens|density-regulated.protein.[Source:HGNC.Symbol;Acc:2769].[ENSSSCT00000010730]	0.31	0.0017243
RPS6	TTTTGGCCAAGAGAATGAAGGAGGCCAAAGAAAAACGTCAGGAACAGATTGCCAAGAGAC	ribosomal.protein.S6.pseudogene.25;.ribosomal.protein.S6;.ribosomal.protein.S6.pseudogene.1	0.32	0.0017243
PTGS2	GGTTGAGAGTCAGTAATAGAAGGGCGTGTATAAAAAACTGTTAACTTCACTGATTTCTTT	Unknown	0.32	0.00173517
DEK	CTGCTTATGCAAGAATTAGGCCTTTGATAAACTATTTGAGTGTTTATCTTTGCATCACAG	Unknown	0.39	0.00173565
ISG15	TGAGCACCAGCTGGGGGAGTATGACCTCAAGCCTATGTGCACCGTGTACATGAATCTGCG	ISG15.ubiquitin-like.modifier	5.52	0.00174527
RPL5	TAGGTTTGGTATGGACAAGATTTACGAAGGCCAGGTCGAGGTGACTGGAGATGAATACAT	ref|Sus.scrofa.ribosomal.protein.L5.(RPL5),.mRNA.[NM_001114284]	0.27	0.00174867
TMCO1	ATTCACATGAGAATGGCACCCAACAAACATGATAGTGCTTTTGGTCACAGATTAATATTT	ens|Sus.scrofa.transmembrane.and.coiled-coil.domains.1.(TMCO1),.mRNA..[Source:RefSeq.mRNA;Acc:NM_001167585].[ENSSSCT00000006931]	0.33	0.00174869
C1GALT1C1	GACACTGGTTTATTCGCACATTGAAGTTTAGCAGTACATTTTTAAATAGGGTGGGTTTTT	C1GALT1-specific.chaperone.1	0.34	0.00176927
PPP1CB	GTATTGCTGCAAGAGATTTCATTTTCAGCACAGTGCAAAGTTCTTTTAAATGCATATGTC	ref|Sus.scrofa.protein.phosphatase.1,.catalytic.subunit,.beta.isozyme.(PPP1CB),.mRNA.[NM_214184]	0.35	0.00177046
PPP1CB	GGGACAGACATCATATTTATAATACCCTTCATAAGTGCTACCATAGATGTGAAATTCTTG	ref|Sus.scrofa.protein.phosphatase.1,.catalytic.subunit,.beta.isozyme.(PPP1CB),.mRNA.[NM_214184]	0.33	0.00177046
PLGRKT	GTAAGTTGCAGCTGCCAAAAGAATGATCACTTTTGAAGGTCTTGAAAAAGCAAGAAGGGA	ref|Sus.scrofa.chromosome.9.open.reading.frame.46.(C1H9orf46),.mRNA.[NM_001190217]	0.34	0.00177937
ESD	GTTGTTTTTAGATCACAAGAGGGTTATGATCACAGCTACTACTTCATCGCAACCTTCATT	esterase.D/formylglutathione.hydrolase	0.39	0.00178487
PIAP	CTGTCTTATACATAGGAAGGTCTTGATGTTTGTTGAATGACTTTTTCAGGACATGATGTT	Unknown	0.35	0.00180463
PLGRKT	CTATGGAACCCTGCTACAAAGAATGAAAGGTGAAGCTGAGAACATACTGGAAACAGAAAC	ref|Sus.scrofa.chromosome.9.open.reading.frame.46.(C1H9orf46),.mRNA.[NM_001190217]	0.36	0.00183904
TTC1	ATGAGCCTAATTTGATTTCCGTTTTAAGGTAGTGTCTGTGCAGCTCTTGCCCTGGTTCTG	tetratricopeptide.repeat.domain.1	0.34	0.00183904
GLO1	AATGCAGAAGCTGGGCTAGGGTGTCACATACTTTATCTGCTTAATCCTTCCCAGTATCCT	ens|glyoxalase.I.[Source:HGNC.Symbol;Acc:4323].[ENSSSCT00000029888]	0.31	0.0018652
HIAT1	GCTGGCTCGAATTTGTTCCCCAGCTACTTATACCACTATACTTTTAATGTTTGCATAATC	NM_001102038.1	0.36	0.00187391
HMGB1	TTTCTTGTCTATAAAGCATTTAACCCCCCTGTACACGACTCACTCCTTTTAAAGAAAAAA	ref|Sus.scrofa.high.mobility.group.box.1.(HMGB1),.mRNA.[NM_001004034]	0.35	0.00187391
SNX5	GCACTCGAATCATTACCACGGAAGATTTATTACCTTTGACTTCAGTTTAAAAATACGTGA	ens|sorting.nexin.5.[Source:HGNC.Symbol;Acc:14969].[ENSSSCT00000007760]	0.31	0.00187391
HMGN1	TATTGAATGTGGGAGGCTTTGAATGTCTTGGGTGTCAGCTTAACATTCCATAGATGGGGA	high-mobility.group.nucleosome.binding.domain.1	0.31	0.00187714
TARS	CATGAGGCATGCTCTAAAGTAATGGGGAAGAATGTTCTTATAAATTTAATGCAGCTGAAA	threonyl-tRNA.synthetase	0.34	0.00187733
GPNMB	TATATTATCCTTTTCCAAATAAGGAGGCCCTGGTTTTCCTACTGCTTTCCTCATTCAAAT	gb|Sus.scrofa.mRNA,.clone:.KDN010058B08,.expressed.in.kidney..[AK393455]	0.36	0.00187879
ESD	AATGCTATAAATGCTTCCTTCTCCAATTGAATCACCCTCTGAATAAATATATCAAACCGC	ref|Sus.scrofa.esterase.D.(ESD),.mRNA.[NM_214060]	0.39	0.00189943
RAP1A	GAAAGTGCCAGCATTCCAGACTTCAAAAAATAAATCTGAAGAGGCTTCTTCTGTTTTATA	gb|904387.MARC.4PIG.Sus.scrofa.cDNA.5',.mRNA.sequence.[CK451233]	0.36	0.00189943
SERINC5	CGTCTGAAGTTGACCCGTCATTTCCTATGTAGAAAACTTAAACTTGTTAACTCTGTACTT	ens|Uncharacterized.protein..[Source:UniProtKB/TrEMBL;Acc:F1RF26].[ENSSSCT00000015423]	0.29	0.00189943
SFT2D1	CTGTTAAATGCTTGTGAAACGTTAAATTCATTATGTGTCATTAATGTGCTCTTCCGAAGG	SFT2.domain.containing.1	0.38	0.00189943
MTDH	TGTGCCTCCTTCACAGACCAAGTCTGAAACTAGTTGGGAATCTCCCAAACAAATAAAAAA	ref|Sus.scrofa.metadherin.(MTDH),.mRNA.[NM_001244623]	0.28	0.0019051
PELI1	GATTTTGAAGTTTTCCAGATTGTCACATGCTTTGTGACTAATGCAAGGAAATCAAGTCCT	XM_003125095.1	0.37	0.0019051
SLC33A1	ACACATCAAACCATAGACCACAGTACTTTGTCACAGGAATTGTCCATTCTCATGTATTAT	NM_004733.3	0.38	0.00191681
MKI67	CTATTACCCACAGCTTTAAGAACTAAACTGTAGCCTTTGTTGTTACCATCATAAAGGAAA	ref|Sus.scrofa.antigen.identified.by.monoclonal.antibody.Ki-67.(MKI67),.mRNA.[NM_001101827]	0.28	0.00192677
HNRNPF	CCTTGACTTAAAACTTTCTTTGTACTGTGATTTCCTTTCGGGTGTATTTTGCTAAGTGAA	gb|Sus.scrofa.mRNA,.clone:OVRM10013H03,.expressed.in.ovary..[AK234758]	0.38	0.00193985
HNRNPF	GTGTGCTTTTTTGGAAAACTCAAGGTGCTAGATCCCTAATTCAAAGAGGAAATTTCTCAT	gb|Sus.scrofa.mRNA,.clone:OVRM10013H03,.expressed.in.ovary..[AK234758]	0.35	0.00193985
SLAIN2	GTGCACAAGAAAATGGTGAATTCAAGCTCTCCAAAACTTCACGTTCAACCTAATTTACTG	XM_003128961.1	0.36	0.00193985
RSL24D1	CCACTTTGGAGGATGCTCAATTCTAACTTGAGATTTCTGGCAGAATAAACCTTATTTTTT	ribosomal.L24.domain.containing.1	0.34	0.00194819
SLC25A44	ATGTGAGGCATCATCCCAGTCATGGTACCCTCTGGAGGAATGCTTAAAAGAGAGTAAAGA	ens|Uncharacterized.protein..[Source:UniProtKB/TrEMBL;Acc:F1RLQ4].[ENSSSCT00000007113]	3.01	0.00195464
EIF3E	TGAATGCAATTCAAACGATGTGTCCACACATACTCCGCTATTTGACCACAGCAGTCATAA	gb|Sus.scrofa.mRNA,.clone:.CLNT10149H11,.expressed.in.colon..[AK400473]	0.33	0.00195876
SELENOP	CCATAGTCAATGATGGTTCATTAGGTAAATAAGTCCTATAAACCTGAACTCTTTCATGGT	ref|Sus.scrofa.selenoprotein.P,.plasma,.1.(SEPP1),.mRNA.[NM_001134823]	0.35	0.001978
ZFAND6	CGTTCATCGGTCTGTGTGTATACAATATGAAGAATGATCTGAAGTAATTGTGCTGTATTT	zinc.finger,.AN1-type.domain.6	0.34	0.001978
CTSS	CTGCTGTAACTAGAAGAAACAAGTGTGTCATGATCAATGTATATCTACCATACTAACAGA	ens|cathepsin.S.[Source:HGNC.Symbol;Acc:2545].[ENSSSCT00000007284]	0.29	0.00198124
EAPP	GCTTTGATGGGACTCATTATTCATACCCTTTTTGATAGATATTTGGAAATTGGGGCTTTT	ens|E2F-associated.phosphoprotein.[Source:HGNC.Symbol;Acc:19312].[ENSSSCT00000002193]	0.35	0.00198124
YME1L1	TGATGGACACCTACTGCAAATAGCAGATTTATTCAAGAAAATAAAGAGCTATCAGGATTG	YME1-like.1.(S..cerevisiae)	0.35	0.00201698
ITGB1	GAGACCACTGTATATTTACTCCTCACTGTTTGAATTCCGTTTTTTGTTTCATACTAGTCA	Unknown	0.34	0.0020197
GLUD1	CCTTTCAGAAATTTCTAACTACTTTGTAACTGCATGACTTAACCTGGTGATAAAAAGCAG	ref|Sus.scrofa.glutamate.dehydrogenase.1.(GLUD1),.mRNA.[NM_001244501]	0.34	0.00202159
ISG15	ACCAGCTGGGGGAGTATGACCTCAAGCCTATGTGCACCGTGTATATGAATCTGCGCCTGC	ref|Sus.scrofa.ISG15.ubiquitin-like.modifier.(ISG15),.mRNA.[NM_001128469]	5.33	0.00202159
SUMO2	CAATGGTATGTTTTGATTGACATCAAATGGAGATGGGATGGGAAAAATACTGGTTCTGTG	ref|Sus.scrofa.SMT3.suppressor.of.mif.two.3.homolog.2.(S..cerevisiae).(SUMO2),.mRNA.[NM_213984]	0.33	0.00202184
CTSS	CTGCTGTAACTAGAAGAAACAAGTGTGTCATGATCAATGTATATCTACCATACTAACAGA	Unknown	0.28	0.00202843
SH3GLB1	CGAGCCCCACCTTAAAACTGTTTTCTACTGAATTTTTCATTAATGGCAAGCTTTTTCTTT	SH3-domain.GRB2-like.endophilin.B1	0.38	0.00204645
MAK16	GGCCAAGATGAATCAGATTAGATCTAGGGCTTGAAAACTGCAAGATTAAAAACCTGAGAT	MAK16.homolog.(S..cerevisiae)	0.35	0.00204652
YBX3	CGTCCAAGCAATAAAGTGGAAGAACAATAACCAAGATGTGGACATTAGAATGTTTACTAT	cold.shock.domain.protein.A.pseudogene.1	0.4	0.00204652
CUL2	GAAATTTGGTTGGGTACCATGCTTTTTCTCCCCTTCACGTTTGCAGTTGATGTGTTTTTT	Unknown	0.36	0.00206494
TPD52	CCGTGTGTTAGAAATAACAAATGATACCATAGACACTGCTCCCTGGTTTGAAAACGGAGT	ref|Sus.scrofa.tumor.protein.D52.(TPD52),.mRNA.[NM_001244387]	0.41	0.00207153
KIAA1279	GCCTATTTAAACCTTTTCTGCCTCAGTTTCTAAAAGTGGTTCTTTGTTGGTTAATACTTG	ens|KIAA1279.[Source:HGNC.Symbol;Acc:23419].[ENSSSCT00000011218]	0.35	0.00207156
PIK3C3	ATGGTGCCTGAATTCTGCTTCCTTGCATATCATTGCTTAAATATAGTCTTGAAGGGTTTG	ref|Sus.scrofa.phosphatidylinositol.3-kinase,.catalytic.subunit.type.3.(PIK3C3),.mRNA.[NM_001012956]	0.35	0.00207156
CCT6A	GCATTCATGCCTGTCTTGGTATAGATTCCAATGAATAAAACTATTGGATCAGTTGGACTT	gb|Sus.scrofa.clone.Clu_5617.scr.msk.p1.Contig3,.mRNA.sequence..[AY610017]	0.31	0.00207311
NDUFB3	GTCCCAGAACAAAGATAAGAAGCATCACTGAAGATAACATCTGGAAGTATCTTTTAATGT	NADH.dehydrogenase.(ubiquinone).1.beta.subcomplex,.3,.12kDa	0.37	0.00207758
CTSC	ACCAGCACGTGATTAAGTGAGATTTTTGTGGATGATGGTGAATTGTAAGGTAATGAATTT	Unknown	0.29	0.00208445
BAZ1A	GGACACCATTGCTAATAAACAGACTGTTGTAGGTTTTAGGAACAAAGTTACTAAAGAAAG	bromodomain.adjacent.to.zinc.finger.domain,.1A	0.31	0.00210028
DNAJC3	TCTTCCTTCCGTTTTTCCCAGATTAAAAACAAGCAAACCTTCTTCCGGGACCCTAATGAA	ref|Sus.scrofa.DnaJ.(Hsp40).homolog,.subfamily.C,.member.3.(DNAJC3),.mRNA.[NM_001190184]	0.29	0.00210167
TAF7	GCTGTAGCTATCTTTCTGCTCTTCAAAGCAGTTAATCATATGTAGCATTGCAAATCATTT	RAN.binding.protein.3-like	0.3	0.00210167
GLUD1	CCTTTCAGAAATTTCTAACTACTTTGTAACTGCATGACTTAACCTGGTGATAAAAAGCAG	ref|Sus.scrofa.glutamate.dehydrogenase.1.(GLUD1),.mRNA.[NM_001244501]	0.35	0.00210807
PABPC1	GCTGCCCAGAAAGAGTTAACAGTGCCACTGGTGTTCCAACTGTTTAAAATTGATCAGGGA	ens|poly(A).binding.protein,.cytoplasmic.1.[Source:HGNC.Symbol;Acc:8554].[ENSSSCT00000032533]	0.4	0.00210807
ACADM	CAGCACAAATTCAAAGATTATTATAGCCCGTGAACACATTGGCCGGTATAAAAATTAACA	ref|Sus.scrofa.acyl-CoA.dehydrogenase,.C-4.to.C-12.straight.chain.(ACADM),.mRNA.[NM_214039]	0.37	0.00212831
DPYD	ACAGCAGTGGGTCATTGTGCTTCATTATTCAAGAATGAAGATAAAGACAAATAGAGGATT	ref|Sus.scrofa.dihydropyrimidine.dehydrogenase.(DPYD),.mRNA.[NM_214044]	0.37	0.00212831
FAM21C	GCTAGGTCACATCTTATCCAACATACCTAGTATTTTTCTGTACTGGTTTTAATCATGCTT	ens|Uncharacterized.protein..[Source:UniProtKB/TrEMBL;Acc:F1SDV2].[ENSSSCT00000011385]	0.37	0.00212831
LAMP2	GGAAGAACTGATGCTTGCCGCTACCTAAAGTTTTGGATATATCAATATAGTGAACTAATT	ens|lysosomal-associated.membrane.protein.2.[Source:HGNC.Symbol;Acc:6501].[ENSSSCT00000028376]	0.41	0.00212831
LYZ	AATTCGCAGGCATTGAATAATTGCTAATTAACCACAGGTGTGAATTTATGCATGCTGTAA	ref|Sus.scrofa.lysozyme.(LYZ),.mRNA.[NM_214392]	0.29	0.00212831
UTP3	TCAGAGAACTCAGCTGCTGCTGTTACAGACCTTTCTGATGATTCTGATTTTGATGAAGAA	ref|Sus.scrofa.UTP3,.small.subunit.(SSU).processome.component,.homolog.(S..cerevisiae).(UTP3),.mRNA.[NM_001142835]	0.33	0.00212831
RTN4	CTGTATTGAACTAAATCTGTGGAATGCTTGTGAACTGTAAAAGCAAAGTACCAATAAAGC	ref|Sus.scrofa.reticulon.4.(RTN4),.mRNA.[NM_001129963]	0.27	0.00214856
DNAJC19	CTCCTTATATAGCGGCCAAAATCAATGAAGCTAAAGATTTACTAGAAGGTCAAGCTAAAA	ref|Sus.scrofa.DnaJ.(Hsp40).homolog,.subfamily.C,.member.19.(DNAJC19),.mRNA.[NM_001190204]	0.41	0.00215294
FAM149B1	GGAGGGATGTGCTTCTGGTAAGGCTCCTTGTGAAAACAATATAAAAAATTGTTTATGATT	tc|Rep:.MGC152225.protein..-.Bos.Taurus,.partial.(37%).[TC529065]	0.47	0.00215294
RTN4	GATGCAGATTTTCTGAAATGAAATGTTTAGACGAGATCAACCACCAAAGCAGGTATGAAA	ref|Sus.scrofa.reticulon.4.(RTN4),.mRNA.[NM_001129963]	0.31	0.00215768
p27	GTTTTTTCCCCTCTTCTGTTAAATAATATGGCTTAAAAGGTTGCATACTGAGCCAAGTAT	ref|Sus.scrofa.cyclin-dependent.kinase.inhibitor.1B.(p27,.Kip1).(CDKN1B),.mRNA.[NM_214316]	0.36	0.00216573
NGLY1	CCCTTCCATATGTGACTATAATTTGGAGTAAAGTCTTACTGCCCCATTATGAGATTTTAA	ens|N-glycanase.1.[Source:HGNC.Symbol;Acc:17646].[ENSSSCT00000012280]	0.35	0.00216573
PSMD5	GGTCCTTTTCCACCTTCTGATTCCACTTGCAAAGTCTTGGATATAAATTTTCTTTGAAAA	ens|proteasome.(prosome,.macropain).26S.subunit,.non-ATPase,.5.[Source:HGNC.Symbol;Acc:9563].[ENSSSCT00000022255]	0.32	0.00216573
RPL5	TTAATAGGTTCGGTATGGACAAGATTACGAAGGCCAGGTCGAGGTGACTGGAGATGAATA	ref|Sus.scrofa.ribosomal.protein.L5.(RPL5),.mRNA.[NM_001114284]	0.28	0.00216801
LIPC	AACTCTTTCCACTGCAAATCAAGATGTGGTAAAACAAAAGGATCAAGACAAATGAGATCT	ens|Disintegrin.and.metalloproteinase.domain-containing.protein.10..[Source:UniProtKB/Swiss-Prot;Acc:O77633].[ENSSSCT00000032619]	0.38	0.00217055
SLMO2	GACTTGGGATATTTGTAAAAGCCAGTAAGGTTTTTGGTTATCTTTTGTAACCGGAGATAA	ref|Sus.scrofa.slowmo.homolog.2.(Drosophila).(SLMO2),.mRNA.[NM_001113697]	0.37	0.00218925
RAP1A	GAAAGTGCCAGCATTCCAGACTTCAAAAAATAAATCTGAAGAGGCTTCTTCTGTTTTATA	Unknown	0.36	0.00220268
ESD	AATGCTATAAATGCTTCCTTCTCCAATTGAATCACCCTCTGAATAAATATATCAAACGCC	ref|Sus.scrofa.esterase.D.(ESD),.mRNA.[NM_214060]	0.41	0.00220315
DDX17	TACACTCAGATCAATGTAGGCAATCTGGAGTTGAGTGCCAACCACAACATCCTCCAGATT	DEAD.(Asp-Glu-Ala-Asp).box.polypeptide.17	3.23	0.00221425
LYZ	GCAGGCATTGAAATAATTGCTAATTAACCACAGGTGTGAATTTATGCATGCTGTAAAAAG	ref|Sus.scrofa.lysozyme.(LYZ),.mRNA.[NM_214392]	0.3	0.0022201
HIGD1A	GCACCTGTGAAATTCTCTTGTCTAACCTGAATTTACATTCCATGGTGATAACATGGTAAA	XM_003132139.1	0.29	0.00222071
BBS4	GTATGATGAGAAGTAGAGACCAAGGGCTGACTGGGTGTCAGCACCAAAGATTAAAGAAAA	ref|Sus.scrofa.Bardet-Biedl.syndrome.4.(BBS4),.mRNA.[NM_001244787]	0.41	0.00222549
MAGOH	ATCGGATTACACTTCAAGATTAAACCAATCTAGATTGAGTATTGGTGTGGACACAAGGGG	mago-nashi.homolog,.proliferation-associated.(Drosophila)	0.34	0.00223092
GPNMB	CCTGGTTTTCCTACTGCTTTCCTCATTCAAATGTATAGAAACTTAGTAAGGATTTTGCTT	gb|Sus.scrofa.mRNA,.clone:.KDN010058B08,.expressed.in.kidney..[AK393455]	0.37	0.00225477
MRC1	TGATATCAGAGGCATACAGATGATAAGGCCAACCACCCTCAGCTTCCTGACATTGTGTAA	ref|Sus.scrofa.mannose.receptor,.C.type.1.(MRC1),.mRNA.[NM_001255969]	0.3	0.00225477
PABPC1	TAATTCAGAACTTCTTCATATGCTTGAGTCTCCAGAGTCTCTCCGTTCTAAAGTTGATGA	poly(A).binding.protein,.cytoplasmic.1	0.38	0.00226372
DHX15	TGAACTCAAAAGTTCAAGTTGTGCTCTTCACGTTGGTTCAATAATGGCCTTTATTTGAAA	DEAH.(Asp-Glu-Ala-His).box.polypeptide.15	0.34	0.00228062
DHX29	TGTCACCTCCGTTGCAGCCTAAAACCAAAAAACAGCAAGAAGATCGTAAGATTAAGCCAA	gb|Sus.scrofa.mRNA,.clone:BFLT10034B03,.expressed.in.brain.(frontal.lobe)..[AK344010]	0.32	0.00228062
RPL4	GCCCACCACAGAAGAAAAGAAGGCTGTTGCATAAACTTAAATTTGTTTAGTCCATAAAAG	ens|ribosomal.protein.L4.[Source:HGNC.Symbol;Acc:10353].[ENSSSCT00000005457]	0.3	0.00228062
FAM204A	CTCCCTTGAATCTTCAGTTGCTCAATTGACTGAAAAAATTTTCCTGCTTCTGTTAACTAT	ref|Sus.scrofa.chromosome.10.open.reading.frame.84.(C14H10orf84),.mRNA.[NM_001185171]	0.35	0.00230327
PPARG	GGACATGAGCCTTCACCCACTCCTACAGGAAATATACAAGGACTTGTACTAGCAAAGAAG	ref|Sus.scrofa.peroxisome.proliferator-activated.receptor.gamma.(PPARG),.mRNA.[NM_214379]	0.42	0.00230327
ACADL	GGGAGGGAACACTAAACATGTTTTTATATGCTCTTGCTATGGGAAAGAAATCAAATATAG	ref|Sus.scrofa.acyl-CoA.dehydrogenase,.long.chain.(ACADL),.mRNA.[NM_213897]	0.36	0.00230335
DPM1	GCAAATTAGAAAAATGAGCAGTGTTCTCAATTTTCTTTTACATTTTGCTGTATCGAGGCC	dolichyl-phosphate.mannosyltransferase.polypeptide.1,.catalytic	0.35	0.00231036
TCEA1	TCAGACCAGTAGGGAGGCCACATAATGATTGTATGGCATCTGTCTCAAAACAGGTTTTTT	ref|Sus.scrofa.transcription.elongation.factor.A.(SII),.1.(TCEA1),.mRNA.[NM_001243680]	0.33	0.00231036
CTSC	ACCAGCACGTGATTAAGTGAGATTTTTGTGGATGATGGTGAATTGTAAGGTAATGAATTT	cathepsin.C	0.3	0.00232197
EXT1	AATTGCCTCCGATCAAAGTGACCCAGAAGAAGCAGTATAAGGAGACAATGATGGGACAGA	ens|exostosin.glycosyltransferase.1.[Source:HGNC.Symbol;Acc:3512].[ENSSSCT00000033159]	0.37	0.00232197
RIDA	TGGGTGTGGGAAAAAGACACACGTATGACACAGTTGCTCAGAAAATGAAAGTAAAGGGAA	ens|heat-responsive.protein.12.[Source:HGNC.Symbol;Acc:16897].[ENSSSCT00000006670]	0.36	0.00232197
COX1	GGCGGCAATATTAAATGATCACCCGCAATACTATGAGCTCTGGCTTCATCTTCCTATTCA	ens|Cytochrome.c.oxidase.subunit.1..[Source:UniProtKB/Swiss-Prot;Acc:O79876].[ENSSSCT00000019670]	0.27	0.00232258
SBDS	CTCAAGGAGTGTCAAATGTAGATCCATCTGAGTCATGTTCCTGAACCTATAAAAAATAAA	XM_003124434.1	0.37	0.00233087
GLO1	AAATGTTAGTGCCTCACCATACCTCCTCCATAGTCTTCTTTGTAAAAACCTTCAGTGAGT	ens|glyoxalase.I.[Source:HGNC.Symbol;Acc:4323].[ENSSSCT00000029888]	0.35	0.00233456
TMCO1	GATTCACATGAGAATGGCACCCAACAAACATATAGTGCTTTTGGTCACAGATTAATATTT	ens|Sus.scrofa.transmembrane.and.coiled-coil.domains.1.(TMCO1),.mRNA..[Source:RefSeq.mRNA;Acc:NM_001167585].[ENSSSCT00000006931]	0.34	0.0023376
C6H18orf21	TAGGGTCCAAGAGCAAAATTTTCTTGGCATTCTTCAGTGTTTATGGAGAAAATACTTCAT	NM_031446.3	0.37	0.00234001
HSDL2	GCGAATAACAAAGCTTTTCATTTTGGTAACTCCTTTCCAGATGTAAGTTACTGATAGGAA	ens|hydroxysteroid.dehydrogenase.like.2.[Source:HGNC.Symbol;Acc:18572].[ENSSSCT00000034705]	0.35	0.00234001
VAMP7	GTGCATGTTTTAGGGATAAATTACTAAACACCCCCTTGGTCTATTTATGTATAAGAATGC	vesicle-associated.membrane.protein.7	0.34	0.00234046
ENSSSCT00000017295	CAGATGGTTTCAGCTTAAATAGTCTTATGTCATGGCAACAAACTACTTTTTCAGACCTAA	ens|membrane-associated.ring.finger.(C3HC4).7,.E3.ubiquitin.protein.ligase.[Source:HGNC.Symbol;Acc:17393].[ENSSSCT00000017295]	0.38	0.0023469
SS18	CTTTCCACCACTGTGTACTTTGTTGCTATTTAAAACTGTATCAACTCTAACGGAAGAATA	synovial.sarcoma.translocation,.chromosome.18	0.36	0.0023469
HNRNPF	TCAAGTATGTTAAATGTGGATCTTTTACACCACATCATCTGAACACATTGGGGAGGTGTG	gb|Sus.scrofa.mRNA,.clone:OVRM10013H03,.expressed.in.ovary..[AK234758]	0.35	0.00235013
CTSS	ATGCGAAGCATTCTTCTTTCTTCTTCTAAGGAGTGGTGTCTACTATGACCCCTCCTGTAC	ens|cathepsin.S.[Source:HGNC.Symbol;Acc:2545].[ENSSSCT00000007284]	0.34	0.00236186
ANXA4	GTTGGTAGGATTATCTATGTCATTTGCTACTTTACAGAATCATAGTTTGAAAGCATCTGC	ens|Sus.scrofa.annexin.A4.(ANXA4),.mRNA..[Source:RefSeq.mRNA;Acc:NM_001167639].[ENSSSCT00000009128]	0.37	0.00237957
STX7	GTGAAGGCAATGTTTTACATGGCAAGCTATGAGACTTCAAATGGGAACAAATACAATATT	syntaxin.7	0.35	0.00237957
GPNMB	CCTGGTTTTCCTACTGCTTTCCTCATTCAAATGATATAGAAACTTAGTAAGGATTTTGCT	gb|Sus.scrofa.mRNA,.clone:.KDN010058B08,.expressed.in.kidney..[AK393455]	0.37	0.00238756
RPS6	TATTGCTCTGAAGAAACAACGTACCAAGAAAAATAAGGAAGAGGCTGCAGAATATGCTAA	ens|ribosomal.protein.S6.[Source:HGNC.Symbol;Acc:10429].[ENSSSCT00000005698]	0.3	0.00238756
MSMO1	GTGCAAAGTGATCAAAAGAACATTAACAACCTTTCATTATCTTCCTGGTGGGAACTTTTA	ref|Sus.scrofa.methylsterol.monooxygenase.1.(MSMO1),.mRNA.[NM_213752]	0.33	0.00240564
HDGFRP3	CTTGTCCTTGGAACATCTTTCGCGTATTCAAGGTTTGTAGTTGAAAAGTTTACTGTAAAA	gb|Sus.scrofa.mRNA,.clone:.PST010068A12,.expressed.in.prostate..[AK396642]	0.38	0.00242935
TMED10	GAAAACAAGGATGTTATCTGCTTTCCTCTGTTTTTGACCTGTTATTTAACACAGTCTGTA	gb|PREDICTED:.Sus.scrofa.transmembrane.trafficking.protein.(LOC100158015),.mRNA.[XM_001926711]	0.38	0.00242935
AP5M1	TCAGAAGATGAGTAAGCATAGTGTTTTGTGACGACTGAATATCTGCAGCCAAAATTCTAA	MU-2/AP1M2.domain.containing,.death-inducing	0.38	0.00247295
RPL5	ACAAGATTTACGAAGGCCAGGTCGAGGTGACTGGAATGAATACAATGTGGAAAGCATCGA	ref|Sus.scrofa.ribosomal.protein.L5.(RPL5),.mRNA.[NM_001114284]	0.3	0.00247295
RPS4	GAACTATGTCTAGTCACTTGTGATGGATCATGATGGAGGATAATTGAGAAAAAGAATGTA	ref|Sus.scrofa.ribosomal.protein.S4.(RPS4),.mRNA.[NM_001204283]	0.37	0.0024843
COX1	CAGCATGAAATACTATTTCCTCAATAGGCTCATCATCTCACTAACAGCAGTGATATTAAT	ens|Cytochrome.c.oxidase.subunit.1..[Source:UniProtKB/Swiss-Prot;Acc:O79876].[ENSSSCT00000019670]	0.21	0.00249486
NLK	GGAGTGAACCATGTATTCCCTTGTCTTTTACTTTGTTTCTGTGACATTTATGTTTCATGT	XM_003126463.1	0.31	0.00249556
SNX6	GAAAAGCAGATGCATTAGTACGTTTGCCTTAAACTTGTAGACTAAACCAACTATTGTCAA	XR_116053.1	0.37	0.00249556
C11orf58	CCATGGGTTACACTTTTATGGGCATGACTATAACCATTTTTTGTAAAGAGTAAGAGTTGT	chromosome.11.open.reading.frame.58.pseudogene;.chromosome.11.open.reading.frame.58	0.33	0.00250608
TSNAX	GGTTTCACAGCTGAAATACAGTCTTATTACATATTTTTCTTTCCTCTGCCACTTGAAGTT	ref|Sus.scrofa.translin-associated.factor.X.(TSNAX),.mRNA.[NM_001243607]	0.38	0.00250767
PABPC1	TGTTGGAGATTGATATTCAGAACTTCTTCATATGCTTGAGTCTCCAGAGTCTCTCCGTTC	ens|poly(A).binding.protein,.cytoplasmic.1.[Source:HGNC.Symbol;Acc:8554].[ENSSSCT00000032533]	0.37	0.00250867
CD86	CCCAGTGTGATGTTAATATTTTAAAGACAGCCTCAGATGACAACAGTACTACAGATTTTT	Unknown	0.34	0.0025095
RTN4	TTCACAGTTTGTGCACTGGTATGGTCTGTGTAGATTGATGCAGATTTTCTGAAATGAAAT	ref|Sus.scrofa.reticulon.4.(RTN4),.mRNA.[NM_001129963]	0.31	0.00251421
TBCA	CCACTGCTATGTGTTCGAGTAGTATGAAAATGCGATTCTTTTTATGCAGTGCATATATTT	tubulin.folding.cofactor.A	0.31	0.00253297
SMIM19	ATGTTTTTGCCTGATTTTTCATATTTCTCTAAATAAAAGCTGGTTGGAAATGGTGGCAGG	ref|Sus.scrofa.chromosome.8.open.reading.frame.40.(C17H8orf40),.transcript.variant.3,.mRNA.[NM_001190224]	0.4	0.00260099
HSP90B1	TAAAGCCTATGGAGATGAATAGAAAGAATGCTTCGCCTCAGCTTAAACATTGACCCCGAT	ref|Sus.scrofa.heat.shock.protein.90kDa.beta.(Grp94),.member.1.(HSP90B1),.mRNA.[NM_214103]	0.28	0.00260721
ITGB1	GCTGTAAGAGACCACTGTATATTTACTCCTCACTGTTTGAATTCCGTTTTTTGTTTCATA	ref|Sus.scrofa.integrin,.beta.1.(fibronectin.receptor,.beta.polypeptide,.antigen.CD29.includes.MDF2,.MSK12).(ITGB1),.mRNA.[NM_213968]	0.35	0.00260721
MFAP1	CATCACTTCCTTACGGGAAACCTAAGCTCATTGGAATCTGTTTGCATTTCTGGGATAAAT	gb|Sus.scrofa.mRNA,.clone:.SKNB10059F05,.expressed.in.skin..[AK397307]	0.35	0.00267354
SPPL2A	GCAGCCTGTAATAGAGGGAACAGACTAAGTGCCATATTAAAGCTCCAACTTTATTTTCAT	XM_003121512.1	0.39	0.00267591
FAM21C	ACAGCTAGGTCACATCTTATCCAACATACCTAGTATTTTTCTGTACTGGTTTTAATCATG	ens|Uncharacterized.protein..[Source:UniProtKB/TrEMBL;Acc:F1SDV2].[ENSSSCT00000011385]	0.4	0.00267893
NIPSNAP3A	GGTACTTGGTCATCTGTTTGTTTTCATGAGTTATTTTTTGATATGGACATGTTTGCCCTA	gb|Sus.scrofa.mRNA,.clone:AMP010056F05,.expressed.in.alveolar.macrophage..[AK230863]	0.32	0.00267893
PRPF18	GACTTTTCCCTTCCAGATCTGAAAGTTAGAAGATTAAAAAGGAACTTTTGAGGATGGAAA	PRP18.pre-mRNA.processing.factor.18.homolog.(S..cerevisiae)	0.34	0.00269944
SMARCA5	CCGAGCTAGAAACATAGTATGTAGTTTCACTTTTTTAAATGCAACAGCTGTGCTGAAATT	tc|Rep:.MGC160027.protein.-.Bos.taurus.(Bovine),.partial.(82%).[TC528808]	0.38	0.00269944
BCL10	CATCTGTCTCATAGATATTTCCAGCACTTGCAAAAAGCAGAGATGGAAATATGCTATTCA	XM_001928262.1	0.39	0.00270205
DYNC1I2	TCTGTGGAGGGTAATCCTGCTCTTAATCGTGTAAGATGGACCCATTCTGGAAGAGAGATT	similar.to.dynein.cytoplasmic.1.intermediate.chain.2;.dynein,.cytoplasmic.1,.intermediate.chain.2	0.36	0.00275232
POLR3F	CTCTGTGGCTCAACTGTATTATTTGCTGGAATTTTCCCCTGGGTTCTTATTTAATTAAAA	polymerase.(RNA).III.(DNA.directed).polypeptide.F,.39.kDa	0.38	0.00275232
TCN1	AATCCCAATAACACAGTCAATAACCTTGGCTTCTCTCTTTGCACATTCAATAAAGTATCA	gb|Pig.mRNA.for.haptocorrin.(partial)..[X52566]	0.32	0.00277646
KIZ	GCGTCCCAGAAACCATAACACATCCACTGATGATTTTGATGATTTTTATGACTTATAAAC	ens|Uncharacterized.protein..[Source:UniProtKB/TrEMBL;Acc:F1SAU6].[ENSSSCT00000007780]	0.38	0.00283694
COX1	ATAAATGATCACCCGCAATACTATGAGCTCTGGGCTTCATCTTCCTATTCACCGTAGGAG	ens|Cytochrome.c.oxidase.subunit.1..[Source:UniProtKB/Swiss-Prot;Acc:O79876].[ENSSSCT00000019670]	0.3	0.00284778
MKI67	ATTAGTTTGGGGTGGGCTAGCATGGATTAATTAGTAACTATCATCTTGTATCATTATCCT	MKI67.(FHA.domain).interacting.nucleolar.phosphoprotein	0.34	0.00284778
HSP90B1	AAACATTGACCCCATGCAAAGGTGGAAGAGGAACCCGAAGAAGAACCTGAAGAAACAACA	ref|Sus.scrofa.heat.shock.protein.90kDa.beta.(Grp94),.member.1.(HSP90B1),.mRNA.[NM_214103]	0.3	0.00285103
CCNYL1	GTTTATGGAGCTTGGAGATTCAAACATTGATTGCAGTTTTTATTACAATCTACCACCTCA	NM_001097644.1	0.42	0.00285774
SELENOP	CTCTTTCATGGTTAATACTATTAAGCAAGAATGCAGTACACAATTGGCAAAAGTATGGCT	ref|Sus.scrofa.selenoprotein.P,.plasma,.1.(SEPP1),.mRNA.[NM_001134823]	0.4	0.00287297
RIDA	ACTGGGTGTGGGAAAAAGACACACGTATGACACAGTTGCTCAGATAAATGAAAGTAAAGG	ens|heat-responsive.protein.12.[Source:HGNC.Symbol;Acc:16897].[ENSSSCT00000006670]	0.37	0.00292343
TMX3	GTGTCTGAGTCCAAGAGTGGGCAAAAAATATTTTCTACTTTGGACTAATCTATAAAGGTT	ens|thioredoxin-related.transmembrane.protein.3.[Source:HGNC.Symbol;Acc:24718].[ENSSSCT00000005390]	0.42	0.00292752
AGFG1	TTGATTAATATATTTCCCAGCCCATAGCATACTAGCAGTTCAGGAGTGATGGCTTGAAAG	gb|994159.MARC.4PIG.Sus.scrofa.cDNA.5',.mRNA.sequence.[CN164044]	0.37	0.00292865
SNX5	CTCGAATCATTACCACGGAAGATTTATTACCTTTGACTTCAGTTTCCAAATACGTGAATA	ens|sorting.nexin.5.[Source:HGNC.Symbol;Acc:14969].[ENSSSCT00000007760]	0.33	0.00293236
p27	GTTTTTTCCCCTCTTCTGTTAAATAATATGGCTTAAAAGGTTGCATACTGAGCCAAGTAT	Unknown	0.37	0.00293449
GPM6B	GCTGTTTCCTGGATTTTACAACATATACATGTGCAGAAATGTGTTAAAATGAAAGGAAGC	ens|glycoprotein.M6B.[Source:HGNC.Symbol;Acc:4461].[ENSSSCT00000033327]	0.41	0.00293449
ITGB1	AGACCACTGTATATTTACTCCTCACTGTTTGAATTCCGTTTTTTGTTCATACTAGTCACA	ref|Sus.scrofa.integrin,.beta.1.(fibronectin.receptor,.beta.polypeptide,.antigen.CD29.includes.MDF2,.MSK12).(ITGB1),.mRNA.[NM_213968]	0.35	0.0029387
RHEB	CCCTTTCAGATTATGTTAAACTCTGACTCTGTCCAAATGAGTTCACTTCCATTTTCAAAT	Ras.homolog.enriched.in.brain	0.34	0.00294021
COX1	GTACACACTCAACCAAGCATGAGCAAAATTCACTTTGTAATCATATTCGTAGGAGTAAAT	ens|Cytochrome.c.oxidase.subunit.1..[Source:UniProtKB/Swiss-Prot;Acc:O79876].[ENSSSCT00000019670]	0.29	0.00294335
GNPNAT1	GTGAAGCCCCTCTTCTGAGTAACATTTTTATGAAGAAGAGATTACAAAATTGAGTGGAAT	ref|Sus.scrofa.glucosamine-phosphate.N-acetyltransferase.1.(GNPNAT1),.mRNA.[NM_001243376]	0.38	0.00299059
RPL5	CTTAACCTAACTTTTCCAAGCCCCAACTTTTGTGATATTGTCATATTACCTCACAGGGCC	gb|rspc030_l20.y1.spc.Sus.scrofa.cDNA.5',.mRNA.sequence.[EW573459]	0.38	0.00300948
CTSS	TTCTTCTTCTACAGGAGTGGTGTCTACTATGACCCCCCTGTACTCAGAATGTGAATCATG	ens|cathepsin.S.[Source:HGNC.Symbol;Acc:2545].[ENSSSCT00000007284]	0.35	0.0030511
KHDRBS1	CTGCCTAAATAGGTAGCTTAAACTTATGTCAAAATGTCTGCAGCAGTTTGTCAATAAAGT	NM_011317.3	0.37	0.0030512
ATP2B1	CAGCATGAGGGCTGTTGGCATTTTGAAAATGGTTAGTAAGTAGAAGCAAACCTGTTTTTT	ens|Uncharacterized.protein..[Source:UniProtKB/TrEMBL;Acc:F1SPZ5].[ENSSSCT00000001005]	0.38	0.00305609
ARHGAP18	CCTGTGGATATGATCACTGAAGTAACTTTGTGGTGATTTGTGCCATTGCTTTTTTATTTA	XM_003121208.1	0.38	0.00309177
GTF2A2	CGCAACTTGCCCTTCAAGTTCTCCTTCAGTTTGATAAAGCTATAAATTCAGCATTGGCAC	XM_003121470.1	0.39	0.00309266
BCCIP	CAAAAGTAGGCTTCTGTCACTTGTGTCTGTGACGCATTTACAAAATATCTTTGCTTTTTA	ens|BRCA2.and.CDKN1A.interacting.protein.[Source:HGNC.Symbol;Acc:978].[ENSSSCT00000011755]	0.32	0.00311815
p27	GTTTTTTCCCCTCATCTGTTAAATAATATGGCTTAAAAGGTTGCATACTGAGCCAAGTAT	cyclin-dependent.kinase.inhibitor.1B.(p27,.Kip1)	0.38	0.00311815
AMD1	TGCCATAATTTCTCTCTTCATGGTGTTGGACTTAAATCAGTTGAAATGTATTTCTGTACC	XM_003121343.1	0.36	0.00316112
TNFAIP6	TGGAATCCTGTTCTACGTGCAGTTTTATACCTTGGTTTTATTAACCTTGTACTTTATGGT	Unknown	0.29	0.00316359
ARPP19	ATGGGGCTCCAAAAGATTTGTATCCTTTGCTTGAACTTGAATGCCTTAAATCTGTTACAG	ens|Sus.scrofa.cAMP-regulated.phosphoprotein.(ARPP-19),.mRNA..[Source:RefSeq.mRNA;Acc:NM_214175].[ENSSSCT00000005100]	0.37	0.00317599
CTSS	TGAATATGCCTTAAAAGAAGCTGTGGCCAATAAGGGACCTGTGTCCGTTGCTATAGATGC	cathepsin.S	0.33	0.00317599
PSMA3	CAAAGCCAGGCAAGCTGCAAAGACGAAATTGAAAAGCTTCAGATGAAAGAAATGACCTGC	ens|Proteasome.subunit.alpha.type..[Source:UniProtKB/TrEMBL;Acc:F1SSL6].[ENSSSCT00000005589]	0.37	0.00317599
NUDCD2	GGTGCCTTCAGGGAAAATTAAGTTTTTCTTTCAGTAAGTGTGATGCAAGAATAATACTCA	NudC.domain.containing.2	0.3	0.00318041
HMGCS1	GACATGAGCCTTACAGATTGTAAACTAGAGATAGCTGGAACTAATGTACAGAACTAAATT	Unknown	0.32	0.00318864
TMEM30A	GCGGGATTACAATATGTATGAGAATAATGACTTGCTAACTTTCAGGATTCAAGAGTTACA	transmembrane.protein.30A	0.35	0.00318864
TRA2B	CAAAGGAGGCCCTATTTCACTCAAATGTTTTGAGAACTGTGTTTAAATAAACTCAAGTGA	ens|transformer.2.beta.homolog.(Drosophila).[Source:HGNC.Symbol;Acc:10781].[ENSSSCT00000025696]	0.29	0.00318911
CLEC2B	GTTTCCATGGATATTGTGATGCACTGATATAATCAGCATTAAACCTTGCTGCTAGGGTGC	Unknown	0.35	0.00319903
PDIA3	AACCAGTTTATGTTTGTGGTTTTGGGAAAAATTATTTGTGTTGGGGGAAATGTTGTGGGG	protein.disulfide.isomerase.family.A,.member.3	0.24	0.00319903
PTPN2	TAGAGAGACTACTTTGTATTGTACTGCCATTCCTACTGTATTTTTATACTTTTTGGCAGC	Unknown	0.36	0.00323482
ALDH2	TGGGGCAAAAGGTACATGGAAAGCCTTTTAACTACAACAATGCTACTAGCTTTCGGGCTG	ref|Sus.scrofa.aldehyde.dehydrogenase.2.family.(mitochondrial).(ALDH2),.mRNA.[NM_001044611]	0.33	0.00323504
ME2	CAAAGAGATATTAAAAATGTACTTATGAATGTCTTGTGCTCTTGTTCACCCTTGCCAAAG	malic.enzyme.2,.NAD(+)-dependent,.mitochondrial	0.35	0.00323504
TBP	CACATAACCCTGTAGTCTGATTTTGGATTGGCTGTGCTAGTATGAACTCATGAAGTATTT	Unknown	0.38	0.00323504
PSMD7	GGGCTTGGGATCCAGCTCAATATATTGTTTACCTTCAAAGACACAATTAAATGGCTTGGT	proteasome.(prosome,.macropain).26S.subunit,.non-ATPase,.7	0.33	0.00324735
GLUD1	CCTTTCAGAAATTTCTAACTACTTTGTAACTGCATGACTTAACCTGGTGATAAAAAGCAG	glutamate.dehydrogenase.1	0.36	0.00324956
PRORSD1P	CCCTGAAGACTTTCTCACATTTGTAAAGAACACAGGACATGATCCCATAATACTAAATTT	non-protein.coding.RNA.117	0.37	0.00324956
YWHAB	TGTTTGTCCATCTGCTGAAATGAGAAAAGAAACATTCATGCACTGATTTCAAACAAACCG	ens|tyrosine.3-monooxygenase/tryptophan.5-monooxygenase.activation.protein,.beta.[Source:HGNC.Symbol;Acc:12849].[ENSSSCT00000008079]	0.4	0.00325378
BCL6	TTTGGCTGTGTCTAAACTGCATTACCGCGTTGTAAAATATAGCTGTACAAATACAAGAAT	ens|Uncharacterized.protein..[Source:UniProtKB/TrEMBL;Acc:F1SFH8].[ENSSSCT00000012922]	0.4	0.00328679
C21orf91	CAGGGAGTGGGGATGCATTGCCTTAGTTTTGATAAGCTTTAAATTTAATGTGTGCAATAT	ens|chromosome.21.open.reading.frame.91.[Source:HGNC.Symbol;Acc:16459].[ENSSSCT00000029377]	0.4	0.0033034
MRPL33	TCTTACTCCAAAAGCCTAGGTCCTGAAGCACTCTACGAATGGACCTGTTATTGAGAGAGT	tc|Rep:.Mitochondrial.39S.ribosomal.protein.L33.-.Bos.taurus.(Bovine),.partial.(68%).[TC591959]	0.28	0.00338733
YWHAB	TGTTTGTCCATCTGCTGAAATGAGAAAAGAAACATTCATGCACTGATTTCAAACAAACCG	ens|tyrosine.3-monooxygenase/tryptophan.5-monooxygenase.activation.protein,.beta.[Source:HGNC.Symbol;Acc:12849].[ENSSSCT00000008079]	0.4	0.00341518
EIF4G2	GCTGCCAGTTATCATAGGCTGTTTTAAGTTAGAAAACTGAATAGCAACACTGAATACTGT	gb|Sus.scrofa.eukaryotic.translation.initiation.factor.4.gamma.2.(EIF4G2).mRNA,.3'UTR,.partial.sequence..[AF288822]	0.31	0.00344231
SLC8B1	TGACCTTGAGAAATTCCAGGATCAGAGTAAAAACCACTCTGAGCTCCTCAGCCAAATCTG	ref|Sus.scrofa.2'-5'-oligoadenylate.synthetase.2,.69/71kDa.(OAS2),.mRNA.[NM_001031796]	5.61	0.00344231
VPS29	GAATACAAAAAATCTTAAAGCCAGGCCTGTCTTGATGGTTTTTCTGTTGGGCTTTTCTTT	vacuolar.protein.sorting.29.homolog.(S..cerevisiae)	0.42	0.00345386
MRPL3	GGCGATTTGCATATTAGCAAGTTCTTTGTAATTTGGGGGCTTTGTTGTTTCTTTTTTAAC	ens|mitochondrial.ribosomal.protein.L3.[Source:HGNC.Symbol;Acc:10379].[ENSSSCT00000035743]	0.3	0.00346185
IARS	GCTACCTGGGTTTTCCTGGGTAATTTGATGGGATATTTTAAGTTTCAATAAATCAGAACA	isoleucyl-tRNA.synthetase	0.29	0.00346533
TCN1	CACAGTCAATAACCTTGGCTTCTCTCTTTGCACATTCAATAAAGTATCAGCATTATACAA	gb|Sus.scrofa.mRNA,.clone:.CLNT10045E03,.expressed.in.colon..[AK391024]	0.33	0.00347757
ZNF706	CTGTGTAAATGTACAGTTGACTCTGATTTGGAAATCTGAAAATCAGTCCATCCTTGTTAT	zinc.finger.protein.706	0.42	0.00349933
SUMO2	CTGGTTCTGTGAAAATACCCCCTTTCTCCATTAGTGGCATGCTCATTCATTTCTTATCTT	ref|Sus.scrofa.SMT3.suppressor.of.mif.two.3.homolog.2.(S..cerevisiae).(SUMO2),.mRNA.[NM_213984]	0.35	0.00352878
LYZ	GCAGGCATTGAAATAATTGCTAATTAACCACAGGTGTGAATTTATGCATGCTGTAAAAAG	Unknown	0.31	0.00353553
SVCT1	GGTAGGTTAAGCTGCCATACGTGTTCAGTGTGAATAGTGTTTAAGTTGAAAATATTGTAA	XM_003123980.1	0.37	0.00354578
[truncated: 1,427 more rows]

## Sheet: Table S4
Table S4. Differentially enriched probes in the RISC compartment at 10h post-infection. Only probes with adjusted p-value < 0.05 are presented.
[truncated: 266 more rows]

[truncated: 5 more sheets: Table S5, Table S6, Table S7, Table S8, Table S9]
